# Supplementary material for: Systematic analysis of various RNA transcripts and construction of biological regulatory networks at the post-transcriptional level for chronic obstructive pulmonary disease
Source: J Transl Med. 2023 Nov 7;21:790. doi: 10.1186/s12967-023-04674-7 (PMC10631086; doi:10.1186/s12967-023-04674-7)
Supplement: Supplementary file 1 — Additional file 1: Table S1. Primers sequences for validation of hub genes. Table S2. Differentially expressed mRNAs in non-smokers and smokers. Table S3. Differentially expressed circRNAs in non-smokers and smokers. Table S4. Differentially expressed lncRNAs in non-smokers and smokers. Table S5. Differentially expressed miRNAs in non-smokers and smokers. Table S6. Differentially expressed mRNAs in smokers and COPD patients. Table S7. Differentially expressed circRNAs in smokers and COPD patients. Table S8. Differentially expressed lncRNAs in smokers and COPD patients. Table S9. Differentially expressed miRNAs in smokers and COPD patients. Table S10. GSEA enrichment analysis of gene expression data in smokers and COPD patients. [file 12967_2023_4674_MOESM1_ESM.xlsx]

## Sheet: Table S1
Table S1. Primers sequences for validation of hub genes
Gene	Forward Primer	Reverse Primer
Rat PTEN	ACCAGGACCAGAGGAAACCT	CCTTGTCATTATCCGCACGC
Rat RUVBL1	CGGGAAGGACAGCATTGAGAAGG	CAGAATCTTGGCGGAGGACTTGG
Rat DDB2	AATGTGAGTCGTGCTGCCTTCTG	TTCTGGAGACCCTGCTGTAGTGAC
Rat COMMD6	GTGGAAACTGGGCATGGCTGTG	TCAATGGACTTGCTGCTCACTTGG
Rat COPS5	AAGAAATCCTGGCGGCGAAACC	ACTTTCCCGAGCATCAAACCCATC
Rat CAV1	AGTTGATCTCTGCGCTTGGT	TGGTGAGGGGTTAGCGTAAG
Rat β-actin	CCCGCGAGTACAACCTTCT	CGTCATCCATGGCGAACT

## Sheet: Table S2
Table S2. Differentially expressed mRNAs in non-smokers and smokers
ID	logFC	Pvalue	adj.Pvalue	regulation	ensembl	entrez	uniprot	symbol	NS|A2	NS|A4	NS|A6	NS|A9	NS|A11	NS|A15	SM|B1	SM|B2	SM|B3	SM|B4	SM|B5	SM|B7	SM|B13
ENST00000612128	-10.368	2.8029e-07	0.00538054	down	ENSG00000130024	55274	Q8WUB8	PHF10	4.04146	10.138	3.7864	3.28006	7.71435	11.0236	0	0	1.838	0	0	0	0
ENST00000361842	-10.3458	0.000333897	0.254614	down	ENSG00000132530	54739	B3KPW1	XAF1	12.4967	3.59234	43.6962	13.1163	13.9869	0	0	0	0	0	0	0	0
ENST00000508628	-9.99048	0.000229847	0.204401	down	ENSG00000173821	57674	A0A0A0MTR7	RNF213	0.31289	5.23907	0.62228	0.18386	0.35703	19.2834	0	0	0	0.14312	0	0	0
ENST00000620510	-9.91337	0.000433193	0.296989	down	ENSG00000106261	7586	P17029	ZKSCAN1	6.61799	0.37233	4.97661	10.1019	0	6.39412	0	0	0	0	0	0	0
ENST00000622306	-9.70187	0.0317969	0.87987	down	ENSG00000185164	102723728,283820	Q5JPE7	NOMO2	21.442	18.7359	20.8963	0	20.8815	16.0588	0	0	0	0	0	0	1.18144
ENST00000250784	9.32678	4.47799e-06	0.0319724	up	ENSG00000129824	6192	P22090	RPS4Y1	0	0	0	22.3237	0	0	16.4356	15.5669	14.5932	17.0108	16.6517	12.6111	23.1366
ENST00000369721	8.63554	0.00229733	0.566467	up	ENSG00000116459	515	Q08ET0	ATP5PB	0	0	0	0	0	0	0	44.5617	27.7565	28.8645	0	31.2795	28.5121
ENST00000421367	-8.58878	1.45912e-05	0.0485882	down	ENSG00000107566	10613	O75477	ERLIN1	4.71454	3.68409	3.66737	4.60356	3.90818	4.50682	0	0.31509	4.76117	0	0	0	0
ENST00000471409	8.56872	1.24452e-05	0.0470614	up	ENSG00000114374	8287	O00507	USP9Y	0	0	0	11.6613	0	0	7.70192	5.81335	3.7777	4.48973	5.83697	5.78368	4.34258
ENST00000441222	-8.53935	0.000118435	0.130134	down	ENSG00000109189	64854	P62068	USP46	2.43022	0	2.62444	1.512	0.93752	0.58946	0	0	0	0	0	0	0
ENST00000510189	-8.5123	0.0362458	0.87987	down	ENSG00000145241	1060	Q03188	CENPC	7.77836	16.1781	7.40759	17.2238	14.6169	0	0	0	10.9515	0	0	0	0
ENST00000356357	-8.29469	0.0452356	0.87987	down	ENSG00000119682	9870	O15033	AREL1	0	4.34094	2.97618	9.21147	8.42832	8.76395	0	0	9.18977	0	0	0	0
ENST00000369367	8.14297	0.000161451	0.159697	up	ENSG00000139218	9169	Q99590	SCAF11	0.01599	0	2.19403	0	0	0	2.57781	0.8847	1.8717	0.58606	3.16543	1.24231	5.53135
ENST00000298097	-8.0834	6.4508e-05	0.0939793	down	ENSG00000165355	254170	Q7Z6M2	FBXO33	4.80224	4.97927	3.19171	5.8155	4.28794	8.12693	0	6.52597	0	0	0	0	1.73386
ENST00000394668	-7.99695	0.0459749	0.87987	down	ENSG00000109475	6164	P49207	RPL34	17.1272	21.2104	88.4353	30.2571	41.1073	0	0	0	0	0	0	0	72.3473
ENST00000474365	7.86103	3.57759e-06	0.0284756	up	ENSG00000183878	7404	O14607	UTY	0	0	0	4.9629	0	0	4.91956	4.41257	3.23443	4.10771	4.59145	4.15523	4.70337
ENST00000216264	-7.65719	0.0421724	0.87987	down	ENSG00000100422	64781	Q8TCT0	CERK	5.9892	4.60735	2.61937	8.73711	6.61729	0	0	0	0	0	0	8.26482	0
ENST00000647248	7.5882	0.00152579	0.480155	up	ENSG00000182899	6165	P18077	RPL35A	0	0	0	0	0	0	96.0353	0	22.099	34.6732	8.36539	0	22.1798
ENST00000320876	-7.53281	0.00190453	0.523164	down	ENSG00000101596	23347	A6NHR9	SMCHD1	0	2.37531	2.28546	2.94563	1.89927	0	0	0	0	0	0	0	0
ENST00000559115	7.51766	0.00244157	0.576977	up	ENSG00000100897	80344	Q8TEB1	DCAF11	0	0	0	0	0	0	6.01074	6.99706	0	5.91622	4.30554	5.67694	0
ENST00000350459	-7.47623	4.94204e-05	0.0798401	down	ENSG00000160746	55129	A0A024R2S0	ANO10	3.26143	3.09696	2.13025	1.88587	0	1.26835	0	0	0	0	0	0	0
ENST00000383052	7.47242	0.00171984	0.504338	up	ENSG00000067646	7544	P08048	ZFY	0	0	0	0	0	0	0.18198	5.22423	2.68669	4.03893	0	0	3.82082
ENST00000229812	-7.4224	0.000132812	0.139798	down	ENSG00000112079	11329	Q15208	STK38	2.40404	2.32302	7.75939	3.30114	2.77113	1.87824	0	0	0	1.90563	0	0	2.59494
ENST00000273375	-7.38995	0.00506869	0.712054	down	ENSG00000144840	285282	Q5HYI8	RABL3	4.9781	0.43035	6.32937	5.61978	0	0.70435	0	0	0	0	0.20101	0	0
ENST00000277537	-7.26582	0.0133626	0.812387	down	ENSG00000148396	9919	F1T0I1	SEC16A	12.302	1.97254	7.76217	0.00405	10.9726	0.01903	0	0	0	0	0	0.43128	0
ENST00000281961	-7.2595	9.37245e-06	0.0424802	down	ENSG00000152154	130733	Q8NBL3	TMEM178A	2.43599	6.11974	3.90366	2.39934	3.31024	3.7614	0	0	1.04971	0	0	0.80913	0
ENST00000397661	7.25942	0.000488414	0.319414	up	ENSG00000008441	4784	Q14938	NFIX	0.4714	1.3292	0	0	23.5623	0	7.21893	14.1821	28.3091	22.7378	12.8853	10.8935	8.44109
ENST00000330386	-7.258	0.00231832	0.566467	down	ENSG00000183495	57634	Q96L91	EP400	4.29822	4.04988	5.53853	0	0	5.11318	0	0	0	0	0	0	0
ENST00000433881	7.23363	0.00510029	0.713121	up	ENSG00000158528	55607	Q9ULJ8	PPP1R9A	0	0	0.05538	1.48073	0	0	0.03845	1.50773	1.44864	2.16206	1.20429	1.75873	1.13146
ENST00000361365	7.18933	1.17378e-05	0.0456008	up	ENSG00000198692	9086	O14602	EIF1AY	0	0	0	4.15528	0	0	3.70745	3.34207	2.35203	2.18146	2.73106	3.0406	1.45565
ENST00000490885	-7.1537	0.00315051	0.633847	down	ENSG00000073756	5743	P35354	PTGS2	77.7974	42.9741	1.16222	9.44308	6.18387	9.3683	0	0	1.67664	0.90824	0.51919	0.20247	0.00473
ENST00000508177	-7.15091	0.0163146	0.83478	down	ENSG00000113552	10007	P46926	GNPDA1	0	4.0763	1.71588	4.30653	4.76003	2.44119	0	0	4.37359	0	0	0	0
ENST00000231526	-7.13297	7.94045e-05	0.103238	down	ENSG00000113597	80006	A5PLN9	TRAPPC13	2.69686	2.84074	2.97693	3.31639	3.53396	3.45384	0	0	0	3.01547	0	0	2.21648
ENST00000345042	-7.11551	0.000448233	0.304106	down	ENSG00000144381	3329	A0A024R3X4	HSPD1	5.14072	3.31283	7.42181	6.594	7.5828	4.36206	0	9.97496	10.9939	0	0	0	0
ENST00000367500	7.06779	0.0019744	0.533819	up	ENSG00000116668	54823	B3KXU9	SWT1	0	0	0	0	0	0	0.95308	4.64471	0	3.29599	0	1.64411	4.28098
ENST00000313143	-6.92157	0.0497641	0.87987	down	ENSG00000161202	1857	Q92997	DVL3	2.71178	2.00008	0	3.97262	8.79652	1.22172	0	0	0.49111	0	0.20595	0	0
ENST00000375663	-6.9142	0.00056016	0.340411	down	ENSG00000204394	7407	A0A024RCN6	VARS	0.03196	5.00074	0.034	4.89553	2.59405	0	0	0	0	0	0	0	0
ENST00000262741	-6.89335	0.000953	0.415774	down	ENSG00000117461	8503	Q8N381	PIK3R3	9.55856	5.96998	4.40457	4.6127	4.36658	6.83318	0	0	6.54227	0	0	5.89487	1.23769
ENST00000528095	-6.84215	0.00408924	0.689317	down	ENSG00000048649	51773	Q96T23	RSF1	6.51677	0.05338	3.73157	4.70897	6.68509	0	0	0	0	0.18936	0	0	0
ENST00000472510	6.81741	1.78719e-06	0.021601	up	ENSG00000067048	8653	O15523	DDX3Y	0	0	0	1.05126	0	0	1.91866	3.09389	1.5122	7.42153	6.41957	3.39589	2.92745
ENST00000357736	6.74576	0.000782706	0.391158	up	ENSG00000197063	4097	A0A024R8X1	MAFG	0	0	0	0	0	0	0	0.46452	4.49709	0.47181	0	0.55058	1.76504
ENST00000216038	6.73134	0.00117835	0.436503	up	ENSG00000100220	51493	Q9Y3I0	RTCB	0	0	0	0	0	0	0.54143	0	5.1352	3.55084	0	5.22319	3.86373
ENST00000376806	6.70901	0.013873	0.817344	up	ENSG00000206503	3105	P30443	HLA-A	0	0	0	0.01707	0	0	0.01287	73.35	0	21.3735	32.3495	0.12665	0.17875
ENST00000375069	-6.67561	0.00230995	0.566467	down	ENSG00000204305	177	B4DNX3	AGER	0	32.1672	0.26216	13.036	7.1327	0	0	0	0	0	0	0	0
ENST00000234310	-6.66654	0.00112129	0.433138	down	ENSG00000221823	5534	P63098	PPP3R1	8.55423	9.32823	7.43885	7.56925	9.17087	6.21619	0	0	0	0	4.49492	10.1326	8.44728
ENST00000469726	-6.66351	0.00114137	0.433138	down	ENSG00000074964	55160	Q9HCE6	ARHGEF10L	3.31412	2.38654	1.56692	3.1821	1.45653	0.41391	0	0	3.79866	0	0	0	2.57551
ENST00000372805	6.64578	0.00368763	0.664221	up	ENSG00000131236	10487	D3DPU2	CAP1	30.462	54.2918	0	32.712	0	0	41.7867	50.5222	49.8806	35.1791	48.7125	37.7808	36.3252
ENST00000373670	-6.64481	0.00438839	0.698958	down	ENSG00000056586	54542	A0A024R899	RC3H2	0.15648	0.51776	0.44391	0.42777	1.64493	0	0	0	0.27267	0	0	0	0
ENST00000371871	-6.6147	0.0108499	0.776225	down	ENSG00000162368	51727	P30085	CMPK1	6.52452	4.30865	3.2965	0	6.07062	3.88382	0	0	6.08441	0	0	0	0
ENST00000308159	6.49109	0.000426568	0.294583	up	ENSG00000102900	9688	Q8N1F7	NUP93	0	0	0	0	3.19815	2.30108	3.14221	1.72844	4.11311	2.7598	2.19393	1.82228	3.9709
ENST00000442664	-6.40408	0.0137485	0.815462	down	ENSG00000132305	10989	Q16891	IMMT	7.2008	0.21408	9.35552	8.61388	0.22078	6.14754	0	0.07017	0	9.03356	0	0.13001	0
ENST00000590208	6.36442	0.000325476	0.251193	up	ENSG00000141644	4152	Q9UIS9	MBD1	0	2.11812	0	1.66228	0	0	2.17041	2.46172	2.41073	3.01869	1.10222	2.65263	2.02989
ENST00000374059	-6.35173	0.00119333	0.437706	down	ENSG00000095397	25861	A0A0C4DFT9	WHRN	2.25995	2.06854	2.78432	0	1.1981	0	0	0	0	0	0	0	0
ENST00000284856	6.32305	4.49122e-06	0.0319724	up	ENSG00000154620	9087	O14604	TMSB4Y	0	0	0	0.7585	0	0	0.92917	1.24811	1.28248	0.61197	0.95657	0.972	0.50165
ENST00000326873	-6.30706	0.00106079	0.429299	down	ENSG00000118046	6794	Q15831	STK11	1.71556	4.0616	2.56204	0.00606	1.89131	0	0.01828	0	0	0	0	0	0
ENST00000261776	-6.29716	0.00929409	0.754749	down	ENSG00000103043	55697	Q9NTB8	VAC14	0.13342	3.44276	3.62525	0.04596	4.73767	3.63225	0	0.0119	0.06623	0	0	0.81277	0
ENST00000262659	-6.28619	0.00903666	0.752639	down	ENSG00000101331	140706	Q9NUG4	CCM2L	2.45824	2.99324	2.67319	0.52685	0.00657	3.1046	0	0	0	0.79701	0.04219	0	0
ENST00000362021	-6.24693	0.00308754	0.633062	down	ENSG00000165915	91252	Q96H72	SLC39A13	0	1.87553	3.36054	17.2233	0.22374	0.06483	0.01039	0	0.06385	0	0	0.0093	0
ENST00000368936	6.21832	0.0298777	0.87987	up	ENSG00000143363	58497	Q86TP1	PRUNE1	0	0	2.03783	0	0	0	0.84719	1.99684	1.28833	5.51241	0	2.91703	1.06984
ENST00000426542	-6.20055	0.00419507	0.695281	down	ENSG00000214944	64283	Q8N1W1	ARHGEF28	1.03628	0.08142	1.07544	0.23537	1.3245	0	0	0	0.29235	0	0	0	0
ENST00000514226	-6.19843	0.00727916	0.73243	down	ENSG00000258659	53840	Q9BYJ4	TRIM34	0.4561	3.91225	2.67595	0	3.27036	0.44779	0	0	0	0	0.79694	0	0
ENST00000337137	6.17936	0.000870505	0.404567	up	ENSG00000054611	25771	Q8WUA7	TBC1D22A	0.03184	2.24026	0	1.39146	0	0	4.51081	2.12724	3.14737	1.43703	1.03989	1.96715	6.51741
ENST00000379303	6.16824	0.00792807	0.735032	up	ENSG00000123130	23597	Q9Y305	ACOT9	0	0	0	0	0.05316	0	0	0.14785	3.70161	0.77824	3.46018	0.00685	4.37606
ENST00000412177	-6.15096	0.000313643	0.24723	down	ENSG00000224383	92340	P0C7W0	PRR29	1.61428	0.71938	0.07033	2.42399	0.42395	0.2975	0.47304	0	0	0	0	0	0
ENST00000331373	-6.10845	0.00307856	0.632302	down	ENSG00000185900	84197	Q9H5K3	POMK	1.54268	3.73052	0.34394	0.05091	1.58159	6.19518	0	0	0.05503	0	0	0	2.06694
ENST00000373344	6.08231	0.0293455	0.87987	up	ENSG00000085224	546	B4DLW1	ATRX	0	0	0	0	0.28652	0	2.72816	0.08051	1.92078	0.11521	0	0.1541	0.17256
ENST00000445964	-6.02795	0.0046641	0.702736	down	ENSG00000168918	3635	Q92835	INPP5D	1.73882	4.17866	2.16372	7.44343	4.94911	1.02532	3.75723	0	0	4.20635	0	7.59983	0
ENST00000403368	5.98891	0.0293532	0.87987	up	ENSG00000119812	25940	Q8NCA5	FAM98A	0.00611	0.0057	0.01301	0.01685	0.02352	0	3.41193	0.00654	2.90299	2.79199	2.86419	2.31787	0.00619
ENST00000327705	5.98688	0.0148151	0.825446	up	ENSG00000165810	153579	Q8N324	BTNL9	0	0	0	0	0.38824	0	1.27471	0	1.94777	0.05016	0.59299	1.18925	3.17457
ENST00000378386	-5.97711	0.00183992	0.519664	down	ENSG00000124532	57380	Q9HD23	MRS2	4.47214	3.70538	3.78385	6.43382	5.50704	4.52642	0.0072	7.47282	0	3.96448	2.8646	0	0
ENST00000590444	5.97684	7.88393e-05	0.102913	up	ENSG00000205744	79958	Q8IV53	DENND1C	0	0.32188	0	0	0	0	0.1268	0.23363	1.34859	0.7438	0.17405	1.74535	0.33516
ENST00000301454	-5.97011	0.00493157	0.706387	down	ENSG00000125648	79085	Q9BV35	SLC25A23	1.14184	11.9067	1.22004	1.84347	13.3972	0.70076	0	0.00538	7.14412	0	0	1.03456	0.07639
ENST00000642475	-5.94347	0.0149369	0.826625	down	ENSG00000125304	9375	A0A024QYR8	TM9SF2	3.58585	0.04165	0.5083	6.80057	4.87513	0.05787	0.04329	0	0	0.00414	0.03219	0.04426	0.02261
ENST00000464352	-5.92093	0.000239322	0.208823	down	ENSG00000152763	79819	Q5VTH9	WDR78	1.63604	0.96104	0.5577	1.35328	0.59121	0.01952	0	0	0	0	0.51188	0	0
ENST00000503337	5.9146	0.000358837	0.264393	up	ENSG00000108846	8714	O15438	ABCC3	0	0	0	0	0	0	0	1.25487	1.24908	1.28962	0	0.54372	1.02649
ENST00000472509	-5.91334	0.00171171	0.503239	down	ENSG00000106290	6878	P49848	TAF6	0.28365	7.34427	7.07661	0	0.36377	0.02917	0	0	0	0	0	0.03347	0
ENST00000368219	-5.91262	0.00221029	0.558714	down	ENSG00000143319	81875	Q9H9L3	ISG20L2	9.81482	2.3302	5.68861	7.31614	2.50361	0.87792	0	0	2.14515	1.78935	0	1.78342	0
ENST00000571721	-5.90289	0.000997838	0.423939	down	ENSG00000184009	71	P63261	ACTG1	12.7993	13.4394	4.84671	4.80761	19.2617	7.91821	0	0	5.08524	0	0	3.91205	5.62114
ENST00000393792	-5.89452	0.00659066	0.731651	down	ENSG00000168246	92181	B3KMW8	UBTD2	10.7095	10.5237	6.01288	7.21462	1.63151	11.4248	0	0	8.38956	7.10689	10.6241	0	0
ENST00000324366	-5.88552	0.00562838	0.722732	down	ENSG00000100462	10419	O14744	PRMT5	4.05688	0.02539	1.56409	2.58214	3.32601	0.10291	0	0.02185	0	0.01261	0.06308	0.01687	0.00689
ENST00000354989	5.88419	1.9402e-05	0.0552418	up	ENSG00000197586	955	O75354	ENTPD6	0	0.01187	0	0.09934	0	0	0.93389	0.36079	0.12993	0.21805	1.92588	0.46506	0.24476
ENST00000355237	-5.85068	0.00724244	0.73243	down	ENSG00000197822	100506658	Q16625	OCLN	14.6779	8.18372	10.6098	12.7518	13.4541	4.78865	0.32611	0	8.93803	13.5769	0	0	14.7334
ENST00000228916	-5.83893	0.00583893	0.728093	down	ENSG00000111319	6337	P37088	SCNN1A	10.5402	38.8757	61.664	24.8292	37.741	50.0776	0	0.00588	6.01858	25.8807	0	17.3352	18.1215
ENST00000258530	-5.83056	0.000212312	0.194076	down	ENSG00000136044	55198	Q8NEU8	APPL2	4.22858	3.14017	3.89293	6.8202	2.74225	4.80216	0	0.02277	0.00905	0.02464	2.45357	0.02636	5.08364
ENST00000309979	-5.81518	0.0391007	0.87987	down	ENSG00000166507	8509	B4E139	NDST2	0	1.5215	3.70066	3.96345	2.39572	0	0	0	1.36869	0	0	0	0
ENST00000357063	-5.78675	0.00625261	0.73061	down	ENSG00000136153	4008	Q8WWI1	LMO7	3.52218	4.82019	0.1691	0.35925	0.38425	0.1536	0.22013	0.15666	0	0.1705	0.00215	0	0
ENST00000352431	-5.7655	0.00945514	0.75769	down	ENSG00000101040	23613	Q9ULU4	ZMYND8	2.43676	0.16353	2.65919	4.78196	0	0	0	0	0.07269	0	0	0	0
ENST00000351839	-5.7558	0.00162849	0.49116	down	ENSG00000165119	3190	P61978	HNRNPK	32.6958	26.1559	22.1421	23.3783	28.7308	31.402	0.03599	26.8106	0.01106	25.3347	0.04013	20.597	0.03946
ENST00000301919	-5.75067	0.00920765	0.75415	down	ENSG00000170903	84437	Q8NCY6	MSANTD4	1.66928	3.01151	0	0.59626	1.28531	0	0	0	0.12196	0	0	0	0
ENST00000528737	5.74093	0.00741725	0.73243	up	ENSG00000166801	63901	Q96PZ2	FAM111A	0	0.94762	1.01572	0	0	0	0.97144	0.63742	0.63958	0.25786	0.09459	1.20714	4.4107
ENST00000446390	-5.7274	0.000762732	0.38636	down	ENSG00000117280	8934	B2R7I9	RAB29	0	1.46072	0	2.97597	1.65596	3.46029	0	0	0	0	0	0	0
ENST00000602925	-5.72094	0.0364505	0.87987	down	ENSG00000137145	55667	Q5VZ89	DENND4C	2.73895	0	0.12073	2.54124	2.80674	0	0	0	0.41636	0	0	0	0
ENST00000310441	-5.71738	0.00608842	0.73061	down	ENSG00000172534	3054	P51610	HCFC1	0.90133	0.1087	0.08679	0.00714	1.68533	0.50977	0	0.01247	0.00165	0.0036	0	0.00241	0.059
ENST00000338447	5.71626	0.00437442	0.698958	up	ENSG00000110583	79829	A0A024R5C6	NAA40	0	0.01707	0.00389	0	0	0	0.02027	0.55221	3.32021	0.92561	0	0.7029	0.04076
ENST00000377304	-5.6735	0.00140319	0.464958	down	ENSG00000241058	221078	Q8TEA1	NSUN6	0.01565	3.19023	4.93781	0	3.56871	0.01691	0	0	0	0	0	0	0
ENST00000410020	5.64632	0.00213702	0.552287	up	ENSG00000135636	8291	O75923	DYSF	0.34161	0.87376	0.80941	0.03803	0	0	8.24301	4.18423	1.11656	3.45936	4.09036	0.55152	2.8665
ENST00000278064	-5.644	0.00121034	0.437706	down	ENSG00000197748	80217	Q8NDM7	CFAP43	0.88379	0.14642	3.46382	2.39259	0	0	0	0	0	0	0	0	0
ENST00000523589	-5.6427	0.000127869	0.138174	down	ENSG00000120885	1191	P10909	CLU	1.86409	0.62222	3.31896	1.13545	1.56652	1.22906	1.84778	0	0	0	0	0	0
ENST00000523752	-5.62157	0.00675932	0.731651	down	ENSG00000120889	8795	Q7Z2I8	TNFRSF10B	0.33649	3.95905	0.26984	0.2948	3.23655	0	0.23657	0	0	0	0	0	0
ENST00000478891	5.61555	3.2231e-05	0.0666195	up	ENSG00000012817	8284	Q9BY66	KDM5D	0	0	0.02141	2.47716	0	0	1.33784	1.01217	2.17512	1.41693	1.18123	1.3715	1.01885
ENST00000460053	5.6112	0.0209847	0.850709	up	ENSG00000107742	9806	Q92563	SPOCK2	0	0.01979	0.02257	0	0.06122	0	0.08815	81.502	4.02626	0.03931	0.04369	95.766	0.06444
ENST00000527796	-5.59912	0.0213958	0.853471	down	ENSG00000111011	65117	Q7L4I2	RSRC2	1.20641	0	1.76537	2.8279	0.08401	1.53277	0	0	0.00929	0	0	0	1.37618
ENST00000356825	-5.5773	0.0163678	0.834827	down	ENSG00000175387	4087	Q15796	SMAD2	3.15368	10.6776	11.7018	4.87983	14.4849	12.8217	0	4.677	10.7993	0	0	8.77325	10.4172
ENST00000566153	5.57595	0.00185976	0.520521	up	ENSG00000205517	57139	A0A0A0MRX4	RGL3	2.10842	0.11215	0	0.03682	0	0	3.43051	4.30623	1.59637	1.99767	0.79244	1.69851	0.2435
ENST00000477680	-5.57556	0.00179371	0.514161	down	ENSG00000242802	9907	O43299	AP5Z1	0.16775	0.60496	0.30337	0.86286	1.34462	0	0	0	0.32833	0	0	0	0
ENST00000316610	-5.554	0.000932203	0.414458	down	ENSG00000176055	153364	Q68D91	MBLAC2	0.88153	1.32898	1.45591	1.86711	1.71519	1.50844	0	0.40056	1.10982	0	0	0	1.49567
ENST00000639435	-5.55234	0.00268493	0.601676	down	ENSG00000270181	100533467	Q59FZ7	BIVM-ERCC5	1.9241	0.20827	0.41653	1.41609	0.64143	0.85892	0	0.00982	0	0	1.0331	2.54313	0
ENST00000374232	-5.55192	0.0122717	0.796651	down	ENSG00000148158	401548	Q5VWJ9	SNX30	8.97572	7.42052	13.1985	8.5744	14.3253	6.67865	0	4.87103	11.7043	0	0	8.98688	9.16531
ENST00000482564	5.54353	0.000179232	0.173047	up	ENSG00000108591	1819	P55039	DRG2	0.33417	0	0	0	0	0.30074	2.57092	0.74493	1.21645	0.27516	0.86019	1.12708	1.12776
ENST00000638386	-5.50671	0.00891716	0.75116	down	ENSG00000204271	169981	Q5JUX0	SPIN3	0.96162	0.59791	0.41083	0	0.87666	0.60058	0	0.00413	0	0	0	0.20097	0
ENST00000518154	-5.50537	0.000502298	0.326531	down	ENSG00000132561	4147	A0A140VKH7	MATN2	1.09981	0.21722	0.66757	0.02971	0.51649	1.13184	0	0	0	0.1678	0.06661	0	0
ENST00000267807	5.49676	0.00457109	0.702316	up	ENSG00000137871	145783	H0YL38,Q6N043,H0YN90,H0YLA6	ZNF280D	0	3.2819	2.45607	0	7.07184	0	6.04171	4.25934	4.82704	3.06054	5.06187	2.51531	3.61912
ENST00000636632	-5.48765	0.000732059	0.376217	down	ENSG00000112592	6908	Q32MN7	TBP	0.96055	0.64107	2.82175	0.73658	0.85611	1.4656	0	0	0	0	1.82382	1.46307	0
ENST00000334521	-5.47139	0.00115207	0.433138	down	ENSG00000119725	57862	A0A024R691	ZNF410	0	5.61975	0.69365	0	0.82365	0.71266	0	0	0	0	0	0	0
ENST00000510170	5.45901	0.00463786	0.702736	up	ENSG00000113580	2908	P04150	NR3C1	0	1.4008	0	0	0	0	3.22187	2.30037	6.01462	1.96419	3.60847	1.5325	0
ENST00000329410	-5.45489	0.0280651	0.87987	down	ENSG00000185905	283897	Q6UWD8	C16orf54	1.41291	5.00997	0	0.74683	2.39112	0.43905	0.10152	0	1.12294	0	0	0	0
ENST00000361303	-5.45127	0.00283753	0.614868	down	ENSG00000168675	753	O15165	LDLRAD4	0.18323	1.45061	1.39393	0.10763	0.51029	0.79613	0.00295	0	0.21576	0	0.21719	0	0.14669
ENST00000378628	5.45087	0.00419325	0.695281	up	ENSG00000130962	5638	Q8NEK6	PRRG1	0	0	0.5466	0.00704	0	0	0.04779	0.36926	0.38503	3.89653	0.07502	0.2518	0.3261
ENST00000222673	-5.4447	0.0134655	0.813465	down	ENSG00000105953	4967	Q02218	OGDH	20.0178	23.1738	9.13517	15.7977	20.1264	8.97567	21.7069	0	14.9061	17.3179	7.25093	0	0
ENST00000617782	-5.43247	0.00809715	0.735872	down	ENSG00000167904	137695	Q96MH6	TMEM68	0.33385	4.01536	0.0222	0.00639	2.93691	2.56135	0.00963	0	0	0.00644	0	0.20682	0
ENST00000588776	-5.43109	0.00317157	0.633847	down	ENSG00000105519	828	Q96ET4	CAPS	1.86064	2.3652	7.23808	7.23273	2.20949	1.93001	0.47716	3.33786	0	0	0	4.50819	0.60003
ENST00000280190	-5.42361	0.000440842	0.300968	down	ENSG00000150627	116966	Q8IZU2	WDR17	1.59283	1.34896	2.06061	0.43723	1.08831	0.87788	0	0	0.06232	1.25163	0	0.10435	0.09639
ENST00000340954	-5.42282	0.028485	0.87987	down	ENSG00000124214	6780	B3KRE0	STAU1	0.28937	4.03385	0.84106	3.39837	0	0.32925	0	0	0.0044	0.10052	0	0.24329	0
ENST00000592529	-5.4199	0.00486888	0.706387	down	ENSG00000167384	7733	Q9UJW8	ZNF180	2.28917	2.6569	0.04209	1.08506	0.05437	0	0	0	0	0.16755	0	0	0
ENST00000382494	-5.41911	0.00164557	0.495398	down	ENSG00000114770	10057	O15440	ABCC5	1.50511	0.76872	2.45889	0.9957	0.67215	0.04838	0	1.10242	0.20584	0	0	0	0
ENST00000451320	-5.40981	0.0300271	0.87987	down	ENSG00000164144	27236	Q8N8M9	ARFIP1	2.35981	1.21542	0.20875	0	2.53601	0.72814	0	1.06063	0.00428	0.00466	0	0	0.00509
ENST00000327535	-5.40849	0.000939808	0.415012	down	ENSG00000185436	163702	Q8IU57	IFNLR1	1.87847	1.85087	1.5914	0.98445	1.13291	1.07159	0	0.38903	0	1.54013	0.81111	0	0.00383
ENST00000552953	-5.40718	0.0372294	0.87987	down	ENSG00000123329	64333	Q9BRR9	ARHGAP9	2.16253	5.54166	0	5.56166	3.14981	0	0	0	3.78565	0	0	0	0
ENST00000371146	-5.40312	0.00261464	0.592537	down	ENSG00000162607	7398	O94782	USP1	4.84864	5.54383	4.03442	6.33962	5.20241	3.57043	5.16348	0	0.20902	2.86235	4.53215	0	0
ENST00000356990	-5.40294	0.0420091	0.87987	down	ENSG00000116514	127544	Q6ZMZ0	RNF19B	0	1.10088	2.27857	4.42811	4.82847	0	0	0	2.5563	0	0	0	0
ENST00000409998	-5.39751	0.00979452	0.762526	down	ENSG00000064989	10203	Q16602	CALCRL	0.4387	0.52914	0.57196	2.33592	0.03173	2.94952	0	0	0.50244	0.14055	0	0	0.07681
ENST00000572369	5.39464	0.00457909	0.702316	up	ENSG00000070366	23293	Q86US8	SMG6	0	1.04943	0	0	0	0	4.91706	0	0.74474	2.64054	2.3429	1.20824	5.24041
ENST00000393203	5.39367	0.0195178	0.844492	up	ENSG00000134247	5738	Q9P2B2	PTGFRN	0	0	2.78262	4.72832	0	0.00301	0.18923	2.67654	0.43901	2.07432	0.19812	3.74878	3.03511
ENST00000310128	5.38838	0.0335472	0.87987	up	ENSG00000175538	10008	Q9Y6H6	KCNE3	0	2.40789	0	1.79741	0	0.09471	5.95884	3.70683	6.16652	2.62007	5.14169	0.04754	1.82585
ENST00000309784	5.3881	0.000443916	0.302435	up	ENSG00000213186	286827	Q8IWR1	TRIM59	0.46334	0	0.40759	0	0	0	0.78972	0.58636	0.26159	0.65206	0.73397	0.75623	0.39694
ENST00000533256	5.38721	0.0468308	0.87987	up	ENSG00000177106	64787	Q9H6S3	EPS8L2	0.07385	0.01968	0	0	0	0	5.18655	0.42333	4.84798	0.86001	1.03197	0	0
ENST00000579425	-5.36425	0.000360532	0.264393	down	ENSG00000072778	37	P49748	ACADVL	0	0.85939	0.63863	0.10259	6.13696	0.99511	0	0	0	0	0.02875	0	0
ENST00000553286	-5.35899	0.000845064	0.40162	down	ENSG00000126214	3831	Q07866	KLC1	0.09892	0	0.08184	2.67018	0.15329	1.64393	0	0.01176	0	0	0	0	0
ENST00000528642	-5.35748	0.00643347	0.731313	down	ENSG00000134744	23318	Q5TAX3	ZCCHC11	0	0.1084	0.45652	2.7017	1.39741	0.10621	0	0	0.05706	0	0.03222	0	0
ENST00000551085	5.35109	0.0263091	0.874655	up	ENSG00000065361	2065	P21860	ERBB3	1.60015	0	0.01673	0	0	0	0.2559	0.4922	5.36642	3.0811	0.03239	0.05845	0.13932
ENST00000413464	5.34508	0.001915	0.525001	up	ENSG00000148840	23082	Q5VV67	PPRC1	0	0	0	0	0	0	0.39069	0	0	0.01742	0.70104	0.6152	3.32478
ENST00000541297	-5.33766	0.0474029	0.87987	down	ENSG00000104853	1209	A0A0S2Z3H2	CLPTM1	3.66382	2.33491	0.10733	0	3.12984	2.11798	4.30529	0	0	0	0	0	0
ENST00000422906	-5.33128	0.00284745	0.616198	down	ENSG00000104343	55284	Q96B02	UBE2W	0	4.65612	0.02817	0.11758	4.93356	0	0	0	0	0	0	0	0
ENST00000397174	5.32995	0.0154046	0.828614	up	ENSG00000010803	22955	Q96GD3	SCMH1	2.0139	0.0054	0.00616	0.00532	0.00557	0.96871	0.41674	0.07431	6.82555	2.42844	2.7708	3.69264	4.93927
ENST00000334567	-5.32641	6.14252e-05	0.091951	down	ENSG00000186329	389177	A6NML5	TMEM212	0	0.52108	1.81227	0.04206	0.43168	0.47478	0	0	0	0	0	0	0
ENST00000570330	-5.32221	0.000354073	0.264052	down	ENSG00000129235	84817	Q9BRA2	TXNDC17	9.04571	7.28134	6.94762	5.86083	6.28187	5.71542	0	0	1.30956	0	3.5942	6.27812	0
ENST00000451436	5.31843	0.046711	0.87987	up	ENSG00000131080	60401	Q9HAV5	EDA2R	0	0.85813	0	0	0	0	0	0	1.57441	0.93985	0.94226	2.95782	0.9668
ENST00000399338	-5.28658	0.0081732	0.738637	down	ENSG00000205726	6453	Q15811	ITSN1	8.16332	3.24454	0.72956	0.635	11.5599	0.34045	0.27573	0	0.6542	0.34838	0	0.47968	0
ENST00000371820	-5.28062	0.000482885	0.316432	down	ENSG00000130635	1289	A0A024R8E5	COL5A1	3.67607	0.46055	2.56816	2.3434	2.8762	2.3405	0	3.17025	0.79373	0	0	0	0
ENST00000409923	-5.27168	0.00396668	0.680619	down	ENSG00000122591	84668	Q9BYI3	FAM126A	0.37429	0.60062	0	2.40144	1.33946	0	0	0	0	0.03569	0	0	0
ENST00000476287	-5.26176	0.037435	0.87987	down	ENSG00000112584	84498	Q96EK7	FAM120B	0	0.02805	5.31866	0.64156	2.80311	0.08301	0	0	0.08532	0	0.08947	0	0
ENST00000281455	-5.25569	0.00307127	0.632302	down	ENSG00000151726	2180	P33121	ACSL1	11.5229	9.88313	9.86194	11.3107	19.3907	17.581	1.37595	9.35673	0.9029	7.7255	0	1.1085	0
ENST00000434945	-5.24954	0.025839	0.873304	down	ENSG00000178202	143888	Q7Z4H8	KDELC2	7.46789	0.07714	6.4108	4.37391	7.63015	1.83758	0	4.71608	0.08715	0	0.146	0	4.16727
ENST00000373709	5.24141	0.0111383	0.780341	up	ENSG00000168528	347735	Q96IM8	SERINC2	15.727	0	0	0	9.41825	10.6956	6.98899	15.7205	11.5479	10.9404	6.52003	2.14846	10.7259
ENST00000368054	-5.23357	0.0111685	0.780544	down	ENSG00000066294	8832	Q9UIB8	CD84	4.54026	5.11244	4.09066	8.40052	7.7174	7.79835	0	3.96585	3.78836	5.78787	0	0	4.27059
ENST00000419510	-5.22948	0.0323916	0.87987	down	ENSG00000113916	604	P41182	BCL6	0	2.38827	1.23703	0.86734	1.62221	0	0	0	0	0	0	0	0.69303
ENST00000576635	5.22558	0.000671473	0.368976	up	ENSG00000183018	124976	Q8IVW8	SPNS2	1.60618	0	0	0	2.31739	0	2.88628	3.31452	1.8875	2.51519	2.61854	1.0424	1.91657
ENST00000398187	-5.22552	0.0134026	0.813164	down	ENSG00000077458	143684	Q5HYJ3	FAM76B	2.86159	0	4.22348	0.07037	0	1.76176	0	0	0	0	0.0464	0	0
ENST00000523948	-5.22542	0.000964965	0.417806	down	ENSG00000137574	96764	Q96RS0	TGS1	0	0	1.47361	0.37068	0.33572	1.29573	0	0	0	0	0	0	0
ENST00000361070	5.22286	0.0134242	0.813293	up	ENSG00000168411	55159	Q6PCD5	RFWD3	0	0	0	0	0.00334	0	3.63383	0.25288	0	0	3.24579	0	2.72707
ENST00000640376	-5.22214	0.0329841	0.87987	down	ENSG00000176225	25914	Q86VV8	RTTN	0.79186	0.26723	2.2833	2.45953	0.8719	0	0	0.20625	0	0.48741	0	0	0
ENST00000072644	-5.22039	0.00784529	0.733644	down	ENSG00000058799	54432	Q9Y548	YIPF1	2.16974	1.07235	2.27859	0.21292	0.5708	0	0	0	1.15991	0	0.00955	0	0
ENST00000476572	-5.21955	0.00574079	0.725112	down	ENSG00000131584	116983	Q8WTZ1	ACAP3	3.21844	1.74609	2.3049	0	1.5782	1.22674	0	0	0	2.96188	0	0	0
ENST00000313040	5.20342	0.00420467	0.696164	up	ENSG00000131115	7770	Q86WZ6	ZNF227	0	0.00528	0	0.85803	0.6317	0	0.82324	0.08481	1.51761	2.24466	0.39058	1.29771	0.9286
ENST00000563200	5.20301	0.00231638	0.566467	up	ENSG00000149923	5531	P60510	PPP4C	0	0.04442	0	0	0	0	3.90766	9.93702	1.03344	0.0772	0.23293	0	0.03616
ENST00000415526	5.20032	0.0279562	0.87987	up	ENSG00000148337	25792	Q9ULV3	CIZ1	0	0	0	1.08523	5.12728	0	1.99769	2.9695	5.70526	0.03182	1.13875	1.14899	1.56484
ENST00000414212	-5.19258	0.0137366	0.815462	down	ENSG00000118965	57539	Q9P2L0	WDR35	0.79636	1.27326	0	1.01769	0.93727	0.13355	0.71239	0	0	0	0	0	0
ENST00000361687	5.19182	0.0420425	0.87987	up	ENSG00000145348	93627	A0A024RDH3	TBCK	0	0	0	0	0.2952	0	0.24492	0	0.11066	6.96764	1.07656	0	6.08283
ENST00000305533	-5.18902	0.00540124	0.716449	down	ENSG00000247596	11344	Q6IBS0	TWF2	4.13155	4.60153	6.08066	2.76325	4.47556	8.32807	0	2.23188	18.4751	4.48675	0	0	0
ENST00000483017	-5.1847	3.32453e-05	0.0674896	down	ENSG00000182809	1397	P52943	CRIP2	0.35159	1.50295	1.63637	0.75353	1.12729	1.01254	0	0	0.0748	0	0	0.14521	0.4153
ENST00000398022	-5.18069	0.0149509	0.826652	down	ENSG00000101337	9777	A0A024QYR3	TM9SF4	11.4508	13.0022	7.49587	13.1232	13.1053	3.07753	0	12.2525	0	10.4428	3.62987	14.3753	0
ENST00000643684	-5.18047	0.0163602	0.83478	down	ENSG00000197102	1778	Q14204	DYNC1H1	7.49592	4.68754	7.44578	7.05174	6.37234	5.7389	0	0	0	5.96049	5.60944	7.11239	9.8718
ENST00000357489	-5.17719	0.0260797	0.874655	down	ENSG00000112200	26036	Q96JY2	ZNF451	0.74455	0.85194	0.63071	0.86435	0	0.19357	0	0.08114	0	0.25864	0	0	0
ENST00000263733	-5.16451	0.0227523	0.859154	down	ENSG00000116199	9917	A0A024R918	FAM20B	12.3626	16.6291	11.4822	11.0934	11.9437	3.73105	0	12.9694	12.3822	0	0	13.3695	14.0643
ENST00000420843	-5.16371	0.00305093	0.632147	down	ENSG00000137486	408	B7Z1Q3	ARRB1	0.8108	0.70803	0.74166	0.63563	1.4008	0.01115	0.05721	0	0	0.01914	0.02659	0.06399	0
ENST00000643376	-5.15958	0.0191411	0.844492	down	ENSG00000171206	81603	Q9BZR9	TRIM8	2.49121	1.03348	0.0086	3.81119	0.55237	1.27531	0	0	1.18386	0.00749	0.00833	0.01002	0.03276
ENST00000268957	5.15899	0.0449277	0.87987	up	ENSG00000141232	10140	P50616	TOB1	0	0	0	0	1.4007	0	0	11.7241	0.95939	1.43599	2.43051	3.66673	0
ENST00000314595	-5.14731	0.0433008	0.87987	down	ENSG00000047315	5431	P30876	POLR2B	0.02758	3.2153	4.51826	9.66004	0.07516	0.15885	0	0.14264	0	0.09793	0	0.09112	0.02792
ENST00000194118	-5.14588	0.0208607	0.850709	down	ENSG00000081791	9812	Q14154	KIAA0141	9.30617	7.10403	8.22775	6.21333	4.2575	0.3716	8.01408	13.9744	13.5693	0	0	0	0
ENST00000484999	-5.13507	0.00316831	0.633847	down	ENSG00000177479	10425	Q53ET9	ARIH2	3.66808	4.01699	0	3.1518	2.70875	0	0	0	0.20138	0	0	0	0
ENST00000620462	-5.13261	0.000142885	0.145989	down	ENSG00000172366	100287175	Q9BUT9,I3L172	MCRIP2	0.73495	0.56449	0.93131	0.70484	0.41584	0.80538	0	0	0.58863	0	0	0	0.52525
ENST00000480099	-5.11832	0.000876199	0.405009	down	ENSG00000162878	91461	Q504Y2	PKDCC	0	3.92001	1.95616	0	4.10594	0.99292	0	0	0	0	0	0	0
ENST00000262103	-5.10106	0.0303349	0.87987	down	ENSG00000034239	79645	A0A024R7U5	EFCAB1	2.01597	1.55117	3.34199	2.22203	0.7514	0	0.02326	0.05393	0.48607	0	0.0173	0	0
ENST00000458566	-5.09957	0.00245725	0.576977	down	ENSG00000143416	8991	Q13228	SELENBP1	4.35803	3.04409	6.94426	2.92978	6.7783	3.76516	5.90675	0	2.54076	0	0	7.78919	0
ENST00000335312	5.09363	0.019298	0.844492	up	ENSG00000186111	23396	O60331	PIP5K1C	0	1.35059	0	0	0.48278	0.64826	1.74709	1.04147	2.77917	4.93852	1.35138	0.07143	1.86101
ENST00000200135	5.09164	0.035436	0.87987	up	ENSG00000086827	9183	O43264	ZW10	0	0.04296	0	0	0	1.16906	0.19138	6.33376	0.0392	0.12801	1.9328	5.0867	0.06996
ENST00000334527	-5.07636	0.0163452	0.83478	down	ENSG00000166579	81565	Q9GZM8	NDEL1	4.7283	0	3.33786	1.03405	0.44013	0.05491	0	0.01554	0	0.02018	0	0.07199	0
ENST00000309794	-5.073	0.000597965	0.3516	down	ENSG00000141562	26502	Q9UHQ1	NARF	0.99905	1.15149	0.38056	0.14426	0.55811	0.23557	0.4652	0.014	0	0.00404	0.07636	0	0
ENST00000429635	5.0712	0.00216534	0.554221	up	ENSG00000139211	347902	A0A024R127	AMIGO2	0	0.8407	0	0.23286	2.75825	0	3.30019	0.67517	2.07589	2.55199	1.22979	1.89165	1.64844
ENST00000369748	-5.06815	0.0037001	0.664732	down	ENSG00000064886	1117	Q15782	CHI3L2	8.33241	10.234	6.67924	7.56717	6.17467	5.91878	0	0	0.18975	5.153	0	1.71579	33.4952
ENST00000261797	-5.06573	0.0143188	0.819097	down	ENSG00000070614	3340	P52848	NDST1	0.00644	9.33061	0	0.02956	1.85316	0.00232	0	0	0	0	0.01767	0	0
ENST00000333486	-5.06565	0.0321052	0.87987	down	ENSG00000182179	7318	P41226	UBA7	5.90112	7.525	11.5442	6.72974	0.08037	6.5421	0	0	0.16443	0.31928	7.24835	0	4.82728
ENST00000075120	-5.06082	0.0103733	0.768756	down	ENSG00000059804	6515	P11169	SLC2A3	5.78232	0.45557	2.5794	1.39851	2.23488	0.06178	0	0	0.13481	0.08968	0.31264	0	0.30296
ENST00000371079	-5.04382	0.0101429	0.765676	down	ENSG00000185483	4919	Q01973	ROR1	4.67925	5.72517	3.47566	4.40105	4.56048	7.40775	0	6.44826	4.11765	3.13599	0	2.0167	0
ENST00000419553	-5.03395	0.0234875	0.860506	down	ENSG00000075711	1739	Q12959	DLG1	11.219	0	0.03149	6.4167	4.52717	14.2898	0	0	0	0	0	2.23725	0
ENST00000313070	-5.03383	0.0121145	0.793465	down	ENSG00000081803	93664	Q86UW7	CADPS2	0.00284	0.14041	0	0.45659	2.86887	1.18719	0.0236	0	0	0	0	0.00352	0.00288
ENST00000560160	-5.03015	0.00179179	0.514161	down	ENSG00000177045	147912	Q8N196	SIX5	1.71424	0.62176	1.16509	1.53956	0.71451	0.38054	1.99148	0	0	0	0	2.21834	0
ENST00000464560	-5.02926	0.0462533	0.87987	down	ENSG00000181722	26137	Q9HC78	ZBTB20	1.66408	0.20541	2.64236	2.04546	1.41231	0	0	0.34695	0	0	0	0	1.17689
ENST00000610897	-5.02759	0.00436912	0.698958	down	ENSG00000078369	2782	A0A024R056	GNB1	0.26294	0.92985	1.63169	0.02013	0.62175	0.00592	0	0	0.21443	0.02537	0	0	0
ENST00000553208	5.01174	0.0279867	0.87987	up	ENSG00000135506	10956	Q13438	OS9	0	0	0	0	0.06486	0.40051	5.29922	5.69989	4.86297	0.17177	2.84659	0.41772	0
ENST00000558265	-4.99946	0.00497579	0.708222	down	ENSG00000100664	1983	A0A024R6Q1	EIF5	2.43012	0	1.45021	1.39732	0.87417	1.47222	0	0	0	2.1047	0	0	0
ENST00000380183	-4.99079	0.00623319	0.73061	down	ENSG00000179593	247	O15296	ALOX15B	1.47185	0.83889	2.97761	1.37502	2.81933	3.64095	0	0	0	1.70137	0	4.09923	3.61718
ENST00000397225	4.98607	0.0261116	0.874655	up	ENSG00000128309	4357	A0A140VJX3	MPST	0.0977	0	0	0	0	2.92799	2.7624	0.02614	2.97231	0.08296	3.47908	1.5636	0.42865
ENST00000456806	-4.98014	0.00119691	0.437706	down	ENSG00000214652	442319	A8MUV8	ZNF727	1.52888	3.23464	1.10248	2.17713	1.30279	0.96407	1.6057	0	1.34469	0	0.43318	0	0
ENST00000351487	-4.96345	0.0012491	0.444521	down	ENSG00000169062	65110	Q9H1J1	UPF3A	0.91729	0.51763	1.77123	0.12036	0.43745	1.4901	0	0	0.46573	0.04998	0	0.25787	0
ENST00000398006	-4.96326	0.0280708	0.87987	down	ENSG00000086848	79796	Q9H6U8	ALG9	2.27015	0.28093	1.17232	1.82198	1.11652	0	0	0	0	0.34708	0	0	0.47605
ENST00000344013	-4.95949	0.00121653	0.437706	down	ENSG00000089356	5349	Q14802	FXYD3	0	0.03433	1.38369	11.3046	0.75538	0.01325	0	0	0	0	0	0.0152	0
ENST00000394518	-4.95771	0.0352234	0.87987	down	ENSG00000170776	11214	Q12802	AKAP13	0.00391	0.05471	3.43109	4.0294	0	0	0	0	0	0	0	0	0.03168
ENST00000233741	-4.95675	0.00321293	0.63434	down	ENSG00000115392	55120	Q9NW38	FANCL	0	0	4.21431	2.64207	3.25909	0.01105	0	0	0	0	0	0	0
ENST00000297857	4.94292	0.0105397	0.773095	up	ENSG00000165156	11244	A0A024R9F1	ZHX1	0.00331	0	0.00352	0	0.00319	0	0	2.26176	1.75928	0.02762	1.66134	0.0041	0.00335
ENST00000466270	4.94288	0.00465583	0.702736	up	ENSG00000203791	399818	Q5JPI9	EEF1AKMT2	1.94999	0	3.07074	0	2.05118	0	2.02864	2.36405	2.21115	2.36694	2.11168	2.31487	2.24173
ENST00000454175	-4.93755	0.00281001	0.612414	down	ENSG00000196652	23660	Q8N718	ZKSCAN5	0.33072	0.20849	0.57008	0.22502	1.77317	0.47622	0	0.10813	0.08339	1.31905	0	0	0
ENST00000261486	-4.92737	0.00285288	0.616965	down	ENSG00000129595	64097	Q8N8X1	EPB41L4A	4.15789	3.33511	4.35698	4.32334	0.61609	0.37156	0	0.42297	0.39867	1.3935	0.01884	0.0136	0.01853
ENST00000456975	4.92085	0.00823627	0.739888	up	ENSG00000115355	55704	O14997	CCDC88A	0	0	0	0	0.49533	0	1.40469	0.14193	1.06237	0.69387	0.18478	0.68638	0
ENST00000396373	-4.92052	0.00250898	0.581103	down	ENSG00000139083	2120	A0A0S2Z3C9	ETV6	0.23013	0.69219	4.36686	0.62621	0.88818	0.96616	0.76486	0.00308	0.01714	0	0	0.38136	0.40192
ENST00000317350	-4.91854	0.00573234	0.725112	down	ENSG00000170525	5209	Q16875	PFKFB3	0.02586	3.93862	4.18989	0	2.5035	0	0	0	0	0	0	0.01068	0.00873
ENST00000317093	-4.91166	0.00210756	0.547666	down	ENSG00000181009	390075	Q8NH56	OR52N5	0.36656	2.12893	0.92168	0.48972	0.62502	14.5929	0.55377	0	0	0.0463	0.01716	0.24772	0
ENST00000367005	4.90964	0.00840686	0.744867	up	ENSG00000117625	55758	Q9P2K3	RCOR3	5.14491	0.0719	6.4055	0	0.1444	0	6.25391	8.11879	4.97205	0.74796	1.41211	1.91537	5.46779
ENST00000478903	-4.90604	0.00203437	0.540186	down	ENSG00000114473	84223	Q9H095	IQCG	1.59369	0.95475	2.20275	0.10685	0.34686	0.6407	0	0.6846	0.73254	0	0	0	0
ENST00000533166	4.90263	0.00264995	0.596397	up	ENSG00000175334	8815	O75531	BANF1	0.15179	0	0	4.86578	0.0584	2.1966	3.63653	3.963	8.58972	6.59455	2.20371	1.1284	8.7444
ENST00000371514	-4.88527	0.016031	0.834204	down	ENSG00000116171	6342	P22307	SCP2	7.12783	3.47539	7.08057	7.70101	0.73689	0.50303	0	0.00656	10.7856	2.06088	0	0	1.15416
ENST00000356736	-4.88442	6.93044e-05	0.0970886	down	ENSG00000138821	64116	A0A024RDG0	SLC39A8	6.23041	10.1089	25.3283	5.5868	17.5989	14.1376	0.15177	2.52125	0.06062	0.14721	0.06771	5.83202	0.99308
ENST00000448302	-4.87926	3.23625e-05	0.0666195	down	ENSG00000114388	10641	Q8WTW4	NPRL2	0.45868	0.77003	0.23422	0.82576	0.33531	0.81238	0.02541	0	0.01561	0.54387	0	0	0
ENST00000428084	4.8785	0.0200466	0.846463	up	ENSG00000128512	9732	Q8N1I0	DOCK4	0	0.00201	0	0	0	0	0	2.41121	0	0.002	0	2.66653	3.94789
ENST00000328736	-4.85771	0.0168218	0.83552	down	ENSG00000070778	11099	Q16825	PTPN21	0	0.21639	5.18306	3.50581	0.00272	0	0	0	0.00241	0.00262	0.00291	0	0
ENST00000357640	4.85626	0.0117979	0.790409	up	ENSG00000162777	79961	A0A024R0G2	DENND2D	0	0.62663	0	0	0	0	0.50542	0.0355	0.68468	0.58396	1.52879	1.46963	0
ENST00000403346	-4.85511	0.0068828	0.731651	down	ENSG00000115694	10494	A0A024R4B2	STK25	2.49457	0.41442	0.87905	1.12417	0.08248	0	0.0108	0	0.21891	0	0	0.01932	0.00789
ENST00000409225	-4.84564	0.0212706	0.852438	down	ENSG00000115561	51652	Q9Y3E7	CHMP3	1.80276	2.38314	0	1.51187	3.15138	1.72681	2.38799	0	0	0.04356	0	0	0
ENST00000478126	4.84129	0.000973366	0.418344	up	ENSG00000136932	51531	Q9BU70	TRMO	0	0	0	0.43277	0	0	0	0.98638	0.85419	1.06267	0.52732	0.73606	1.28591
ENST00000556314	-4.83955	0.00192888	0.525726	down	ENSG00000198604	11177	Q9NRL2	BAZ1A	3.02069	1.00275	0.62634	0.7289	0	2.32223	0	0	0.9585	0	0	0	0
ENST00000368349	-4.83477	0.0428906	0.87987	down	ENSG00000160753	23623	Q9BVN2	RUSC1	8.52653	3.97616	0.04656	5.28279	0.09262	0.16072	0.01212	0.00937	0	0.06487	0	0	6.78918
ENST00000532700	-4.83249	0.00107672	0.429786	down	ENSG00000157106	23049	Q96Q15	SMG1	1.34103	2.66736	1.12089	2.31268	2.55346	1.03446	1.11805	0	0	0.9507	1.08492	0	0
ENST00000222214	4.81251	0.00239286	0.574598	up	ENSG00000105607	2639	A0A024R7F9	GCDH	0	0	0	0	0.04236	0	0.90261	1.1498	2.14363	0	0.01814	0.15278	0.3032
ENST00000391898	-4.81248	0.0149923	0.827038	down	ENSG00000105483	22900	Q9Y2G2	CARD8	0.02291	1.47155	0.00348	1.20568	0	0.90853	0	0	0	0	0	0	0.09611
ENST00000378702	-4.81212	0.0221381	0.857303	down	ENSG00000198947	1756	P11532	DMD	0	0.16578	0	0.38094	4.48314	4.78468	0	0	0.44256	0	0	0	0
ENST00000483675	-4.80906	0.000637438	0.363098	down	ENSG00000157856	92749	Q96MC2	DRC1	0	0.5981	2.28631	2.62676	0.7502	0	0	0	0	0	0	0	0
ENST00000498633	4.79848	0.000588234	0.348896	up	ENSG00000183826	114781	Q96Q07	BTBD9	0	0	0.03198	0	0	0	1.83204	2.09117	1.63749	2.00533	0	0	1.52205
ENST00000618101	-4.79598	0.0409852	0.87987	down	ENSG00000119508	8013	Q92570	NR4A3	0	7.41728	0	0	0.92062	2.73898	0	0	0.07965	0	0	0	0
ENST00000524553	-4.79134	0.0235902	0.860706	down	ENSG00000172757	1072	P23528	CFL1	0	0.24289	0	21.1235	17.8429	0.56249	0	0	1.00579	0	0	0	0
ENST00000367927	-4.78481	0.00484704	0.706387	down	ENSG00000093134	55350	Q9NY84	VNN3	0.97328	1.12298	0	0.33178	0.96512	0.61765	0.0139	0	0	0	0.41326	0.02486	0
ENST00000328654	-4.78339	0.0263661	0.874655	down	ENSG00000198393	7574	V9HW07	ZNF26	0.75467	0.01826	0.98816	1.10134	0.92172	0.09936	0	0.02304	0.77214	0	0.17335	0.057	0
ENST00000548567	-4.78027	0.0242279	0.863901	down	ENSG00000062485	1431	O75390	CS	15.2669	6.86449	14.7482	17.812	21.1625	26.9132	0	0	15.428	25.095	15.2903	0.00698	16.5754
ENST00000429989	4.77859	0.0470237	0.87987	up	ENSG00000108219	81619	Q8NG11	TSPAN14	0	1.85472	0.01359	0	0.70553	0	0.88161	0.10936	0.11958	4.37462	0.15346	1.58018	0.04635
ENST00000278412	-4.77375	0.00307072	0.632302	down	ENSG00000149136	6749	Q08945	SSRP1	3.70353	3.48262	4.60296	5.6471	2.61	2.98322	0	1.85064	0	0.00566	1.08234	2.33219	2.53071
ENST00000433627	-4.77363	0.0486878	0.87987	down	ENSG00000257103	26065	Q8ND56	LSM14A	10.667	1.22011	1.27392	0	0.50333	0	0.38324	0	0	0	0	0	0
ENST00000537058	-4.77088	0.0310609	0.87987	down	ENSG00000182985	23705	X5D8W0	CADM1	26.2353	18.2541	19.6386	3.42338	32.2694	0.55554	0	0	13.4795	1.1014	0.01499	11.4304	8.11209
ENST00000420141	-4.76949	0.00442855	0.698958	down	ENSG00000132182	23225	Q8TEM1	NUP210	0.79709	0.93311	1.1111	2.36808	1.69201	0.57586	0	0.35292	1.33321	0	0	0	3.51192
ENST00000395523	4.75542	0.0416768	0.87987	up	ENSG00000221988	9374	Q9UMR5	PPT2	0	0	0	0	3.9014	3.499	0.23734	1.57186	1.88206	2.72915	2.3781	6.02652	0.04958
ENST00000469805	-4.75541	0.0488879	0.87987	down	ENSG00000205531	4676	A0A024RCC9	NAP1L4	4.44597	0	1.42209	0	0.99687	1.84108	0	0	2.7289	0	0	0	0
ENST00000407661	-4.75516	0.0160506	0.834204	down	ENSG00000138101	1838	O60941	DTNB	0.73326	0.00664	0	2.57634	2.23231	0.24602	0	0	0	0	0.37384	0	0
ENST00000327044	4.75123	0.00318898	0.633847	up	ENSG00000188976	26155	Q9Y3T9	NOC2L	0	0	0	0.01134	0	0	6.03722	0.01321	0.01051	0.0858	0.01272	5.26372	0.03751
ENST00000619961	-4.7444	0.00740576	0.73243	down	ENSG00000196141	26010	A0A024R3V0	SPATS2L	1.32979	2.05218	0.75227	0.49426	1.15984	1.37221	3.39047	0	0.75041	0	0.02031	2.20961	0
ENST00000534686	-4.72966	0.000227054	0.203003	down	ENSG00000186104	120227	Q6VVX0	CYP2R1	0.5061	0.76101	0.91197	0.30358	0.46693	0.44618	0.45771	0	0	0	0.23397	0.0128	0
ENST00000535520	-4.72578	0.000116686	0.129081	down	ENSG00000123106	55297	Q05D28	CCDC91	1.388	0.14823	0.3945	1.04132	0.06115	0.33183	0.08804	0	0	0	0.01091	0	0.03218
ENST00000337225	-4.71759	0.0270802	0.874655	down	ENSG00000145824	9547	O95715	CXCL14	3.69736	1.37772	0	0.281	3.65725	0	0	0	0	0	0	0	0.85842
ENST00000619168	4.71494	0.00386642	0.672874	up	ENSG00000183049	57118	Q5SQQ7	CAMK1D	0.48179	0.20496	7.59799	0.00194	0.34146	0.00456	8.22876	3.21071	0.58082	4.78009	6.89068	3.14437	5.08113
ENST00000524558	-4.71273	0.0209817	0.850709	down	ENSG00000149257	871	A0A024R5K8	SERPINH1	0.31499	18.0012	7.32337	1.3533	12.3099	10.0243	0.63322	0	12.8794	0	2.21281	0.15107	0.2109
ENST00000370995	4.71004	0.0127699	0.802381	up	ENSG00000142864	26135	Q8NC51	SERBP1	0.1039	0.16612	0.0579	8.33022	0.13325	0	0.34944	5.42656	0.53472	12.4895	8.21236	8.45977	5.68065
ENST00000396165	4.70913	0.000517846	0.330402	up	ENSG00000150527	4253	Q59FD2	CTAGE5	0.15708	0.0157	0	0.4689	0	0	1.16533	0.25812	0.39623	0.317	0.45633	0.35449	0.77245
ENST00000582410	-4.70589	0.0337793	0.87987	down	ENSG00000141068	8844	Q8IVT5	KSR1	0.98673	2.25704	0.72788	0.25139	1.60724	0	0	0	0.37387	0	0.66744	0	0
ENST00000645471	-4.70185	0.0426263	0.87987	down	ENSG00000167460	7171	P67936	TPM4	2.04674	0.01552	0.85559	11.1218	2.15542	6.48737	0.01536	0.01781	0.03304	0.03083	0.02284	2.00673	0.03369
ENST00000515682	-4.69327	0.0446507	0.87987	down	ENSG00000125089	54436	B3KWX8	SH3TC1	0.74242	0.30317	0.85382	0.60083	0	0.97946	0.45571	0	0	0	0	0	0.29254
ENST00000307720	-4.69294	0.0368865	0.87987	down	ENSG00000171497	5481	Q08752	PPID	0	0	2.06095	2.80375	2.36341	2.76582	0	0	0	0	0	0.85476	0
ENST00000329992	4.69161	0.0196149	0.845361	up	ENSG00000137343	79969	Q5SQI0	ATAT1	0.29269	0	0	0	0	0	0	0.72207	1.05856	0.51214	1.04643	1.783	0
ENST00000230085	4.69156	0.0186978	0.844492	up	ENSG00000112335	8724	O60493	SNX3	5.05555	0.06409	56.4022	0.06312	0.16052	166.983	97.3222	119.041	9.33102	4.71043	104.443	108.054	68.5583
ENST00000448372	4.68493	0.0226113	0.859154	up	ENSG00000079387	29843	Q6N001	SENP1	1.30343	0.58036	0	2.45869	0	0	0.12238	1.62321	2.36876	5.95524	0.63313	2.13045	1.72228
ENST00000342287	4.68374	0.0423107	0.87987	up	ENSG00000167081	5090	Q96AL5	PBX3	1.63839	0.15164	0	0.01149	0	0	0.78805	1.70627	2.04876	0.98477	1.64835	0.65083	0.00633
ENST00000379597	4.68243	0.00807601	0.735147	up	ENSG00000111846	2651	Q8N0V5	GCNT2	1.96839	0	1.18672	1.32539	0	0	1.39722	1.26291	2.13511	1.9821	1.6073	1.585	0.43173
ENST00000432425	-4.67991	0.0359114	0.87987	down	ENSG00000013441	1195	P49759	CLK1	0.53262	5.21587	6.50501	0.99725	0	0	0	1.1727	0	0	0	0	0
ENST00000394420	-4.67827	0.00876303	0.750338	down	ENSG00000159579	89970	Q96DX4	RSPRY1	4.01682	3.45187	1.70511	1.1064	2.03694	0.09442	0	0.0052	2.63288	0.04949	0.19505	0.18054	0
ENST00000618875	-4.67279	0.0240514	0.862834	down	ENSG00000143842	9580	Q9UN79	SOX13	14.7748	9.23583	15.844	4.59795	5.511	8.77285	0	0	13.9521	8.43866	0	9.48147	8.7615
ENST00000556691	-4.67133	0.0138235	0.816781	down	ENSG00000165525	9147	O60524	NEMF	1.37023	3.13255	0.88881	2.96992	0.05626	1.09179	0	0	0.00711	0.35602	0.14625	0	2.6477
ENST00000367435	-4.66984	0.0175132	0.838425	down	ENSG00000134371	79577	Q6P1J9	CDC73	6.18188	4.17786	4.95712	2.63366	2.98474	2.4675	4.98865	0	5.70906	4.67949	0	1.8171	0
ENST00000287844	4.66976	0.00937645	0.75616	up	ENSG00000033050	10061	Q9UG63	ABCF2	0	0	0	0	0	0	6.89639	0.32752	0	0	0.14507	4.49666	0
ENST00000262051	4.6666	0.0335792	0.87987	up	ENSG00000110911	4891	P49281	SLC11A2	0	0.26439	0.01828	0	0	0	0.70783	0.46419	0.36917	0.62468	0	1.38898	0.02609
ENST00000370085	4.66357	0.000111522	0.125065	up	ENSG00000180879	6748	P51571	SSR4	0	0.76369	0	0.69193	0	0	2.49467	1.26167	1.33785	0.97089	1.21408	1.37975	1.92334
ENST00000488215	-4.66214	0.0097015	0.761325	down	ENSG00000142599	473	Q9P2R6	RERE	1.96995	1.48654	0.51438	0	0.46509	2.68832	0	2.10789	0	0	0	0	0
ENST00000581417	-4.64912	0.00296971	0.627673	down	ENSG00000108622	3384	P13598	ICAM2	1.08256	1.74526	0.11516	0.98014	0.65452	0	0	0	0	0	0.41402	0	0
ENST00000295760	-4.63876	0.0178996	0.839445	down	ENSG00000163520	2199	P98095	FBLN2	0.0334	0.78257	1.74525	1.31517	0.09235	0.36968	0	0	3.38541	0	0	0.03621	0.05917
ENST00000485775	4.63181	0.00765769	0.732632	up	ENSG00000143093	85369	Q5VSL9	STRIP1	0	0.38701	0	1.86804	0	0.75241	1.56784	0.91542	2.5982	1.21959	1.862	1.70105	0.22303
ENST00000526033	-4.62705	0.0188229	0.844492	down	ENSG00000073921	8301	Q13492	PICALM	3.38555	15.7033	1.69932	11.4619	5.15985	1.00417	0	3.65321	4.22412	1.97446	2.09648	0	0
ENST00000618778	-4.61789	0.0284732	0.87987	down	ENSG00000121964	79712	Q4AE62	GTDC1	1.43506	0.0208	0.01582	2.30158	0.3433	3.19594	0	0	0	0	0.25265	0.39614	0
ENST00000302850	-4.61776	0.0402838	0.87987	down	ENSG00000171105	3643	P06213	INSR	1.57648	0.0953	0.64831	0.23463	0.71606	0	0	0	0.059	1.0885	0	0	0
ENST00000405303	-4.60437	0.0308805	0.87987	down	ENSG00000169762	202018	Q6NXT6	TAPT1	8.01553	8.19322	1.36527	7.38303	7.83619	9.54388	8.5538	0	8.69548	8.43666	7.23706	0	0
ENST00000269221	-4.60342	0.025757	0.873252	down	ENSG00000141452	29919	B7Z201	RMC1	0.08765	1.37492	2.60245	4.87463	4.03931	0.08606	0.43037	0	0.05425	0	2.8143	0.04937	0
ENST00000337179	-4.59513	0.0460176	0.87987	down	ENSG00000173598	11163	A0A024RBD0	NUDT4	2.44299	0.2949	0.18416	0.1298	0.0017	0.00191	0	0.00189	0.0015	0.66435	0	0	0
ENST00000462952	-4.58691	3.15625e-07	0.00571853	down	ENSG00000215845	100131187	Q8NFU3	TSTD1	0.32066	1.27782	0.65123	0.2142	0.33647	0.22037	0	0	0	0	0.03002	0	0
ENST00000447368	-4.57615	0.0324841	0.87987	down	ENSG00000153560	7342	A8KAN5	UBP1	13.0819	9.70471	8.03226	11.3388	1.13817	10.2891	0	6.29052	0	12.0226	10.3756	0	7.9298
ENST00000487200	4.56523	0.0264858	0.874655	up	ENSG00000163539	23122	O75122	CLASP2	0.00888	0	0.01889	0.01631	0.01708	0	1.05763	0.0095	1.19401	0.00823	1.71905	0.011	8.3707
ENST00000398014	-4.55877	0.0416682	0.87987	down	ENSG00000140157	81614	A0A024R372	NIPA2	3.32454	1.04211	1.05982	0.59657	0	0.00594	0	0.00589	0.00468	0.0051	0	0	0.34551
ENST00000449480	-4.55834	0.000725596	0.373484	down	ENSG00000116750	51377	Q9Y5K5	UCHL5	0.10987	1.27068	0.88831	1.15049	1.6698	0.68821	0	0.37621	0	0	0.45253	0	0
ENST00000511838	-4.55831	0.00743649	0.73243	down	ENSG00000109452	8821	O15327	INPP4B	0.4868	0.4753	4.60409	0	0.03658	0.1725	0	0.01628	0.09709	0	0	0	0
ENST00000336509	-4.55658	0.0459944	0.87987	down	ENSG00000092931	79157	A0A024R8U7	MFSD11	0.00679	0.05065	1.94972	4.10258	1.84777	1.27555	0	0.02905	0.03466	0.01258	0	0.05046	0.04124
ENST00000003912	-4.55553	7.79204e-05	0.102122	down	ENSG00000001461	57185	Q6P499	NIPAL3	6.78313	9.32533	7.8412	6.91462	8.19336	7.41029	1.80209	9.27608	0.55904	0.13685	0.08091	0.07399	0.05092
ENST00000525205	4.55455	0.0259673	0.874118	up	ENSG00000134802	29015	B0AZP8	SLC43A3	0	5.42433	0	0	0	0	3.68113	0.83404	0	0.74056	1.11127	1.95627	1.9021
ENST00000433060	-4.55291	0.0142629	0.818593	down	ENSG00000166025	154810	A0A024R3A6	AMOTL1	0.30922	0.27228	10.2854	1.50304	1.40772	4.79346	0.28194	0.4213	0	0.32559	0.64668	0.27366	0
ENST00000396056	-4.55071	0.0042347	0.696191	down	ENSG00000169981	7584	P13682	ZNF35	0.84813	1.43712	1.72873	0.96337	0.25532	0.3426	0.63658	0.72047	0.71623	0	0	0	0
ENST00000588734	4.54553	0.0370102	0.87987	up	ENSG00000167900	7083	P04183	TK1	0	0	0	0	1.3111	0	0	0	1.10762	1.05381	2.41657	0.91427	1.20366
ENST00000371375	-4.53466	0.00636384	0.731313	down	ENSG00000138193	51196	Q9P212	PLCE1	5.98515	1.70941	4.03179	2.17662	0.61054	2.07648	1.12075	0.14716	0.1598	0.80359	0	2.54614	0
ENST00000283285	4.53294	0.00865555	0.749079	up	ENSG00000153283	10225	P40200	CD96	0	0.01115	0.07629	0	0.55569	0	0.13794	0.32827	0.04069	0.33217	1.53433	0.98731	0.26221
ENST00000458176	-4.53093	0.000514478	0.330015	down	ENSG00000101972	10735	Q8N3U4	STAG2	0.08155	0.53243	0.04338	1.04871	2.86318	1.27706	0.02823	0	0	0.07555	0	0	0.06193
ENST00000476696	-4.52461	0.00736387	0.73243	down	ENSG00000213085	25790	Q9UL16	CFAP45	0.88757	0.37469	0.5864	0.88389	0.27858	0	0	0	0	0	0	0.74084	0
ENST00000534650	4.52229	0.0373473	0.87987	up	ENSG00000172977	10524	A0A024R597	KAT5	0	0	0.00977	0	0.37119	0.04961	2.91387	4.72905	0.40659	0.30641	0.53927	0.50091	0
ENST00000460982	-4.5199	0.00426149	0.696191	down	ENSG00000133083	9201	O15075	DCLK1	0.75519	0.75027	0.79639	0.90476	1.88861	0.44324	0.45015	0.30215	0	0	0.87563	0.6387	0
ENST00000565431	-4.51819	0.0024265	0.576977	down	ENSG00000166971	64400	A0A024R6T5	AKTIP	2.70648	1.2534	1.29066	2.55451	2.13648	3.93074	0	0	1.366	0.82994	0	0	3.26933
ENST00000566517	-4.51478	0.0293882	0.87987	down	ENSG00000180096	1731	J3KNL2	SEPT1	2.16947	2.48458	0	3.8828	0	1.05087	0	0	2.95928	0	0	0	0
ENST00000370353	4.51022	0.0110711	0.779116	up	ENSG00000130032	79057	Q9BZD7	PRRG3	0	1.84148	0	0	1.73558	1.02413	1.08573	0.62918	1.68756	1.07604	0.67668	1.84636	1.01265
ENST00000370377	-4.50943	0.0098161	0.762526	down	ENSG00000102181	83692	A0A024RC16	CD99L2	1.066	1.24834	1.31709	0.95279	0.40002	0.63498	0.93341	1.3299	0	0	0	0	5.18828
ENST00000540759	4.50624	0.0147513	0.825195	up	ENSG00000166908	79837	B3KQV3	PIP4K2C	3.55226	0	4.33331	9.28766	0.02305	0	4.73679	11.0248	2.68133	7.79087	4.18806	4.01529	1.29789
ENST00000527323	-4.50265	0.0411898	0.87987	down	ENSG00000014216	823	P07384	CAPN1	5.42078	27.3353	8.65292	4.82008	10.6161	4.55793	4.73143	0	25.9625	0	0	26.3396	15.5379
ENST00000358625	4.49909	0.0270929	0.874655	up	ENSG00000196363	11091	P61964	WDR5	2.36197	0	0.08143	0.52229	0	0	0.24986	1.42748	1.2004	0.22791	0.10133	3.68518	5.05401
ENST00000358813	4.49603	0.030548	0.87987	up	ENSG00000115009	6364	P78556	CCL20	0	0	0	0	0.51785	0.04651	1.25255	0.13826	1.28281	7.28133	14.9895	0.13341	0
ENST00000481407	-4.48052	0.01908	0.844492	down	ENSG00000234545	257415	Q5BKY9	FAM133B	0.41324	0.78483	0.51153	0	0.76605	0.96557	0	0	0.14066	0	0	0.40029	0
ENST00000598956	-4.47993	0.0325712	0.87987	down	ENSG00000178980	6415	P63302	SELENOW	2.28707	3.81458	2.53954	0.50601	0	1.65863	0.41613	0	0	0	0	0	1.62258
ENST00000252456	-4.47728	0.0149033	0.826398	down	ENSG00000130176	1264	V9HWA5	CNN1	14.2109	16.432	6.43084	6.51187	6.70761	6.91582	0	0	8.29543	3.33255	0	9.31991	11.2155
ENST00000379915	-4.47495	0.00456938	0.702316	down	ENSG00000260729	-	-	AC009690.1	0.87834	1.28573	0.41901	1.35667	1.28432	0.76566	1.00363	0.83448	0.03687	0	0	0	1.37978
ENST00000308783	-4.46015	0.0162354	0.83478	down	ENSG00000173120	22992	Q9Y2K7	KDM2A	0.0376	0.91604	0.015	0.39712	0.07684	3.78099	0	0	0.08398	0	0	0.0524	0.05234
ENST00000393189	-4.45983	0.00658705	0.731651	down	ENSG00000124772	57699	Q9HCH3	CPNE5	0	0	1.9106	2.89468	0.82791	0	0	0	0	0	0	0	0
ENST00000570923	-4.45474	0.0195156	0.844492	down	ENSG00000181523	6448	P51688	SGSH	0	0.43652	1.05507	1.23851	2.81902	0.72208	0.01543	0	0.37932	0.12387	0	0	0.01128
ENST00000543117	-4.44912	0.0123724	0.798246	down	ENSG00000106052	8887	Q86VP1	TAX1BP1	0.5171	2.46869	0.0817	0.62545	0	0	0.00709	0	0.09149	0	0	0	0
ENST00000631291	4.44578	0.00888091	0.75116	up	ENSG00000072210	224	P51648	ALDH3A2	1.28017	1.25281	0	0	1.6389	0	2.50317	2.11258	1.48831	0.90193	0.80295	0.67578	1.63839
ENST00000381298	-4.44456	0.0153668	0.828123	down	ENSG00000134352	3572	P40189	IL6ST	0.1693	0.05855	0.1801	1.15139	8.33223	0.52384	0.02634	0.20761	0.00809	0.07929	0.00196	0.0872	0.00193
ENST00000347364	-4.44345	0.00144073	0.466786	down	ENSG00000125863	8195	Q9NPJ1	MKKS	2.30427	2.34534	3.16374	1.07475	1.99673	0.27157	0.06396	1.57876	0	0.05467	0.07926	0.1685	0.1299
ENST00000556728	4.4379	0.000224661	0.20197	up	ENSG00000227051	56967	Q9NPU4	C14orf132	0.86808	0	0	0	0	0	1.20215	0.50016	0.37883	0.3299	0.43546	0.68946	0.45072
ENST00000268533	-4.42895	0.00105626	0.428729	down	ENSG00000140876	283927	P0C024	NUDT7	1.19465	1.53936	1.83942	0.10107	0	0	0	0	0	0	0	0	0
ENST00000646076	-4.41694	0.0329582	0.87987	down	ENSG00000102974	10664	P49711	CTCF	1.06245	5.43386	0.04135	0.65058	1.5329	0.27052	0	0	5.18948	0.012	0	0.05351	0.32358
ENST00000574924	-4.41396	0.0353925	0.87987	down	ENSG00000141552	51529	Q9NYG5	ANAPC11	2.81568	3.07116	0.02538	3.02458	6.58715	0	0	0	3.22859	0.06631	0	0	0
ENST00000620097	-4.4122	0.0244873	0.865191	down	ENSG00000111335	4939	P29728	OAS2	6.18461	2.55012	9.24866	3.16376	7.03036	9.58717	11.3349	4.43288	7.86669	4.57227	0	0	0
ENST00000392857	-4.41078	0.0253446	0.871447	down	ENSG00000115947	5000	O43929	ORC4	3.45882	4.8942	2.39687	3.63739	2.77116	3.44757	0	4.62978	4.53739	0	3.87924	0	3.29622
ENST00000522599	-4.40765	0.0156337	0.829972	down	ENSG00000158941	57805	Q8N163	CCAR2	1.86755	2.38044	1.34102	2.38722	0	0	0	0	0.10595	0	0.09615	0	0
ENST00000341181	4.4066	0.0341715	0.87987	up	ENSG00000080822	56650	Q9NY35	CLDND1	0.00797	0.02231	24.4675	6.58306	0.00767	10.6416	26.0331	7.66893	22.9509	6.66131	3.04545	0.69144	24.1179
ENST00000514642	-4.40517	0.00804764	0.735032	down	ENSG00000186409	728621	Q5VVM6	CCDC30	0.76968	0.84258	1.31811	1.55994	0.59954	0.42514	0.82474	0	0.74517	0	0.1637	1.35384	0
ENST00000370803	-4.40406	0.00477722	0.705583	down	ENSG00000156531	84295	Q8IWS0	PHF6	0.77525	1.49261	1.26564	1.5299	1.12591	1.72419	0	0	0.97977	0.11376	0	1.03185	1.42992
ENST00000275521	-4.40302	0.00920258	0.75415	down	ENSG00000146674	3486	B3KPF0	IGFBP3	2.07164	3.81454	0.90745	7.63229	0.99632	0.52642	0.93872	0	1.27033	0	0	0.59451	1.32632
ENST00000373316	4.40093	0.0368597	0.87987	up	ENSG00000102144	5230	V9HWF4	PGK1	14.9931	0	13.6583	17.5307	0	22.3517	19.479	21.4635	13.5237	14.5157	14.1855	16.9297	13.2453
ENST00000506352	-4.39859	0.0295125	0.87987	down	ENSG00000163697	323	Q92870	APBB2	0.61306	0.40218	2.59766	0	0.44476	0	0	0	0.34485	0	0.00535	0	0
ENST00000635415	-4.39767	0.00158473	0.487368	down	ENSG00000120690	1997	P32519	ELF1	0.73277	0.93401	0.93542	0.94227	0.58735	0.40447	0	0	0.49885	0.83717	0.26827	0	0
ENST00000453929	-4.39714	0.0269028	0.874655	down	ENSG00000138399	79675	Q53R41	FASTKD1	1.63578	0.63328	0.26266	1.20765	0	0	0	0	0	0.58896	0	0	0
ENST00000405912	-4.3949	0.00504893	0.711199	down	ENSG00000171055	9637	Q9UHY8	FEZ2	14.7568	16.8085	10.8768	15.1195	13.4732	13.3929	16.0249	0.08592	1.60956	0.00826	0.00919	10.2583	13.6398
ENST00000489103	-4.38763	0.0077064	0.732632	down	ENSG00000127124	59269	Q5T1R4	HIVEP3	0	1.15915	3.09576	0.04641	2.0313	0.05456	0.08396	0	0	0	0.02081	0	0
ENST00000296519	4.38435	0.0342824	0.87987	up	ENSG00000164118	80817	Q9C0F1	CEP44	0	0.01925	0	0.00379	0	0.00446	0.00572	0	0.48482	0.95227	1.3773	1.37087	0.00418
ENST00000565262	4.38188	0.00166893	0.498836	up	ENSG00000129636	81533	Q8TB96	ITFG1	0	0.46773	0	0	0	0	0.77621	0	2.10872	0.62853	0.63788	1.13307	0.98563
ENST00000358575	4.38154	0.011512	0.7843	up	ENSG00000145216	81608	Q6UN15	FIP1L1	0.0079	0.9287	0	0	0.0152	0.03414	0.02189	0.38898	0.83391	0.43192	0.43941	1.47853	1.11217
ENST00000402676	-4.37782	0.0149446	0.826652	down	ENSG00000131016	9590	Q02952	AKAP12	2.35171	2.81646	3.35378	1.92924	4.89352	5.35305	0.19523	0	0	1.81887	4.46002	0.44048	3.9635
ENST00000475536	-4.37761	0.0491281	0.87987	down	ENSG00000002933	55365	A0A090N8H6	TMEM176A	0	2.72009	1.63993	5.07064	4.68881	2.8122	0	0.13374	2.1273	0	0.3861	0	0
ENST00000327761	4.37199	0.0332256	0.87987	up	ENSG00000068028	11186	Q9NS23	RASSF1	3.50054	0.00915	0	0	7.70554	0.08471	6.20556	0.95477	4.35564	2.24354	5.3712	0.13364	2.81942
ENST00000371591	-4.36607	0.0156372	0.829972	down	ENSG00000157077	9372	O95405	ZFYVE9	1.03213	1.65822	0.80093	4.13625	0.61538	5.64196	0	0	0.80011	0.4846	0	5.23786	0.73364
ENST00000215582	4.34834	0.0126537	0.800263	up	ENSG00000099812	126353	Q8IVT2	MISP	3.64245	0	2.71303	0	0.00577	2.14504	3.40712	1.8428	2.26727	2.46807	1.71768	0.62453	3.63921
ENST00000551264	-4.34648	0.0357213	0.87987	down	ENSG00000139116	55605	Q7Z4S6	KIF21A	0.0981	2.4196	0.74214	1.32661	0	0.01177	0	0	0	0	0	1.02643	0
ENST00000560607	-4.34607	0.00247628	0.578041	down	ENSG00000157734	79856	A0A024R5Y5	SNX22	1.57415	1.3322	2.09322	0.81665	0.99539	2.26666	0.02018	1.24768	0	0	0	1.71559	1.04774
ENST00000498362	-4.33156	0.0204114	0.848643	down	ENSG00000138092	79172	Q9BU64	CENPO	0	3.06157	2.11932	2.03781	2.65661	0	0	0	0	1.50993	0	0	0
ENST00000482769	-4.33079	0.0110448	0.778771	down	ENSG00000244116	28921	A0A075B6P5	IGKV2-28	7.64223	2.47199	24.0135	41.2242	12.4496	5.10459	17.5572	7.1847	3.53359	0	2.4107	0	0
ENST00000397519	-4.3305	0.0102294	0.767057	down	ENSG00000164985	11168	O75475	PSIP1	7.13353	4.16183	6.09075	5.92458	0.95603	1.34174	0	1.7947	7.10125	0.50831	0.7569	0	0
ENST00000342115	4.32999	0.00112036	0.433138	up	ENSG00000116337	271	Q01433	AMPD2	0	0	0.3048	0.08914	0.28448	0.16469	0.95996	0.76151	0.38146	0.68922	1.66542	1.77498	0.7299
ENST00000261187	4.32698	0.0201425	0.846463	up	ENSG00000118596	9194	O60669	SLC16A7	2.30108	2.59226	0	3.05547	0	0.82466	2.98201	2.64221	2.43369	3.19534	4.08495	3.56878	2.20533
ENST00000567447	-4.32304	0.00301075	0.629417	down	ENSG00000176476	112869	Q96ES7	SGF29	0.21357	0.59757	4.19055	0.52312	3.10424	0.33316	0	0	0.02019	0.02198	0	3.08717	0.02403
ENST00000486925	-4.32128	0.00129069	0.452142	down	ENSG00000006634	10926	Q9UBU7	DBF4	0	1.06373	1.05366	0.77191	0.75061	0.87517	0	0	0	0.41705	0	0	0
ENST00000315491	4.31396	0.00428201	0.696191	up	ENSG00000258947	10381	Q53G92	TUBB3	0	0	0	0.50988	0	0.28397	1.51052	0.62525	0.07459	0.18043	0.69192	0.94119	0.42399
ENST00000486180	-4.31217	0.0118832	0.791368	down	ENSG00000185055	100130771	A0A2R8Y6P2,C9J654,A0A2R8YDC4,J3KR52,A6NFE3,J3KR48	EFCAB10	1.34491	0	1.06417	1.34761	0.38488	0.12004	0	0	0	0	0.12589	0	0.22507
ENST00000471759	-4.31061	0.000702985	0.36942	down	ENSG00000137955	5876	P53611	RABGGTB	0.54014	0.8722	0.67752	0.94782	0.15509	0.33955	0.10048	0	0.6243	0	0	0.09989	0.02449
ENST00000535523	-4.30408	0.000843782	0.40162	down	ENSG00000080572	139212	Q9NQM4	PIH1D3	0.55459	0.33371	1.28463	0.4601	0.25812	0.1932	0	0.52642	0.09134	0	0	0	0.10868
ENST00000260665	-4.29953	0.0260538	0.874655	down	ENSG00000138095	10128	P42704	LRPPRC	14.5657	16.8771	9.4197	11.7102	15.2763	1.49784	0	0	6.49604	5.34573	5.21952	2.54395	2.45602
ENST00000567771	-4.29734	0.000236644	0.207596	down	ENSG00000169682	83985	Q9H2V7	SPNS1	0.83127	1.58935	0.08843	0.09544	0.1799	1.05484	0	0	0	0	0.08559	0.10299	0
ENST00000519858	-4.29479	0.00465581	0.702736	down	ENSG00000035681	8439	Q92636	NSMAF	0	0.103	3.13288	2.62047	2.14221	0.09939	0	0	0	0.0341	0	0.09122	0.01864
ENST00000585954	-4.29316	5.76559e-05	0.0876929	down	ENSG00000130244	147965	Q17RN3	FAM98C	0.26103	1.94763	3.88762	0.04795	1.20517	0.90208	0.0723	0	0.08885	0.04836	0	0	0
ENST00000368215	4.29283	0.0154991	0.829972	up	ENSG00000152894	5796	Q15262	PTPRK	0	0	0.84721	0.96626	1.15082	0.22802	0.41037	7.03925	2.36411	2.58722	3.68436	0.36716	2.54271
ENST00000508698	-4.29234	0.002063	0.544153	down	ENSG00000205129	441054	A7E2U8	C4orf47	0.64191	0.44419	0.88112	2.16822	1.53363	0.26835	0	0.79764	0	0	0	1.64197	0
ENST00000310775	4.2921	0.00545674	0.716449	up	ENSG00000140525	55215	Q9NVI1	FANCI	0	0.50477	0	1.11434	0.67431	0	0.5835	0.98721	0.87785	0.71333	0.86021	0.79658	0.66564
ENST00000537163	-4.2849	0.0178163	0.839445	down	ENSG00000165819	56339	Q86U44	METTL3	1.23907	0.34036	1.11047	0.60802	0	0.01833	0	0	0	0	1.07483	0	0
ENST00000411744	4.27958	0.0155339	0.829972	up	ENSG00000182473	23265	Q63HP7	EXOC7	0.00848	0	0	0	0	0	0	0	3.96292	1.90943	0	0	4.98976
ENST00000479991	-4.27849	0.00686454	0.731651	down	ENSG00000242732	340526	Q5HYW3	RTL5	1.91777	0.15183	2.25132	2.93946	1.91338	0.42022	0.50587	0	0	0.16551	0.11856	0.31977	0.25326
ENST00000319080	-4.27505	0.00901027	0.752639	down	ENSG00000175727	22877	Q9HAP2	MLXIP	2.16911	1.63787	3.37099	3.49083	0.27923	0.97807	0.09909	0.00656	1.54313	0.18559	0	0.01267	2.77361
ENST00000523086	-4.2747	8.73792e-05	0.110269	down	ENSG00000121022	10987	A0A024R7W9	COPS5	1.22543	0.49302	0.40898	0.64003	0.69335	2.41327	0.06655	0.15426	0	0	0.17319	0.08931	0
ENST00000616317	4.26991	0.0382811	0.87987	up	ENSG00000278540	31	B2ZZ90	ACACA	3.03538	0.00323	0.00184	3.96519	0.00166	6.39173	4.08134	4.48785	4.05188	0.55435	0.26357	3.90868	2.64941
ENST00000262077	-4.26803	0.0298481	0.87987	down	ENSG00000124789	9972	P49790	NUP153	16.4275	17.5321	13.6712	8.84507	12.041	19.8364	10.6268	4.46498	11.9327	0	11.4608	0	5.61396
ENST00000376259	4.26739	0.0196192	0.845361	up	ENSG00000028137	7133	P20333	TNFRSF1B	1.56705	17.3855	0	1.40927	0.44994	0	2.69481	3.72893	16.9097	3.06789	2.44196	12.8201	2.22119
ENST00000617676	-4.2666	0.0082427	0.739888	down	ENSG00000128000	163131	Q9Y6R6	ZNF780B	0	0.65652	2.72245	0	0.00765	0.00215	0	0	0	0	0	0	0
ENST00000372050	4.26596	0.00825362	0.739888	up	ENSG00000160271	5900	Q12967	RALGDS	1.70195	0.0619	0	0.01306	1.40449	0	1.80545	2.22695	1.31518	1.87521	0.78103	0.33481	0.40319
ENST00000359883	-4.25733	0.0160264	0.834204	down	ENSG00000147853	50808	Q9UIJ7	AK3	0.02243	4.45634	0	0	0.02158	43.9095	0.01553	0	0	0	0	0	0
ENST00000354546	-4.25507	0.0112843	0.782011	down	ENSG00000197043	309	P08133	ANXA6	0.3322	0.26026	2.21229	0.15867	0.13421	0	0	0	0	0.17233	0	0	0.06054
ENST00000367255	4.25316	0.0466039	0.87987	up	ENSG00000131018	23345	Q8NF91	SYNE1	0.10865	0	0	3.01281	2.59185	1.20224	0.736	3.15434	3.25833	1.2078	1.60143	0.15616	2.89978
ENST00000360817	-4.24573	0.0263694	0.874655	down	ENSG00000182326	716	P09871	C1S	16.6332	4.68318	9.09064	32.9637	19.5961	19.8482	11.2093	0	0	2.13192	7.5265	7.77676	17.6016
ENST00000264158	-4.23442	0.00712833	0.731651	down	ENSG00000115839	22930	B9A6J2	RAB3GAP1	4.33333	8.28902	4.28906	6.6369	7.0075	10.7794	0.01942	0.17256	8.9563	3.97516	0.00722	0.02606	9.73299
ENST00000540033	-4.23417	0.0150136	0.827617	down	ENSG00000067208	7813	O60447	EVI5	0.25022	0.74549	2.31187	2.4047	0.51478	1.73144	2.72719	0.00248	1.13957	0.00215	0.00239	0.00287	1.79212
ENST00000366816	-4.23327	0.000870245	0.404567	down	ENSG00000163041	3020	P84243	H3F3A	0.02156	1.93057	0.09175	0	1.38957	1.51359	0	0	0	0	0	0	0
ENST00000314319	-4.2299	0.0160371	0.834204	down	ENSG00000088756	79822	B4DXL2	ARHGAP28	1.38716	3.52219	0.93414	1.44361	1.54236	1.29534	0	0.57874	4.18295	0	0	1.08403	1.30458
ENST00000613421	-4.226	0.0203473	0.847878	down	ENSG00000125447	23163	Q9NZ52	GGA3	0.05346	0.31164	1.66354	1.67265	1.20523	0.02165	0.00463	0.01073	0.21041	0.00929	0.04129	0.00414	0.02706
ENST00000355354	-4.22167	0.019762	0.845735	down	ENSG00000196776	961	Q08722	CD47	4.70848	2.93067	0.28061	9.62174	1.26226	3.79944	0.54794	1.52415	0	1.22786	0	1.54015	0.29043
ENST00000487493	-4.21904	0.0470521	0.87987	down	ENSG00000117643	57134	Q9NR34	MAN1C1	0.03009	1.82431	2.62505	4.06317	4.16811	0	0	0	0.14084	0.04181	0	0.05593	0.15234
ENST00000563518	4.21351	0.00240303	0.576193	up	ENSG00000062524	4058	P29376	LTK	0.01	0.71382	0.45765	0.00919	0	0	0.49878	0.2141	0.37035	0.30584	0.35025	1.04745	1.09397
ENST00000551100	-4.21216	0.00100832	0.423939	down	ENSG00000161996	197335	Q96KV7	WDR90	0	0	0.58836	0.6096	1.14376	4.83803	0	0	0	0	0	0	0
ENST00000218200	-4.20474	0.0298446	0.87987	down	ENSG00000102081	2332	Q06787	FMR1	6.77913	1.80964	4.15781	2.53451	1.49917	5.78819	0	9.04491	0	1.60954	3.86469	0	4.0336
ENST00000252015	-4.20056	0.0161909	0.83478	down	ENSG00000100991	26133	Q8TEL6	TRPC4AP	12.4378	0.8019	0.26701	9.01089	8.92253	11.3502	0.36978	1.30287	0.18633	2.79507	0	0.18527	0.10273
ENST00000291539	4.19586	0.0184876	0.843094	up	ENSG00000160191	5152	O76083	PDE9A	0	0	0	0.27681	0	0	0.4869	0.38517	0.28495	0.33345	0	0	2.69523
ENST00000377619	-4.19248	0.0480295	0.87987	down	ENSG00000188243	170622	Q7Z4G1	COMMD6	5.51069	0.0541	4.01103	6.52683	3.79407	15.4733	0.36149	0	3.40601	0	0	0.14374	5.02138
ENST00000478658	4.19071	0.0257814	0.873252	up	ENSG00000176542	205717	C9JBW0,Q68DE3	USF3	0.01222	0.33044	0.013	0.01122	1.17512	0.96535	1.283	7.93066	1.59758	0.03961	2.70248	7.08156	3.75819
ENST00000416649	4.18608	0.0431646	0.87987	up	ENSG00000213672	51517	Q9NZQ3	NCKIPSD	0	0.45595	0	0	0	0	0	1.8529	0.5363	0	0.64892	0.04379	1.01973
ENST00000484829	-4.18551	0.0165391	0.835258	down	ENSG00000187091	5333	P51178	PLCD1	0	0.8311	0.80753	2.07655	2.52377	0	0	0	0	0.61146	0	0	0
ENST00000399696	4.18512	0.00393471	0.678318	up	ENSG00000186184	51082	Q9Y2S0	POLR1D	0.02579	1.37107	0	2.60579	2.35668	0	5.17879	6.92671	1.36072	1.98294	5.81566	3.03568	3.60343
ENST00000263735	4.1765	0.025787	0.873252	up	ENSG00000119888	4072	P16422	EPCAM	16.2788	0	18.3592	15.1266	0.00961	0.05396	7.38993	1.73224	13.317	10.6271	13.3969	15.4768	16.2792
ENST00000588210	-4.17134	0.00649364	0.731651	down	ENSG00000180329	124808	Q96MW1	CCDC43	0.78348	0.32649	1.56939	0.6737	0.00802	0.43206	0.05771	0.01784	0.04965	0	0.00858	0.02065	0.00844
ENST00000346208	4.16574	0.00430797	0.697	up	ENSG00000107485	2625	P23771	GATA3	0	0.57602	0	0.40606	1.46326	0	0.97233	0.79999	0.80772	0.70461	0.51544	1.86069	1.18479
ENST00000391788	4.16094	0.0201026	0.846463	up	ENSG00000167555	84436	Q3MIS6	ZNF528	0	0.04963	0	0.74816	0.00394	0.03978	2.50542	0.0876	0.04876	0.50429	0.90613	0.86721	0.1782
ENST00000526491	4.1578	0.0278722	0.87987	up	ENSG00000143537	8751	Q13444	ADAM15	0	0	0	0.74232	0.65941	0	0.36277	0.54272	0.01897	0.26332	0.28695	1.54688	0.96496
ENST00000618612	-4.15472	0.0067865	0.731651	down	ENSG00000088832	2280	P62942	FKBP1A	2.89406	0	0	2.30379	0	0.87022	0	0	0	0	0	0	0
ENST00000519808	4.15425	0.0247551	0.867818	up	ENSG00000055147	10827	A0A140VKG4	FAM114A2	0	0	1.32414	0	0	0	0	2.33079	2.19067	2.54192	1.83508	1.99786	0
ENST00000367161	-4.15296	0.0363941	0.87987	down	ENSG00000133059	25778	Q6XUX3	DSTYK	1.71636	0.15572	2.62394	0.08997	0.04283	0.15146	0	0.05002	0.00947	1.86213	0	0	0.06311
ENST00000539018	4.15049	0.0038545	0.672296	up	ENSG00000108423	51174	Q9UJT1	TUBD1	0	0	0	0	0	0	1.34739	0	1.48462	0	0	0.81059	3.24397
ENST00000433078	4.14824	0.034846	0.87987	up	ENSG00000135185	79161	Q9BU79	TMEM243	24.8881	25.1432	36.4531	0	0	42.078	39.7698	42.111	25.2905	26.9913	29.3329	27.6168	31.0899
ENST00000284311	4.14783	0.00052344	0.330402	up	ENSG00000154165	2838	P49685	GPR15	0.11008	0.077	0.08783	0.15167	0.45002	0	1.69599	0.88344	1.12414	4.30844	3.32962	1.75607	0.57121
ENST00000425534	-4.14443	0.0384447	0.87987	down	ENSG00000163412	317649	Q8N5X7	EIF4E3	0.52642	0.90119	1.58239	3.21924	3.62437	0.46752	0	2.97019	2.7777	0	0	1.47611	0.85031
ENST00000335754	-4.13824	0.0236576	0.860916	down	ENSG00000113812	93973	Q9H981	ACTR8	4.22514	1.10691	2.84834	4.46515	3.17359	2.80954	3.35947	0	2.9289	2.66058	0	0	3.70099
ENST00000342071	4.13719	0.023902	0.8617	up	ENSG00000055950	84545	Q8N983	MRPL43	0.01927	0	0	1.23903	0.01854	0	1.46778	1.38155	1.63989	1.58877	0	1.64748	0.05853
ENST00000368918	-4.13393	0.0200147	0.846463	down	ENSG00000143458	126626	Q8TAK5	GABPB2	1.31268	0.82276	1.85032	0.50488	1.72293	1.60442	0	1.44572	1.1334	0.88484	0.79157	0	0
ENST00000512298	-4.13322	0.0184313	0.842932	down	ENSG00000145362	287	Q01484	ANK2	8.54625	1.87249	0.34634	4.61021	6.05434	13.3315	3.26875	0	1.03894	5.05161	0.19555	0	0
ENST00000373625	-4.1259	0.040717	0.87987	down	ENSG00000025800	23633	O60684	KPNA6	19.2036	14.8179	13.9852	18.8033	7.34225	5.97656	0	15.8784	8.17085	10.333	1.85854	11.0055	0
ENST00000372181	-4.12399	0.0102736	0.767499	down	ENSG00000122378	84293	Q9BRX8	FAM213A	1.93377	2.10023	3.80261	3.80612	1.47353	4.26715	0	1.46902	6.16203	0	0.50856	0	1.66121
ENST00000344442	4.12268	0.0486214	0.87987	up	ENSG00000174720	51574	Q4G0J3	LARP7	0	5.22243	3.27102	0	0	5.49375	3.54846	6.02385	5.26526	3.52552	2.36677	1.68076	0.12971
ENST00000350033	-4.12239	0.0216792	0.854348	down	ENSG00000144524	64708	Q9H9Q2	COPS7B	0.00677	0	0	2.53785	2.09093	0.72403	0	0	0.07492	0	0	0	0
ENST00000344150	-4.11539	0.0228129	0.859393	down	ENSG00000142453	10498	Q86X55	CARM1	4.46843	6.02105	4.31588	3.5869	3.8597	3.46546	0	0	5.71991	3.68196	0	4.40714	5.0175
ENST00000355431	-4.11347	0.0309188	0.87987	down	ENSG00000032219	5926	P29374	ARID4A	1.60554	5.96241	7.43235	2.3316	7.53873	5.32804	4.22813	7.32558	7.47591	0	0.03613	0	2.45755
ENST00000251343	-4.11106	0.0274839	0.876956	down	ENSG00000100441	23351	A8K6L5	KHNYN	2.70271	0.13858	3.54283	2.02127	3.42511	0.40116	0	0.01371	1.20555	0	0.03429	1.58386	2.23837
ENST00000413697	-4.10991	0.0373648	0.87987	down	ENSG00000135945	51455	Q9UBZ9	REV1	0.15307	1.2577	0.10856	0.00335	2.14545	0.18893	0.14637	0	0	0.08778	0	0.02258	0.01476
ENST00000245304	4.10664	0.0366162	0.87987	up	ENSG00000125249	5911	P10114	RAP2A	0	9.45862	2.68881	9.44205	0	1.0003	1.20443	2.81203	7.71107	3.6153	9.02958	8.28615	10.0899
ENST00000321256	4.10647	0.0292063	0.87987	up	ENSG00000114503	22916	P52298	NCBP2	2.48613	0.97045	0	0	0	0	3.77286	2.03127	0.31768	0.40468	0.39257	0.08857	0.36188
ENST00000596224	-4.10526	0.0107519	0.774418	down	ENSG00000160111	27151	Q8IZJ3	CPAMD8	2.2054	5.54067	4.12084	1.72669	1.44812	0.51853	0	0	0.77562	1.14586	0	1.73427	1.42541
ENST00000236147	-4.10317	0.026369	0.874655	down	ENSG00000188404	6402	P14151	SELL	3.44421	9.57085	2.94923	5.8269	3.57137	1.10747	0	0	18.067	2.58778	4.0998	0.65719	0
ENST00000462765	-4.10187	0.0479931	0.87987	down	ENSG00000116678	3953	P48357	LEPR	18.4163	8.66015	2.61448	8.62596	12.4303	13.7718	0	0	23.3518	6.70176	0	24.2898	13.356
ENST00000388934	4.09991	0.00588282	0.729407	up	ENSG00000172478	79919	Q08AI8	C2orf54	1.66782	3.26236	0.93986	0	0.41623	0	4.56938	2.0547	3.13773	2.24646	1.87509	4.05466	7.86793
ENST00000592415	4.09785	9.01928e-05	0.112622	up	ENSG00000184922	752	O95466	FMNL1	0	0	0	0	0	0	0.24283	0.98505	1.00722	1.13703	0	0.16294	1.50904
ENST00000624538	-4.089	0.00955376	0.760291	down	ENSG00000131089	23229	O43307	ARHGEF9	2.11035	1.73562	0.449	0.54627	0.35061	0	0	0	0.58773	0	0.15803	0	0
ENST00000489495	-4.08306	0.0114826	0.784059	down	ENSG00000162613	8880	Q96AE4	FUBP1	1.29451	0	0.0085	1.35049	1.52184	0	0	0	0	0	0	0	0.02427
ENST00000636126	4.07679	0.0388614	0.87987	up	ENSG00000215817	643136	A0A1B0GUI2,A0A1B0GTU1	ZC3H11B	0	0	0.00414	0	0	0.01679	0.00538	1.905	2.06413	0.0036	0	2.0469	0.00394
ENST00000380903	-4.07581	0.00358857	0.656754	down	ENSG00000073169	83642	Q9BVL4	SELENOO	0.48373	0.3748	0.87876	0.43747	0.81603	0.49025	0	0.82816	0	0.39984	0.39846	0	0
ENST00000613570	4.0718	0.0400552	0.87987	up	ENSG00000116161	27101	A0A024R904	CACYBP	0.03038	0	0.01939	0.00558	0.03507	0	3.70285	0.37064	0.49645	1.93085	0.00626	0.03012	0.03076
ENST00000540844	-4.07165	0.00823885	0.739888	down	ENSG00000156261	10694	P50990	CCT8	2.20828	1.37582	0	0.01642	0.0086	0.76276	0.01238	0.00957	0	0.00828	0	0	0
ENST00000564584	4.06861	0.0031578	0.633847	up	ENSG00000174177	348180	Q2VPK5	CTU2	1.07676	0	0	1.41288	0	1.39126	1.38462	1.9134	1.27626	2.67172	1.44526	2.52526	2.86169
ENST00000548180	-4.0661	0.0102444	0.767155	down	ENSG00000075089	64431	Q9GZN1	ACTR6	2.14982	0.25753	2.00373	1.11413	0.63553	0.54315	0	0	0.73849	0	2.44712	0	0.58908
ENST00000471202	-4.06589	0.0147117	0.825004	down	ENSG00000127586	63922	Q8WVB6	CHTF18	0.72455	0.52916	0.37927	1.27467	0.30974	0.13662	1.20512	0	0.53175	0.83453	0	0	0
ENST00000379656	4.0656	0.00729388	0.73243	up	ENSG00000105643	27106	A0A024R7K1	ARRDC2	0.06133	0	0.02175	0.00626	0.03933	0.00736	1.68932	0.47399	0.34216	0.29039	1.24903	0.09288	0.0276
ENST00000373782	-4.05259	0.0339148	0.87987	down	ENSG00000136848	153090	Q5VWQ8	DAB2IP	0.37157	1.54398	2.21636	2.01117	0.4276	3.76194	2.23742	0	0.42065	0	0	12.4793	0.7188
ENST00000367857	4.05239	0.02948	0.87987	up	ENSG00000118515	6446	O00141	SGK1	0	0.00666	0	0.11144	0	0	0	2.23749	1.48793	0	0.14697	0.02653	1.03327
ENST00000449030	4.05083	0.0141386	0.817556	up	ENSG00000042493	822	B2R9S4	CAPG	0	0	0	0.22633	0	0	0	3.07607	5.67903	0.77988	0.25372	0.12721	0
ENST00000377759	4.05037	0.0439382	0.87987	up	ENSG00000089006	27131	Q9Y5X3	SNX5	0.01518	0.01416	4.98956	5.68139	0	0.11475	0.49398	3.47574	9.54556	6.47503	0.70331	0.19747	5.73227
ENST00000438114	-4.05004	0.0067869	0.731651	down	ENSG00000127914	10142	Q99996	AKAP9	1.68321	0.50789	0.86897	4.59267	0.80951	4.00981	0	0	2.42238	0.36688	0	0	1.45356
ENST00000518893	-4.04458	0.0147961	0.825251	down	ENSG00000154589	23643	Q9Y6Y9	LY96	0	1.53206	1.44914	1.98723	2.35079	3.59129	0	0	0	0.55671	1.36137	0	0
ENST00000526540	-4.03209	0.00458186	0.702316	down	ENSG00000005801	7748	O14628	ZNF195	1.97314	0.6592	1.00252	0.8656	1.01976	0	0	0	0.85207	0	0	0.14595	0
ENST00000526145	4.02565	0.0377839	0.87987	up	ENSG00000134954	2113	P14921	ETS1	3.37548	16.0348	17.1755	0	10.0288	0	11.5806	7.42491	6.83933	9.41817	12.353	16.1682	11.4363
ENST00000621657	-4.01965	0.0464649	0.87987	down	ENSG00000151332	51562	B2RCV0	MBIP	1.50472	0.87046	0.71931	0.54235	0	0.59653	0	1.87503	0	0.29995	0	0	0
ENST00000596758	-4.01608	0.0199827	0.846463	down	ENSG00000125733	9322	Q15642	TRIP10	3.5892	6.13427	0	0	0	0.41669	0.02485	0	0	0	0	0.01112	0
ENST00000392062	4.01603	0.0178867	0.839445	up	ENSG00000144468	84236	A0A024R455	RHBDD1	0.21071	0	0.44475	0.48232	0.04826	0	0.16674	0.34714	2.22571	0.13322	0.98493	3.07068	1.36467
ENST00000549724	-4.01457	0.0159181	0.83248	down	ENSG00000174456	400073	Q8N812	C12orf76	0.59544	0.11107	3.30793	0.60769	0.45819	0	0	0	0.47292	0	0	0	0.16076
ENST00000646328	-4.01288	0.0244364	0.865186	down	ENSG00000100106	11078	Q9H2D6	TRIOBP	0	1.08177	0.01064	2.3695	6.1168	0.0108	0	0	0.00851	0.00926	0.0103	0.03717	0.01012
ENST00000406189	-4.00933	0.0132277	0.811303	down	ENSG00000176624	51320	Q5U5Q3	MEX3C	0.51033	0.67145	7.61498	0.66126	0.48648	0.46747	0.00631	0	0.73672	0.48962	0	0.50809	0.16146
ENST00000268097	4.00877	0.0224017	0.858921	up	ENSG00000213614	3073	P06865	HEXA	0	0	0.84448	1.18712	4.10808	2.69234	1.80344	5.03332	1.1082	4.83756	1.96913	2.13375	5.43673
ENST00000360359	4.00719	0.0475621	0.87987	up	ENSG00000064999	23294	Q05CP0	ANKS1A	5.75448	5.28594	11.7524	0	0	7.19655	9.08166	7.51377	11.8103	2.92177	4.97489	3.53126	7.58498
ENST00000519913	-4.00407	0.00984306	0.763708	down	ENSG00000146007	153527	Q96NC0	ZMAT2	2.14938	0.30841	1.72368	2.52094	0.03181	3.42827	0	1.76914	0.05628	0	0	0.24582	0
ENST00000536630	4.00284	0.0267871	0.874655	up	ENSG00000125746	24139	O95834	EML2	0.56789	0.03454	0.0197	0	0	0.66662	2.34222	1.24834	0.06829	1.00066	0.79448	2.17203	0.11249
ENST00000306467	4.0013	0.0190173	0.844492	up	ENSG00000168944	153241	Q8N960	CEP120	0	2.05276	0	2.0184	1.59286	1.26441	4.26038	2.70873	1.87297	6.41946	6.05302	1.51597	1.49153
ENST00000588451	-4.00081	0.0380462	0.87987	down	ENSG00000130023	55780	Q5T6L9	ERMARD	2.28799	0.62894	0.06832	0	0.41698	0.93634	0.30017	0	0	0.17104	0	0	0
ENST00000576496	-4.00053	0.00956089	0.760291	down	ENSG00000170291	23587	Q8TE02	ELP5	2.5925	1.97205	0	2.51634	0.01769	0	0	0	0.09388	0	0	0	0
ENST00000494280	-3.99274	0.00966563	0.761325	down	ENSG00000215704	51032	Q6ISP9	CELA2B	0.80823	1.21006	0.7693	0	0.36825	0.27564	0	0	2.58824	0	0	0	0
ENST00000515435	-3.98659	0.00380769	0.669792	down	ENSG00000113712	1452	P48729	CSNK1A1	0.44556	0.42421	0.52336	0.96344	0.43749	1.00245	0.69415	0.57608	0	0.46433	0	0	0
ENST00000460845	3.98599	0.0307774	0.87987	up	ENSG00000105939	56829	Q7Z2W4	ZC3HAV1	0	0	0	1.0216	0	0	0	1.05375	0.43381	0.71907	0.57261	1.16274	0
ENST00000563649	3.98524	0.00362725	0.65798	up	ENSG00000103544	57020	E7EWW0	VPS35L	0	0.02742	0.03128	0	0.6504	0	0	0.88083	1.02574	0.62638	0.93842	1.23848	0.80367
ENST00000565029	-3.9825	0.00918249	0.75415	down	ENSG00000153815	80790	Q8IY22	CMIP	0.32047	0.57717	0.11756	0.63947	1.62629	0.16708	0	0	0	0	0	1.16381	1.39855
ENST00000477689	-3.98183	0.00305076	0.632147	down	ENSG00000101365	3420	O43837	IDH3B	0.48171	2.64275	0.87417	0.54656	0.29981	0	0	0	0	0	0	0.38619	0
ENST00000593731	-3.973	0.0275296	0.877337	down	ENSG00000268173	-	-	AC007192.1	1.19612	1.35931	2.55556	2.0465	27.4542	1.96838	1.39196	0	0	1.09249	0.83141	1.7103	1.89624
ENST00000395029	3.97121	0.0240998	0.862919	up	ENSG00000081059	6932	P36402	TCF7	0	0	0.26968	0.04277	1.54764	0	0.6878	1.64969	0.34781	0.02876	0.47944	0.40384	1.05809
ENST00000319394	3.97019	0.0433356	0.87987	up	ENSG00000142784	23038	Q8N5D0	WDTC1	0.96884	0	1.52506	0	1.92224	8.25067	10.377	8.5803	1.46333	1.87111	0.48222	12.3006	1.62881
ENST00000486403	-3.96873	0.00549173	0.717901	down	ENSG00000144134	11159	Q9UBK7	RABL2A	0.53362	0.43951	0.39073	2.18331	1.4798	1.38456	0	0.48941	0.54255	0.43011	0	0	0.11226
ENST00000251808	-3.96864	0.0140189	0.817556	down	ENSG00000083307	79977	Q6ISB3	GRHL2	3.51863	0.94157	2.98401	2.02371	3.39394	1.28559	4.40822	0	0.60165	0	0.28781	2.28979	0.33294
ENST00000262233	-3.96679	0.0435773	0.87987	down	ENSG00000066629	2009	O00423	EML1	2.06282	0.16653	0.08487	0.49549	0.24482	2.62159	0.98379	2.6422	0.00323	0	0	1.08258	0
ENST00000619261	-3.9637	0.00913892	0.75415	down	ENSG00000165457	2350	P14207	FOLR2	2.43723	0.31255	0	0.85347	0.05861	0.46061	0	0	0	0	0.01568	0	0.46267
ENST00000560603	-3.95894	0.00443525	0.698958	down	ENSG00000075413	4140	P27448	MARK3	0.12048	0.95509	0.96122	1.99186	3.47646	0	0	0	0	0.0279	0.09304	0	0.12198
ENST00000534961	3.95813	0.0424249	0.87987	up	ENSG00000120925	81790	Q96K19	RNF170	0.3223	0.0039	0.00445	0.01153	0.00403	1.43745	2.12729	0.24633	0.89759	0.20938	0.01724	1.99143	1.40694
ENST00000367090	-3.95521	0.0219578	0.856007	down	ENSG00000146433	57583	Q9P2C4	TMEM181	7.60084	7.75673	6.8413	7.21632	4.95905	5.69901	0	3.85789	5.43994	4.6989	3.5906	0	0.62781
ENST00000637261	-3.9535	0.031898	0.87987	down	ENSG00000181090	79813	Q9H9B1	EHMT1	4.28657	5.81165	3.55833	3.91845	3.74111	0.69417	3.61161	2.1466	0.01394	4.06562	0	0	7.27056
ENST00000584130	3.95268	0.00103049	0.425678	up	ENSG00000101782	8780	B0YJ89	RIOK3	0	0.02719	0.03101	0	1.59823	0.66111	2.38178	0.93576	1.19071	0.7831	1.92099	1.30024	0.88542
ENST00000405807	3.94653	0.0245674	0.865191	up	ENSG00000113163	10087	Q9Y5P4	COL4A3BP	0	0.04542	0	0	0.02342	0	0.4721	0	0.02072	1.91735	1.67989	0.0528	0.03082
ENST00000292199	3.94224	0.0369086	0.87987	up	ENSG00000160703	79671	Q86UT6	NLRX1	0	2.18874	0	0.04649	0	1.62997	1.11516	0.19203	0.39158	0.92498	1.02341	0.08552	2.76735
ENST00000475229	-3.94138	0.0205147	0.849482	down	ENSG00000215790	9906	P0CK97	SLC35E2	1.25893	0.37011	1.58672	0.31422	0.75024	0	0	0	0.12809	0	0	1.01726	0
ENST00000352078	-3.9406	0.00516905	0.714465	down	ENSG00000130988	9104	Q15493	RGN	1.02663	0.58846	0.37542	1.218	0.77147	0.12704	0	0	0.27301	0	0	0.75524	0.61715
ENST00000524936	3.94005	0.0342718	0.87987	up	ENSG00000052841	55761	Q96AE7	TTC17	0	4.79268	1.35875	0	0	5.61373	8.92624	7.65983	0.25277	1.761	6.63687	4.0483	7.66877
ENST00000543273	-3.93735	0.00906823	0.752709	down	ENSG00000239521	352954	Q8NAP1	CASTOR3	1.04339	0.66761	1.41972	2.27891	0.42011	0.79925	1.23491	0.72699	0.44395	0	0	0.75161	0
ENST00000469482	-3.93478	0.0144498	0.821653	down	ENSG00000185917	54093	Q9NVD3	SETD4	0	1.19022	2.19301	1.98366	1.10946	0	0	0	0	0	0.48012	0	0
ENST00000415740	-3.93358	0.00352605	0.653662	down	ENSG00000135205	57639	Q8IYE0	CCDC146	0.60173	1.25604	0.45723	1.30936	0.3583	0.20114	0.55553	0.23762	0	0.21235	0	0.13313	0
ENST00000340258	3.93278	0.00930618	0.754749	up	ENSG00000107551	83937	Q9H2L5	RASSF4	0.61039	0.12357	0.64933	0	0.00455	0	0.41937	0.80502	1.42137	0.09205	0.57003	0.53349	0.84315
ENST00000465141	3.93064	0.00632797	0.731313	up	ENSG00000104863	64130	Q9HAP6	LIN7B	0	0	0	0	0	0.86276	1.10633	1.15215	0.91629	0.86874	0	1.72142	0.77367
ENST00000553458	-3.92886	0.0208834	0.850709	down	ENSG00000119711	4329	Q02252	ALDH6A1	3.0515	4.54367	2.10969	2.43738	7.19921	7.46047	0	1.48843	6.49185	0.29892	0	1.20333	3.01338
ENST00000451827	-3.92763	0.0112934	0.782146	down	ENSG00000112419	9749	O75167	PHACTR2	0	0.66652	1.05891	0.58608	1.76759	0.71666	0	0	0	0	0	1.51791	0
ENST00000436644	-3.92738	0.0276239	0.87799	down	ENSG00000172239	10605	Q9H074	PAIP1	9.38904	8.14517	4.1115	0.37416	6.59406	2.72537	0	0.01063	0.49883	8.65141	0	8.12462	0.68403
ENST00000324913	-3.92606	0.0472364	0.87987	down	ENSG00000125611	84269	Q9BSY4	CHCHD5	1.3962	1.79049	2.70534	2.90836	1.77462	0	0	2.32098	0	0	0	3.30532	0
ENST00000513131	-3.92547	0.00167968	0.499264	down	ENSG00000164318	133584	Q63HQ2	EGFLAM	0.46848	0.15504	1.54335	0.20821	0.42155	0.78339	0	0	0.15432	0.07	0	0	0.53552
ENST00000429728	-3.92501	0.00385053	0.672195	down	ENSG00000143977	6637	P62308	SNRPG	0	0.62455	0.90665	1.00649	0.99544	1.47924	0	0	0.46624	0	0	0.03771	0.12327
ENST00000383846	-3.92271	0.00592116	0.729407	down	ENSG00000091181	3568	Q01344	IL5RA	0.12252	0.5186	1.15298	1.45431	0.08159	0.22392	0.39155	0	0.28872	0	0	0.09342	0
ENST00000611400	3.91838	0.00490332	0.706387	up	ENSG00000164081	51368	Q9Y6I9	TEX264	0	0.06479	0.01232	0	0	0	1.97214	0.1115	0.04926	0.0429	0	0.77464	1.09017
ENST00000475319	-3.91715	0.00884339	0.750448	down	ENSG00000093144	55862	Q9NTX5	ECHDC1	1.00488	0.11455	4.22847	1.4973	1.9009	1.24197	0.01546	0.28673	0.41806	0.67229	0	0.09684	0.0113
ENST00000599247	3.91501	0.015274	0.828123	up	ENSG00000170949	90338	Q9HCG1	ZNF160	2.04841	2.43605	0	0	1.79822	0	2.37838	3.19683	1.15702	1.06891	0.88419	1.07504	2.52675
ENST00000376285	-3.90586	0.0287952	0.87987	down	ENSG00000175198	5095	P05165	PCCA	4.98746	6.68746	1.07289	2.30955	5.91352	3.65545	0	0	1.71648	6.46298	2.20494	0	5.30834
ENST00000564634	-3.90563	0.0272288	0.875894	down	ENSG00000083799	1540	Q9NQC7	CYLD	2.84472	4.71008	0	1.556	1.13754	0	0	0	0	0	1.84302	0	0
ENST00000523473	3.90488	0.0165176	0.835258	up	ENSG00000221914	5520	P63151	PPP2R2A	0	0	0	0.21776	0	0.96726	0	1.07111	1.95027	1.48854	0.5696	1.40346	0.88014
ENST00000524817	-3.90228	0.0225202	0.858921	down	ENSG00000133789	23075	B3KUB9	SWAP70	1.91997	1.97776	2.42048	3.57967	5.22603	1.09553	0	0	0.78522	5.35686	0.956	0	5.25718
ENST00000370674	-3.90184	0.00923805	0.75415	down	ENSG00000022267	2273	Q13642	FHL1	1.71096	0.78997	0.41448	0.90246	3.79654	0.75007	1.43102	0	0	0	1.02911	0	1.5436
ENST00000372114	-3.90032	0.0123287	0.797168	down	ENSG00000172315	112858	Q96S44	TP53RK	3.40152	5.01009	3.65504	2.75967	4.32311	6.1983	0	0	0.40458	2.92848	0.42897	3.55254	3.92523
ENST00000473073	-3.89796	0.00425395	0.696191	down	ENSG00000114054	5096	P05166	PCCB	0.50877	0.27816	0.5599	0.82989	0.64125	2.76619	0.48591	0.01877	0.01493	1.47077	0	0.08695	0
ENST00000274853	3.8979	0.0211012	0.851396	up	ENSG00000146112	170954	Q6NYC8	PPP1R18	0.00375	0.01398	0.00399	0.02409	1.03412	0.01214	1.48368	1.47908	0.40166	0.04858	0.78686	0.1903	0.06448
ENST00000590612	3.89639	0.00413362	0.69267	up	ENSG00000256294	7768	Q9UK10	ZNF225	0.19349	0	0	0.79648	0	0.65011	0.52599	0.6518	0.60984	0.40495	0.42798	1.10102	0.86343
ENST00000265192	-3.89436	0.0413454	0.87987	down	ENSG00000120727	51247	Q9BPZ3	PAIP2	25.671	24.3387	26.417	14.924	19.5356	40.7689	31.1513	3.81576	0	21.3517	0	25.8664	22.7508
ENST00000251691	-3.89259	0.0407404	0.87987	down	ENSG00000112379	57221	Q5TH69	ARFGEF3	1.0376	0.60051	4.64189	2.17308	0.99915	1.12306	4.03008	1.23169	2.75534	0	0.77147	0	0.01641
ENST00000586834	-3.89095	0.0196068	0.845361	down	ENSG00000141664	54877	Q9BRD4	ZCCHC2	2.14041	3.35184	2.55006	6.71824	2.94212	0.9293	0.45563	0.1857	2.15679	0	8.20131	0	0.91149
ENST00000645319	-3.88831	0.0307907	0.87987	down	ENSG00000133657	79572	Q9H7F0	ATP13A3	5.09951	5.84593	1.93823	4.88638	4.61665	7.58002	0	0.30985	2.7302	2.39992	7.04762	5.21019	0
ENST00000490038	-3.88824	0.00848024	0.744999	down	ENSG00000152527	130271	Q8IVE3	PLEKHH2	2.88953	3.99156	1.50795	0.9765	0.49818	2.0313	3.69952	0.84588	0	1.38884	0	0	0
ENST00000405335	3.88792	0.0025425	0.58498	up	ENSG00000105982	140545	A0A024RD87	RNF32	0	0.43942	0	0	0.53014	0.0576	0.30777	0.41853	1.04395	0.63408	0.31121	0.62781	0.44102
ENST00000372389	-3.88696	0.00913724	0.75415	down	ENSG00000171453	9533	O15160	POLR1C	3.91607	2.18192	2.11001	2.37072	1.47979	3.43275	2.3594	0.96594	3.09442	1.00112	0	0	0
ENST00000549690	-3.88122	0.0106445	0.774418	down	ENSG00000090382	4069	P61626	LYZ	7.80288	7.70973	5.09549	19.5615	43.4219	2.64204	0	0	1.27103	10.0191	3.39403	1.4039	2.13797
ENST00000632758	3.87987	0.0100156	0.764597	up	ENSG00000256671	100288695	P0CW19	LIMS4	0	0	0	2.06316	0.7027	2.86148	2.58212	1.30674	0.91861	1.38379	1.26868	1.02675	2.0313
ENST00000336733	-3.87818	0.0288213	0.87987	down	ENSG00000144741	115286	Q70HW3	SLC25A26	0.31998	2.74867	3.81596	1.62419	0.59935	6.69289	0	0	1.10349	5.24169	0	4.61132	0
ENST00000610432	-3.87782	0.0441996	0.87987	down	ENSG00000102158	84061	Q9H0U3	MAGT1	20.7861	11.6462	7.62005	11.5325	8.84427	14.5502	8.44741	12.7605	10.1811	5.71811	0	7.31348	0
ENST00000338272	-3.87584	0.0108256	0.775583	down	ENSG00000215717	56900	Q9NRX6	TMEM167B	9.40389	10.7393	8.61827	7.74666	10.2537	1.39167	2.15555	0.33113	9.49208	2.75112	1.09383	0.08584	0
ENST00000432287	-3.87553	0.012062	0.793123	down	ENSG00000143252	6391	A0A0S2Z4B7	SDHC	0.56179	1.18763	1.39447	1.72003	0	5.13674	0	0	0.47806	0	0	0.74246	0
ENST00000362003	-3.87475	0.024907	0.869401	down	ENSG00000185619	10336	B3KWT8	PCGF3	2.8062	0.21763	2.69833	0.46485	0.06413	1.71491	0.02098	1.94559	0.02063	0.03369	0	0.01877	0.50625
ENST00000493815	-3.87458	0.0241674	0.863353	down	ENSG00000196923	9260	Q9NR12	PDLIM7	12.5788	2.06806	6.17433	6.50427	7.45997	7.40468	13.5139	0.02187	11.5389	1.40092	4.96611	0	0
ENST00000304449	3.87035	0.00986918	0.763825	up	ENSG00000186416	55922	A3F768	NKRF	0.78525	0	1.50252	0.00968	2.12399	0	1.21152	1.78762	0.88798	1.20096	0.8194	1.52795	1.02981
ENST00000471162	3.86978	0.010977	0.777102	up	ENSG00000178252	11180	Q9H9M3	WDR6	0.64757	0	2.05636	1.59796	0.00465	0.1096	2.43601	1.41167	5.86426	1.63844	0.60706	3.29914	0.96387
ENST00000532161	-3.86972	0.0262734	0.874655	down	ENSG00000152558	114908	Q8N131	TMEM123	1.50717	2.83298	0	1.23527	1.13745	0	0	1.1413	0	0	0	0	0
ENST00000593597	-3.86663	0.00305519	0.63228	down	ENSG00000053501	55850	Q9NZ43	USE1	0.35219	1.17704	0.46833	0.56611	0	0.66561	0	0	0.69932	0	0	0	0
ENST00000413171	-3.86371	0.0286348	0.87987	down	ENSG00000164828	23353	O94901	SUN1	3.31665	3.98835	0.60438	0.16924	0.75323	0.5182	1.4619	0	0.0098	0.11379	0.04743	0.00476	7.13954
ENST00000354545	-3.86197	0.0253182	0.871447	down	ENSG00000115841	151393	Q96LZ7	RMDN2	0	0.81445	1.11477	0.8021	0.88795	0	0	0.54729	0	0	0	0	0
ENST00000342679	3.86098	0.0315288	0.87987	up	ENSG00000034152	5606	Q6FI23	MAP2K3	1.6308	2.05123	0	0	4.10141	0	1.62646	0.49628	1.33684	8.6344	1.54052	1.25126	0.8407
ENST00000425231	3.86026	0.0129265	0.804666	up	ENSG00000163814	64866	Q9H5V8	CDCP1	0	0	0.9319	4.04546	2.48099	0.38104	3.53828	8.08459	4.57627	4.05739	0.55122	3.90431	3.25203
ENST00000484094	-3.85881	0.00471239	0.704041	down	ENSG00000170417	130827	Q6ZP80	TMEM182	0.4775	0.48988	0.67051	0.75437	0.77161	0.46411	0.79351	0.98099	0.47135	0	0	0	0
ENST00000230859	-3.85562	0.0113048	0.782602	down	ENSG00000112941	11044	Q5XG87	PAPD7	1.98823	4.11485	0.77217	2.59148	2.26757	2.00063	0.118	1.81001	0	0.15787	3.16503	1.68919	0.00639
ENST00000375095	3.85418	0.0179941	0.839445	up	ENSG00000181264	219902	Q6ZRR5	TMEM136	1.0687	1.16738	0	0	0	0.13922	0.86956	0.68523	0.30786	0.10786	0.49668	1.08712	0.97676
ENST00000486786	-3.85391	0.000721169	0.372547	down	ENSG00000152465	9397	O60551	NMT2	0	0.95217	0.46158	1.64103	0.31915	0	0	0	0	0	0	0	0
ENST00000376811	-3.85114	0.00465039	0.702736	down	ENSG00000106733	54981	Q9NWW6	NMRK1	0.2185	0.4938	0.59005	0.67928	2.02087	0.09076	0	0.53954	0.07867	0	0.10384	0.10412	0
ENST00000528092	-3.84685	0.0231552	0.860506	down	ENSG00000166352	119710	Q86VG3	C11orf74	4.34205	0.41056	0.53215	0	0	2.3554	0	0	0	0.55607	0	0	0
ENST00000383794	3.83287	0.0189447	0.844492	up	ENSG00000154781	51244	Q6PII3	CCDC174	0.87253	0	0	1.71044	0	0.80948	0.21896	1.45997	1.85376	0.6401	0.86223	0.76182	0.8419
ENST00000515770	-3.82844	0.00245369	0.576977	down	ENSG00000124795	7913	P35659	DEK	2.69042	2.11305	2.18422	0.95379	2.24732	0.76461	0	0.58081	0.78324	0.13117	0	2.04684	0
ENST00000354050	-3.8274	0.0156503	0.829972	down	ENSG00000100979	5360	P55058	PLTP	5.39437	1.91219	1.10112	9.6079	3.05384	12.0597	5.11344	1.2886	4.29402	0.29503	0.32793	0	0
ENST00000533037	3.8266	0.0271274	0.874655	up	ENSG00000172500	9158	O43427	FIBP	4.16205	1.86134	0	0	0	3.35267	4.60627	0.32853	6.22714	0.80585	2.49401	3.8253	3.50581
ENST00000397012	3.82369	0.0120298	0.79234	up	ENSG00000132170	5468	P37231	PPARG	0	1.12139	0.7309	0	0.4626	1.38196	5.44717	3.198	2.6968	3.7153	1.21149	1.34075	0.47824
ENST00000533815	3.82041	0.00718723	0.73243	up	ENSG00000113303	79908	Q6UX41	BTNL8	0	0.79335	0.77891	0	0	0.82562	1.05871	0.27652	0.7422	1.22685	1.275	1.72099	0.82853
ENST00000306999	3.81545	0.00965448	0.761127	up	ENSG00000106524	57037	Q8IV38	ANKMY2	0	1.89922	1.27682	0.00619	2.06896	0.00728	2.63327	2.50362	2.76573	0.79327	1.78432	0.92734	1.43365
ENST00000530674	-3.81294	0.0063028	0.731313	down	ENSG00000137573	23213	Q8IWU6	SULF1	0.90976	1.40652	0.99397	1.54328	1.18253	0.50453	0	0.19294	2.25978	0	0	0.77177	0.34022
ENST00000489551	-3.80247	0.0119522	0.791368	down	ENSG00000119535	1441	Q99062	CSF3R	5.47273	3.98126	0.27945	0.26139	0.10528	1.82036	0	0	0.11177	0.12167	0.1127	0.08137	0.2438
ENST00000435750	-3.79995	0.0308083	0.87987	down	ENSG00000163491	152110	Q6ZWH5	NEK10	1.56619	1.74808	0.87403	2.90072	0.69149	0	0	0	1.98825	0	0	0.98616	0
ENST00000293618	-3.799	0.0226171	0.859154	down	ENSG00000161813	113251	Q71RC2	LARP4	0.80996	1.84516	3.31557	0.61829	0.10791	2.66553	1.55366	0	0.20491	0.23827	0.45644	0.15596	0
ENST00000451354	-3.79869	0.0061601	0.73061	down	ENSG00000090924	64857	Q9H7P9	PLEKHG2	0.57361	2.47199	0.58917	0.12718	0.32343	2.52061	0.02739	0	0.15149	0	0.71282	0	0.36047
ENST00000430839	-3.79514	0.00187252	0.520521	down	ENSG00000187860	550631	Q569K6	CCDC157	0.69375	0.50325	1.20952	0.92043	0.4634	0.8949	0	0	0	0.49984	0	0.8118	0.33168
ENST00000328839	3.79263	0.00203271	0.540186	up	ENSG00000119698	57718	Q6NUP7	PPP4R4	0	0.4769	0	0.03613	0.49184	0	0.81706	0.35775	0.45187	1.18418	1.13401	0.29241	1.11506
ENST00000583940	3.79219	0.0344754	0.87987	up	ENSG00000167543	90313	Q8NBR0	TP53I13	0	1.15087	0	0	0	0	0.29576	3.04701	0	1.95642	1.295	0	1.51362
ENST00000492276	3.79204	0.0226779	0.859154	up	ENSG00000167549	84940	Q6QEF8	CORO6	0.45651	0	0	0	0	0	0	0.10619	1.68901	0	1.63494	1.94274	0.88419
ENST00000332180	-3.79081	0.0232527	0.860506	down	ENSG00000136051	23325	Q2M389	WASHC4	2.155	1.27449	1.52938	1.32595	1.1975	1.69025	0.00821	0	1.03169	1.77384	2.02052	1.70779	0
ENST00000576630	-3.78705	0.0366095	0.87987	down	ENSG00000166596	146845	Q8N1V2	CFAP52	0.03041	1.10618	2.49918	2.10198	0.3949	0.36127	0	1.41553	0	0.02113	0	1.11155	0.06928
ENST00000585933	3.78702	0.0425412	0.87987	up	ENSG00000153879	1054	P53567	CEBPG	0	0.04597	0	0	0	0	6.24221	0.01918	0.02669	2.93033	0	0.02221	0
ENST00000222329	3.78451	0.0453048	0.87987	up	ENSG00000105722	2077	A0A024R0L4	ERF	0.72156	0.78613	0.14265	0	0.71247	0	0.56595	0.39629	0.10324	2.12354	4.76681	5.26124	5.88966
ENST00000484049	-3.78364	0.0285674	0.87987	down	ENSG00000112237	892	Q7Z4L3	CCNC	0.9761	0	1.03838	0	1.18533	0.23718	0	0	0.90331	0	0	0	0
ENST00000488127	-3.78289	0.0109787	0.777102	down	ENSG00000157978	26119	B3KR97	LDLRAP1	2.68936	0.1101	0.83199	0.77935	0.26968	0.84063	0.14305	0.07895	0.03139	0.5707	0	0	0.23531
ENST00000417496	-3.78005	0.00548791	0.717799	down	ENSG00000048052	9734	Q9UKV0	HDAC9	0.901	0.81486	0.71886	0.70218	0.8929	0.8256	0.92635	0	0.44725	0	0.38655	0.60891	0
ENST00000478190	3.77612	0.0181312	0.839445	up	ENSG00000204406	55777	Q9P267	MBD5	0	1.81255	1.30878	0	1.94955	0.91429	1.66331	1.06207	2.05128	2.97857	2.43048	2.7231	2.98945
ENST00000356109	-3.77411	0.00621166	0.73061	down	ENSG00000197857	51710	P15621	ZNF44	0.85313	0.92037	1.10397	0.74852	0.88796	0.78382	0	0	0	0.66054	0.47855	0.54429	0.65749
ENST00000373020	-3.77366	0.0154841	0.829972	down	ENSG00000000003	7105	O43657	TSPAN6	10.7461	8.21607	3.58903	10.9249	6.86583	3.50856	0	3.12533	1.70797	3.63167	0.5066	0	8.01763
ENST00000448504	-3.77038	0.02007	0.846463	down	ENSG00000141337	22901	Q96EG1	ARSG	0.90557	0.62652	1.23577	0.94768	0.61758	1.16234	0.83776	0	0.94432	0	0	1.20017	1.28134
ENST00000527207	-3.76692	0.00720741	0.73243	down	ENSG00000149115	85456	A0A024R542	TNKS1BP1	0.89911	7.06016	0.98733	1.73161	0.50216	2.12992	0	0	0	3.06285	0.08959	1.61709	0.11746
ENST00000599840	-3.76477	0.00728891	0.73243	down	ENSG00000008382	84954	Q8N594	MPND	1.29398	1.85514	1.76334	1.00191	1.56351	0.94702	0.53314	0	1.12844	0	1.10112	1.53699	0
ENST00000643821	-3.76167	0.00648756	0.731651	down	ENSG00000215301	1654	O00571	DDX3X	0	0.49302	0	2.03045	0	1.28448	0	0	0	0	0	0	0
ENST00000394744	-3.75815	0.0442716	0.87987	down	ENSG00000131242	84440	Q86YS3	RAB11FIP4	0.36767	0.96342	0	1.02118	0.581	0.40652	1.06683	0	0.0149	0	0	0	0.23931
ENST00000372371	3.7565	0.039736	0.87987	up	ENSG00000148606	11128	O14802	POLR3A	0	3.65643	3.57714	3.08144	0	1.88016	3.61106	3.10387	4.53288	1.68964	2.03038	3.3015	3.86944
ENST00000371204	-3.75638	0.0446899	0.87987	down	ENSG00000134716	1573	P51589	CYP2J2	1.31755	0	0	1.40215	0.5681	0.39252	0	0	0.05413	0	0	0	0.38639
ENST00000409972	-3.75349	0.029538	0.87987	down	ENSG00000153250	5937	P29558	RBMS1	0.37968	3.28441	1.95895	5.4404	7.01192	3.28031	0	1.67586	1.26817	4.12386	0	0	2.50829
ENST00000575771	3.75069	0.010506	0.772161	up	ENSG00000183011	84316	Q9BRA0	NAA38	0	0.11315	0.3872	0	0	1.31025	2.07219	0.4111	1.68632	1.16134	0.08328	1.05225	1.90396
ENST00000564774	3.75037	0.0204585	0.849193	up	ENSG00000103168	9013	Q15572	TAF1C	1.7648	0.24949	0.00395	4.83566	0.29662	0	1.46637	0.59633	1.74208	4.46386	2.98011	0.91146	4.98041
ENST00000284971	-3.74999	0.0215235	0.854026	down	ENSG00000154723	522	Q6IB54	ATP5PF	5.83624	1.72717	0.53728	0.59276	8.55546	13.6359	0	0.15012	0.09551	6.70593	0.43337	0	0.36931
ENST00000533424	3.7446	0.0263279	0.874655	up	ENSG00000110057	81622	Q9H1C4	UNC93B1	0.36483	0	0	0	0	0.29185	0	0.44821	0.41395	0.47564	0.62609	0.35157	2.25729
ENST00000543378	-3.73867	0.0103877	0.768756	down	ENSG00000185158	114659	Q96QE4	LRRC37B	0.61867	0.20273	0.60478	0.46075	3.12552	2.2512	0	0.12524	0	0.44402	0.73459	0.04834	0.10722
ENST00000520008	3.73724	0.0142865	0.818978	up	ENSG00000070501	5423	P06746	POLB	0	0	0	0.30557	0	0	0.52652	0.43226	0.86953	0	1.66381	2.91478	0
ENST00000622464	-3.73564	0.0124505	0.799131	down	ENSG00000133612	116988	Q96P47	AGAP3	0	2.03359	0.00587	1.49572	0.00531	0.03577	0	0	0	0	0.00568	0.00684	0.00559
ENST00000469974	-3.72371	0.0310656	0.87987	down	ENSG00000100150	9681	O75140	DEPDC5	0.93972	1.05902	1.64529	1.07893	0	0.44399	0	0	0.69971	0	1.08854	0	0
ENST00000447929	-3.72049	0.0377854	0.87987	down	ENSG00000169919	2990	P08236	GUSB	7.62799	7.06568	0.31424	1.04537	0.56825	3.68732	0	2.06376	0.70974	2.18904	0	0.01076	0.65091
ENST00000481747	3.71221	0.0315063	0.87987	up	ENSG00000125895	55321	Q9NUR3	TMEM74B	0	0	0	1.65855	0	0	2.82854	0	2.5442	0.68553	1.1887	1.24699	0
ENST00000367976	-3.70847	0.00229785	0.566467	down	ENSG00000118523	1490	P29279	CTGF	20.3806	31.6688	37.0151	10.554	27.2478	110.352	0.2856	8.74828	11.5894	4.20981	0.13651	0.57493	19.0162
ENST00000396813	-3.70025	0.0203742	0.847878	down	ENSG00000157379	115817	Q96LJ7	DHRS1	0.03516	0.9291	0.83533	1.39942	0	0.29111	0.06492	0	0	0	0	0	0.34411
ENST00000469499	-3.69575	0.00542946	0.716449	down	ENSG00000116285	54206	B3KTV8	ERRFI1	1.1774	0.77514	0.53416	0.15904	0.96596	0.97235	0	0	0.67778	0	0.62399	0	0.33308
ENST00000535220	-3.69159	0.0149155	0.826398	down	ENSG00000250510	27239	A0A0I9QPQ8	GPR162	1.33861	1.2809	0.20343	0.1517	0.31771	1.11708	0	0.08371	0.55477	0	0.00895	0	1.66331
ENST00000425184	-3.68923	0.000478098	0.314559	down	ENSG00000131051	9584	Q14498	RBM39	0.26203	0.36657	0.55749	0.48135	0.7561	0.84892	0.18143	0.31542	0	0	0	0	0
ENST00000393104	-3.68614	0.0168149	0.83552	down	ENSG00000150593	27250	Q53EL6	PDCD4	2.05041	1.8906	2.34483	2.00318	1.83775	0.06039	0.01936	0	1.12622	0.04748	0.68135	0.11548	0.17457
ENST00000398805	-3.68503	0.0379597	0.87987	down	ENSG00000119471	84263	Q6YN16	HSDL2	4.77245	4.12491	3.86242	5.72507	0.50455	11.2522	2.89146	6.2567	0.32822	1.60067	0	3.52999	0
ENST00000467188	-3.68347	0.00231928	0.566467	down	ENSG00000129007	91860	Q96GE6	CALML4	1.13928	0.6479	1.83273	2.73096	0.34746	1.6805	0.15392	0	0.68574	0.69499	0	0.30986	0
ENST00000505566	3.67718	0.03029	0.87987	up	ENSG00000151876	26272	Q9UKT5	FBXO4	0.29619	0	0.10503	0.1587	0	0	1.91412	2.37693	0.46208	0	1.90606	1.07034	1.22449
ENST00000348419	-3.66906	0.00550403	0.718409	down	ENSG00000064666	1265	Q99439	CNN2	3.6185	1.83363	1.72185	1.60344	1.46719	1.10736	0	0.86142	0	0.80855	0.58461	0.084	1.25265
ENST00000537916	-3.66712	0.035355	0.87987	down	ENSG00000104290	7976	Q9NPG1	FZD3	1.20497	1.32262	1.58597	1.41082	1.35078	1.19704	1.32487	2.1641	0.97524	0	0.74881	0.29673	0
ENST00000512968	-3.66434	0.0281296	0.87987	down	ENSG00000204628	10399	P63244	RACK1	1.04216	0.92641	0	0.98715	0	0.45722	0	0	0	0.88997	0	0	0
ENST00000411416	3.66315	0.00677972	0.731651	up	ENSG00000145287	51316	X2BQ60	PLAC8	0	0.2862	0	0	0	0	0	0.37526	0.52226	0.04061	0.09028	0.48883	3.66164
ENST00000398600	3.66247	0.0261813	0.874655	up	ENSG00000157601	4599	P20591	MX1	18.1566	0	0.0581	2.82282	0.21012	7.20092	9.69452	10.0513	2.02799	9.23051	8.03627	6.98807	2.34748
ENST00000320963	-3.65751	0.0368014	0.87987	down	ENSG00000117906	5955	Q14257	RCN2	0.71866	6.115	0.19898	0.19893	0.04735	0	0	0	0.03351	0.10943	0	0.13417	0
ENST00000406555	3.64984	0.0156437	0.829972	up	ENSG00000172889	51162	Q9UHF1	EGFL7	1.62253	3.23671	0	1.42822	0	0	2.35617	1.43473	1.25608	0.84545	1.09057	2.62457	1.22065
ENST00000476995	-3.64879	0.0404266	0.87987	down	ENSG00000204120	26058	Q6Y7W6	GIGYF2	1.84427	0	0.28711	3.05742	2.48784	0.09716	0	0	1.64597	0.27085	0	0	0
ENST00000297450	-3.64657	0.0465758	0.87987	down	ENSG00000154188	284	Q15389	ANGPT1	0.11873	0.26208	13.6371	11.9854	0.17892	0.13677	0.12058	0.05505	0.06736	0.01833	0.02445	0.12749	0.08415
ENST00000359984	-3.63688	0.0295121	0.87987	down	ENSG00000188603	1201	Q13286	CLN3	0	0.58242	1.42633	0.16027	0	1.00168	0	0.01965	0.17193	0	0	0	0
ENST00000263094	3.63324	0.0327161	0.87987	up	ENSG00000064687	10347	Q8IZY2	ABCA7	0	1.68317	1.02715	1.51138	0.92629	0	1.61364	2.8912	2.83921	1.85206	0.38518	2.44898	1.2693
ENST00000372273	3.6265	0.0298798	0.87987	up	ENSG00000133678	80195	Q8TBM7	TMEM254	0	0	0	0	0.06392	0	0	0.22221	0	0.51555	0.33357	0	3.65843
ENST00000611091	3.62539	0.0412936	0.87987	up	ENSG00000167842	79003	Q9H081	MIS12	1.67096	0	1.11694	0	0	3.69898	3.32471	0.17811	1.09505	0.54561	0.46803	0.98359	2.39829
ENST00000260058	-3.62473	0.0187313	0.844492	down	ENSG00000137504	58487	Q9NS37	CREBZF	0.18059	2.21201	1.9083	0.16587	0.25476	0.68909	0	0	0.21515	1.19331	0.53304	0	0
ENST00000551969	3.62445	0.00775437	0.732632	up	ENSG00000185591	6667	P08047	SP1	0.60098	0.02669	0	0.02629	1.67914	0.06181	1.22858	0.09187	2.31356	1.90873	1.79748	2.62388	2.66566
ENST00000449825	-3.62323	0.0155351	0.829972	down	ENSG00000177830	66005	Q9BWS9	CHID1	0.4676	0.2862	0.35753	0.43844	0.32796	1.86213	3.76388	0	0.05803	0	0.11535	0	0.4389
ENST00000469785	-3.62082	0.000450265	0.304851	down	ENSG00000005469	54677	Q9UKG9	CROT	0.87231	1.27846	1.32567	0.48646	1.07877	0.33645	0	0.36669	0.15907	0.08658	0	0	0.18925
ENST00000288828	-3.61641	0.00969096	0.761325	down	ENSG00000157954	26100	Q9Y4P8	WIPI2	0.15781	0.5995	4.1519	0.20859	0.34801	0.17043	0	0.10296	0.10154	0.11053	0.00793	0.20506	0.0039
ENST00000464037	-3.61409	0.0216509	0.854348	down	ENSG00000166979	59271	P58658	EVA1C	0.2074	1.13481	2.96385	1.2065	0.88442	1.6724	0	1.42771	1.1825	0	0	0.90796	0.37797
ENST00000474629	3.60982	0.0165725	0.835258	up	ENSG00000173193	54625	Q460N5	PARP14	1.58242	0.01015	0.05326	24.8809	3.16977	7.17893	8.99466	10.0289	28.2859	17.068	15.1595	5.20223	4.45378
ENST00000376410	3.60732	0.0496681	0.87987	up	ENSG00000107863	57584	Q5T5U3	ARHGAP21	3.64009	3.21268	2.36499	10.8337	0	0	9.8112	10.6341	2.05814	3.39006	2.75193	2.0825	9.08742
ENST00000480055	3.60586	0.0442982	0.87987	up	ENSG00000198742	57154	Q9HCE7	SMURF1	1.10655	0	0	0	0	0	0	0	0.97062	0.12616	1.54253	2.48891	0.72391
ENST00000393725	-3.60471	0.0183905	0.842551	down	ENSG00000122203	57179	A0A024R7Q7	KIAA1191	2.6927	2.39829	6.26523	7.81248	7.85595	9.46813	9.5786	7.35329	0.05973	0.14186	0	6.91755	0.48452
ENST00000619128	3.59807	0.0463109	0.87987	up	ENSG00000173692	5707	Q99460	PSMD1	0.0109	0.01525	0	0.00501	0.01048	0.05297	1.23782	0.08165	0.00928	0.0101	0.21886	1.51938	0.78909
ENST00000542180	-3.59642	0.0101602	0.7659	down	ENSG00000102710	55578	Q8NEM7	SUPT20H	0.16686	0.97264	0.62866	1.71142	0.09362	1.4491	0.0674	0	0.26623	0	0.22192	0.06891	0.1619
ENST00000270722	3.59523	0.0452487	0.87987	up	ENSG00000142611	63976	Q9HAZ2	PRDM16	0	0.3772	0	1.77363	1.22043	0.98915	2.1799	2.12346	2.29273	1.62896	1.43097	1.24045	0.14452
ENST00000265164	3.59437	0.0282765	0.87987	up	ENSG00000138794	839	P55212	CASP6	0.08903	0	0	0	0.36397	0	1.43334	0.16672	0.44512	0.12371	0.28648	1.10313	0
ENST00000262306	3.59272	0.0177774	0.839445	up	ENSG00000103363	6923	Q15370	ELOB	2.90096	0	0.75577	0	3.8723	1.24676	5.86205	4.02264	17.9857	4.66159	0.76199	7.37193	2.06795
ENST00000394903	-3.59062	0.00659995	0.731651	down	ENSG00000148719	54788	J3KPS0	DNAJB12	0.23165	1.40682	1.22068	0.2573	0.45599	0.04654	0.00746	0.04035	0.13753	0.06487	0	0.0534	0.06545
ENST00000442711	3.58809	0.0398826	0.87987	up	ENSG00000122641	3624	A4D1W7	INHBA	0	1.7722	0	0	0	0.91203	0.45319	1.16345	0.53899	0.01956	0.76087	1.51721	0.27789
ENST00000298894	-3.58692	0.00579054	0.726515	down	ENSG00000165943	64112	Q96BY2	MOAP1	0.93869	0.12507	0.67573	1.01778	0.28512	0.77745	0.66463	0.54374	0.00601	0.00654	0.01453	0.00874	0.13577
ENST00000311694	-3.5815	0.0364956	0.87987	down	ENSG00000173064	283450	F8VWT9	HECTD4	8.26119	5.85945	10.806	5.93843	3.67305	0.46956	0	5.15814	1.35131	5.87813	1.36255	0.53091	0
ENST00000267103	3.57765	0.0318905	0.87987	up	ENSG00000139637	60314	Q86UA3	C12orf10	0	0	0	0.47791	0.27804	0	0.36027	0.43302	1.43901	0.56232	0	0.77002	0.40973
ENST00000526334	-3.5731	0.0314052	0.87987	down	ENSG00000162300	7542	O95159	ZFPL1	3.9087	1.69503	0.39727	1.94373	0.43104	0	0.72402	0	0.10593	0.20756	0	0	0
ENST00000406902	3.57096	0.0345918	0.87987	up	ENSG00000075240	23151	Q6IC98	GRAMD4	3.2735	3.13547	0.00409	3.36671	0	4.56009	5.51759	4.02482	3.15184	2.72272	3.69894	4.84608	4.78468
ENST00000533123	-3.56869	0.0215499	0.854026	down	ENSG00000166311	6609	P17405	SMPD1	0.00779	0.90114	2.12203	0	0.48717	0	0	0.01668	0	0	0	0.00965	0
ENST00000375887	-3.56678	0.0179638	0.839445	down	ENSG00000102524	10673	Q9Y275	TNFSF13B	4.17692	2.57635	1.09311	2.0102	3.85719	2.42837	0.96098	1.16375	0	1.88517	0	0.5787	2.45225
ENST00000280350	-3.56571	0.0031121	0.633085	down	ENSG00000150773	120379	Q8WWB5	PIH1D2	1.48542	0.8157	3.76589	1.35163	1.13501	1.52922	0.17302	1.85681	0.7797	0.1929	0	0	0.1265
ENST00000354332	3.56409	0.0219858	0.856209	up	ENSG00000196154	6275	P26447	S100A4	0.03044	58.9631	0.29142	9.50572	69.3002	11.6038	31.6141	60.8402	70.6094	15.1978	39.0824	123.171	46.1954
ENST00000417344	-3.56202	0.0242651	0.863985	down	ENSG00000129315	904	O60563	CCNT1	2.19516	1.67291	2.01719	0.87084	2.57974	1.08847	1.242	0	0	2.05719	2.04039	0	2.23979
ENST00000504480	-3.55395	0.00700166	0.731651	down	ENSG00000145439	84869	Q8N4T8	CBR4	0.76354	1.74521	0.8809	1.01741	0.91028	0.48778	0.35743	0	1.13478	0	0	0.67954	0.59884
ENST00000348227	-3.55222	0.0131575	0.809729	down	ENSG00000005448	84058	Q9H977	WDR54	2.70363	2.78773	2.54058	1.66934	1.11245	1.29768	0	0	1.77666	0.23653	0	6.34599	1.32303
ENST00000515078	-3.55127	0.012228	0.796154	down	ENSG00000109794	25854	A5PLN7	FAM149A	0.88687	0.58146	1.35447	0.84686	0.65879	2.22849	1.6173	0	0	0.59379	0.6781	0	0.48007
ENST00000563714	3.54805	0.0157707	0.831645	up	ENSG00000166912	54893	Q9NXD2	MTMR10	0	1.78372	1.19922	0.65696	0	0	0.52755	0.94002	0.46311	0.87861	0.98462	0.80913	1.19643
ENST00000433358	3.54305	0.00427494	0.696191	up	ENSG00000103202	4833	O00746	NME4	0	0	0.85376	0.83544	0.1887	0	1.38308	0.51525	0.53118	1.56947	0.58763	0.77339	0.70421
ENST00000437043	-3.54196	0.0326511	0.87987	down	ENSG00000164308	64167	Q6P179	ERAP2	5.22129	4.174	1.41671	1.28425	1.29258	1.66977	2.19972	0	2.06354	1.18889	0	0.28436	1.50732
ENST00000496819	-3.53649	0.0112142	0.780544	down	ENSG00000100023	23759	A8K0I0	PPIL2	0.03487	2.24431	3.41319	0.96099	2.11332	0.97924	0.0483	0.03732	0.02968	0.03231	0.03591	0.47531	0.10593
ENST00000641189	3.53361	7.64311e-05	0.102122	up	ENSG00000197403	128372	Q8NGY5	OR6N1	0.13202	0.12313	0	0	0	0	0.27423	1.27134	1.51662	0.73375	0.4078	0.4907	0.26732
ENST00000525780	-3.53335	0.0145909	0.824444	down	ENSG00000176029	56673	Q9NQ32	C11orf16	1.46209	0.69612	2.89322	1.37112	0.55073	0.41959	0.80707	0.94087	0.40023	0	0	1.83686	0
ENST00000550265	-3.53215	0.00736265	0.73243	down	ENSG00000172819	5916	A8K3H3	RARG	1.59046	0.34231	0.42594	1.14417	0.62048	0.07207	0.38506	0	0.1609	0	0.04581	0.01378	0.36034
ENST00000368921	-3.53201	0.0219522	0.855978	down	ENSG00000213190	10962	Q6FGF7	MLLT11	0.87092	0.623	0.27885	0.79995	0.96784	1.32864	1.17095	0	0.38855	0.65011	0.84016	0	0
ENST00000474085	-3.53109	0.00327607	0.638162	down	ENSG00000115590	7850	P27930	IL1R2	1.10471	0.36797	0.55961	0.14495	0.35419	1.98837	0.21855	0	1.0296	0	0	0.13035	0
ENST00000295992	-3.52894	0.0489172	0.87987	down	ENSG00000163710	26577	Q9UKZ9	PCOLCE2	0.69049	0.22261	3.94478	1.10402	4.89509	4.32686	1.6173	2.24388	4.2727	0.31587	0	0	0
ENST00000409634	3.52884	0.0135327	0.8142	up	ENSG00000182263	55137	Q5HY92	FIGN	0	0.02154	0	0	0.11107	0.39905	0.5117	1.13671	0.64853	0.77014	0.59447	0	0.74821
ENST00000412055	-3.52873	0.0049888	0.708936	down	ENSG00000163704	285368	Q5FWE3	PRRT3	0.48098	0.72201	0.84303	0.98034	0.77106	0.45017	0.52652	0.40192	0	0	0.30186	0.14189	0.18087
ENST00000314256	3.52168	0.0447929	0.87987	up	ENSG00000177728	9772	Q12767	TMEM94	0	0.96167	1.10744	2.51039	0	0.646	2.74142	0.82748	5.00031	5.18907	0.54105	0.5364	0.90342
ENST00000450873	-3.51736	0.0219469	0.855978	down	ENSG00000154710	27342	B3KMF1	RABGEF1	0.13595	1.16935	0.96417	1.1308	0.28333	2.27573	0	0	1.46542	0	0.09332	0.52405	0.46646
ENST00000619773	3.51679	0.0034871	0.651814	up	ENSG00000103160	83693	I6L975	HSDL1	0.0169	0.01051	0.23965	0.06208	0.17877	0.02433	1.52087	1.7657	0.40737	0.15651	0.80606	1.00483	0.15396
ENST00000595861	3.5166	0.00822759	0.739888	up	ENSG00000076944	6813	Q15833	STXBP2	0	0.03737	0.04262	1.65602	2.11957	0.17307	2.82969	0.21435	2.96622	1.00208	1.98018	5.01373	4.70547
ENST00000551491	3.51631	0.00267359	0.600332	up	ENSG00000076513	88455	Q3ZTS7	ANKRD13A	0	0	0	0	0.384	0.76279	1.0632	0.26288	0.60106	0.85343	0.44269	0.38049	1.11932
ENST00000590201	3.51189	0.0476813	0.87987	up	ENSG00000108639	9144	O43760	SYNGR2	0.00769	0	0	0	0.0074	0	0.02131	0.01647	0	13.051	0	7.30269	0
ENST00000327787	-3.51181	0.0125384	0.800263	down	ENSG00000185504	80233	Q0VG06	FAAP100	1.66724	3.56622	1.27336	2.5523	0.43861	0.1898	0.03289	0	0.45271	1.32442	0.06358	0.0412	0.48091
ENST00000595444	-3.50807	0.00611205	0.73061	down	ENSG00000130312	64981	A0A024R7J4	MRPL34	2.73494	0	0.57339	0.22004	0	0.19403	0	0	0.06795	0	0	0	0
ENST00000488633	-3.50357	0.0491935	0.87987	down	ENSG00000144021	9391	O76071	CIAO1	18.5093	20.7217	15.7928	20.7274	16.8522	11.2507	0	15.8971	20.6091	1.9051	0	20.7329	16.7486
ENST00000558100	-3.49666	0.004678	0.70318	down	ENSG00000069956	5597	Q16659	MAPK6	1.17312	1.31295	0.71313	0.03079	0	1.19452	0.04642	0	0.02852	0	0	0.20764	0
ENST00000541916	-3.49628	0.0420394	0.87987	down	ENSG00000102531	22862	A0A024RDT9	FNDC3A	12.0445	15.197	1.01078	19.2026	18.0874	10.3348	0	1.85277	0.41007	6.28477	0.10933	11.8973	14.372
ENST00000449635	-3.49172	0.0173162	0.838283	down	ENSG00000100395	83746	Q969R5	L3MBTL2	1.0967	0.78108	0.80606	0.42125	0.61375	0	0	0.02134	0.54299	0	0	0	0.16151
ENST00000484590	-3.48467	0.00884162	0.750448	down	ENSG00000151693	8853	O43150	ASAP2	3.46878	4.94622	3.91274	3.9305	8.33483	10.6997	0	5.14106	0.27662	0.28874	5.89622	1.62202	0.35165
ENST00000265866	-3.48071	0.0266326	0.874655	down	ENSG00000096746	3189	Q53F48	HNRNPH3	17.95	14.6803	12.2391	12.9422	13.8435	14.5408	0.0816	12.2476	8.81268	0	1.44855	11.8272	10.2538
ENST00000368405	-3.47915	0.0265515	0.874655	down	ENSG00000169241	55974	Q9BRV3	SLC50A1	1.01342	1.04129	0.62127	0.58375	0.33043	0	0.78496	0	0	0	0.15917	0	0
ENST00000495267	3.47737	0.0398482	0.87987	up	ENSG00000005483	55904	Q8IZD2	KMT2E	0.06082	0.01418	0.01618	0.01397	0.02925	0.09853	1.17922	2.03381	1.73392	0.01409	1.50305	0.5652	0.0154
ENST00000508434	-3.47544	0.0196205	0.845361	down	ENSG00000082196	114899	Q9BXJ4	C1QTNF3	0.63619	0	0.59557	1.56606	1.10148	0	0	0	0.77959	0	0	0	0
ENST00000216456	3.47484	0.00914791	0.75415	up	ENSG00000100568	10490	Q9UEU0	VTI1B	0	0.01457	0	0	0	0.01687	0.97336	0.01671	3.78811	0.01447	0.01608	0.77409	0
ENST00000459988	-3.47338	0.00299549	0.629417	down	ENSG00000137073	55833	Q9P0H6	UBAP2	0.67523	0.39742	0.55094	2.99263	0.63056	1.04072	0.09986	0.00701	0.01116	1.17811	0.02025	0.04873	0.59072
ENST00000535039	-3.47249	0.0200207	0.846463	down	ENSG00000112562	64094	Q9H3U7	SMOC2	5.86802	2.8647	2.9749	1.0527	5.51196	2.87152	0	0	2.645	0.16987	0.19825	5.08932	3.83387
ENST00000361507	-3.46851	0.0417371	0.87987	down	ENSG00000033327	9846	Q9UQC2	GAB2	3.68771	4.44691	3.4627	3.808	4.3604	5.45155	0	2.94128	5.27995	1.26007	1.21425	0	4.49238
ENST00000517617	-3.46829	0.00200159	0.538959	down	ENSG00000046889	80243	Q70Z35	PREX2	0.85141	2.72329	0.49845	1.54306	6.09532	0.21598	0.08704	0.04891	0.08753	0.19056	0.253	0.04956	0.14463
ENST00000542341	-3.46246	0.0118748	0.791368	down	ENSG00000149716	220064	A0A024R5H3	ORAOV1	1.06703	3.56605	3.07426	3.61405	2.33065	3.02489	0	0	1.98628	1.56502	0	2.34113	2.0031
ENST00000366429	-3.46188	0.00405233	0.686588	down	ENSG00000173421	339834	B4DZP6	CCDC36	0.72516	0.7788	0.56104	1.12021	0.11625	0.56956	1.29333	0	0.0748	0	0.02263	0.13613	0.08899
ENST00000376363	-3.45944	0.00426101	0.696191	down	ENSG00000151023	219670	Q8TC29	ENKUR	0.44443	0.70709	1.14024	1.48877	0.55321	0.46584	0.30773	0.4196	0.55617	0	0	0.42108	0
ENST00000339145	-3.45488	0.00280246	0.612146	down	ENSG00000126709	2537	P09912	IFI6	0.14671	0.03909	0.11148	0	4.57622	0.20371	0	0	0	0	0.02158	0	0
ENST00000505323	-3.45294	0.00979795	0.762526	down	ENSG00000151422	2241	P16591	FER	0.98324	0.85722	1.22789	1.23688	0.12336	0.62326	0	0.02287	0.01819	1.24742	1.43057	0.02648	0
ENST00000264645	-3.44797	0.0211718	0.851622	down	ENSG00000108349	22794	O15234	CASC3	1.23477	0	1.79889	0	0.00403	0.00452	0	0	0	0	0	0	0.00424
ENST00000333314	-3.44757	0.0391878	0.87987	down	ENSG00000251201	100302736	Q86XR7	TMED7-TICAM2	1.67142	4.34156	2.52644	4.0924	3.75286	6.27727	1.66516	3.7691	2.65361	0	0	4.20977	1.25781
ENST00000586602	3.44699	0.039629	0.87987	up	ENSG00000197961	7675	P58317	ZNF121	0.5089	2.44702	0	1.63159	2.36434	0	1.04381	1.9675	1.74245	1.3164	2.4593	1.67446	1.85194
ENST00000314397	-3.44459	0.0482208	0.87987	down	ENSG00000145912	55651	Q9NX24	NHP2	1.35179	0.56332	1.28506	4.38535	0	0.86971	1.79235	0	1.05243	0	0	0	0
ENST00000597687	3.44337	0.0382526	0.87987	up	ENSG00000125731	10045	Q9BRG2	SH2D3A	0.48135	0.59857	0	0	0	0	0.41661	1.30908	1.43364	0.55736	0.76408	0.64608	0
ENST00000262887	3.44295	0.0104197	0.769479	up	ENSG00000073050	7515	Q59HH7	XRCC1	3.20338	0.06881	0	3.03834	2.64358	0.11952	4.18922	3.09214	4.71945	3.09841	2.18415	3.90803	3.58565
ENST00000358039	3.44264	0.0196831	0.845361	up	ENSG00000007341	54879	Q8TDW4	ST7L	0	0.68842	0	0.39491	1.74568	0.59991	1.6492	0.48447	1.87143	0.87761	1.00684	1.2351	1.52547
ENST00000412402	-3.44087	0.00971634	0.76133	down	ENSG00000128573	93986	O15409	FOXP2	0.85278	0.69421	2.16048	0.68368	0.73966	0.85175	0	0.66459	0.99416	0	0.15227	0.79397	0.03494
ENST00000622544	3.44055	0.00858776	0.747565	up	ENSG00000131979	2643	A0A024R642	GCH1	0.54225	0.34632	0.00627	0.08121	0.14173	0.00637	0.61217	1.8857	0.14545	1.62703	2.03912	0.555	1.3546
ENST00000356384	3.43807	0.025549	0.872716	up	ENSG00000186350	6256	P19793	RXRA	3.63672	0.54859	0.32398	0.00274	0.35325	0.56429	0.83111	0.60064	19.6686	10.8948	10.3391	1.97548	0.9855
ENST00000427803	-3.43465	0.021375	0.853471	down	ENSG00000160221	8209	A0A140VKB0	C21orf33	1.40768	3.11811	1.76977	3.58506	1.87714	0.96742	2.52537	0	0	1.48181	2.02591	3.42877	0
ENST00000541756	-3.42951	0.0132944	0.812254	down	ENSG00000165458	3636	O15357	INPPL1	0.79184	1.28378	0.36607	1.32548	0.26337	0.93907	0.14348	0	0.28969	0.14396	0	0.13754	1.75326
ENST00000360655	-3.42059	0.0395456	0.87987	down	ENSG00000166833	89797	A7E2D6	NAV2	0.21158	0.26511	1.88995	2.15549	0.25633	0.10465	0.01789	0	0.1608	1.52454	0.11142	0	0.25346
ENST00000309534	3.41383	0.0376074	0.87987	up	ENSG00000163320	8545	Q9UFW8	CGGBP1	0.36794	0.02502	0.02446	0.08097	0.07742	0.05381	0.41931	0.0164	1.59816	8.21564	0.82875	1.79028	0.4773
ENST00000375107	3.41261	0.0261159	0.874655	up	ENSG00000204310	10554	A0A024RCV5	AGPAT1	4.7736	13.6944	0.09024	0	0.61567	6.96249	10.231	4.11763	3.87188	4.86488	7.7817	8.0261	18.2703
ENST00000592423	-3.41129	0.0163245	0.83478	down	ENSG00000160439	112724	Q8NBN7	RDH13	0.9561	0.9603	0.48899	0.79374	0.58362	0.32432	0.97605	0	0.5059	0	0.49854	0.72899	0
ENST00000475254	-3.41075	0.00229153	0.566467	down	ENSG00000198176	7027	Q14186	TFDP1	0.51427	0.29978	0.20516	0.11809	0.39161	1.82815	0.14837	0	0.25528	0	0	0.18584	0
ENST00000370791	-3.39942	0.0460692	0.87987	down	ENSG00000180488	374986	Q8NAN2	MIGA1	0.09448	0.84168	0.10051	1.93314	0.04701	0.03167	0	0	0.4824	0.09658	0	0.02826	0.05278
ENST00000443527	-3.38908	0.0461899	0.87987	down	ENSG00000121671	1408	A0A0D2X7Z3	CRY2	15.8796	14.8943	12.1397	8.94561	4.32119	13.0987	0	9.42117	15.8641	13.2897	0.04221	0.15744	12.2593
ENST00000460038	-3.38745	0.000944242	0.415148	down	ENSG00000116198	9731	O60308	CEP104	0.34654	0.90036	0.39499	0.68208	0.7857	0.42771	0.10284	0.05297	0.75831	0.09172	0	0	0
ENST00000460259	-3.38526	0.0462601	0.87987	down	ENSG00000160194	4731	P56181	NDUFV3	1.00193	0.49891	1.44523	0.07019	0.03267	0.87113	0	0.35433	0	0.64497	0	0	0.41264
ENST00000357877	3.38341	0.0251598	0.870778	up	ENSG00000135622	10505	O95754	SEMA4F	0.56735	0	0.21252	0	0.79551	0.12081	1.17299	1.01749	0.0884	0.59587	0.67056	1.07916	0.88589
ENST00000381249	-3.38237	0.00303482	0.63205	down	ENSG00000240857	57665	Q9HBH5	RDH14	3.40872	3.62465	1.90549	3.99844	4.20805	5.09981	0.61637	0.02323	4.30489	3.81127	0.04471	0.41696	0.03297
ENST00000529930	3.37952	0.035204	0.87987	up	ENSG00000124444	79177	Q9H609	ZNF576	0	0	0	0	0.69878	0.53799	0.60364	0.73294	0.7242	0.78834	1.17548	0	0.5464
ENST00000598963	3.37764	0.00297616	0.628221	up	ENSG00000268738	100130086	Q9UBD0	HSFX2	0.18932	0.51794	0.42965	0	0	0.16356	1.29341	1.0534	1.0096	0.52612	0.53282	0.53169	1.41842
ENST00000444847	-3.37708	0.0438576	0.87987	down	ENSG00000164849	115330	Q96CH1	GPR146	1.97968	1.11392	0.52215	0.03006	0.45638	0	0.02266	0	0	0	2.35848	0.02027	0.01656
ENST00000521722	3.37612	0.0132208	0.811234	up	ENSG00000211445	2878	P22352	GPX3	3.34167	0	2.7254	1.09133	0	0	0.92553	1.78782	5.15018	1.85731	2.21739	1.74813	2.21793
ENST00000557434	3.37106	0.0461538	0.87987	up	ENSG00000100600	5641	Q99538	LGMN	4.31423	1.59159	0	0	4.19581	7.87912	3.47848	2.93392	16.0721	3.96091	1.38201	4.31188	5.98895
ENST00000618403	-3.37104	0.0109174	0.777102	down	ENSG00000278535	79154	Q6UWP2	DHRS11	0.77624	0.73402	1.08955	1.54479	1.46216	0.29107	0	0	1.02753	0.35953	0.14431	0	1.13519
ENST00000456433	-3.36907	0.00861692	0.748475	down	ENSG00000105819	9512	Q96CP5	PMPCB	0.72419	3.46598	1.7638	1.64544	1.04486	5.26881	0.52784	0	0	0.54727	0.33359	0.28335	3.43451
ENST00000518285	3.36835	0.0233494	0.860506	up	ENSG00000153310	51571	A0A024R9G4	FAM49B	1.08738	0	0	0	0	0	0.3294	0	1.61932	0.9758	0.03499	2.484	0.72248
ENST00000396947	-3.36802	0.0310923	0.87987	down	ENSG00000134363	10468	P19883	FST	0.16291	0.08863	1.16261	0.11223	1.33849	0.17594	0	0	0	0.15091	0.57313	0.77376	0
ENST00000485275	-3.36231	0.0231344	0.860506	down	ENSG00000121931	55791	Q5T3J3	LRIF1	0.73862	0.89465	1.10209	2.18508	1.35632	2.79704	0	1.69359	0	0.74642	1.57044	0	1.44708
ENST00000534175	3.36138	0.0173075	0.838283	up	ENSG00000149573	10205	O60487	MPZL2	0.01308	0.30501	0.11133	0.03605	0	0	0.14492	0.13997	3.75143	0.36353	0.49837	0.14587	0.06622
ENST00000546023	-3.35077	0.024895	0.869401	down	ENSG00000120438	6950	P17987	TCP1	1.95809	2.44912	0.01615	0.01394	0.0146	1.0983	0.02102	0.01624	0.01292	0.01406	0.01563	0.01881	0.01537
ENST00000588867	-3.34961	0.0399666	0.87987	down	ENSG00000141458	4864	O15118	NPC1	2.08461	0.57845	2.22677	5.70464	1.38369	0.44653	0	0.59912	3.98769	0.6224	0	0	2.31116
ENST00000315717	-3.34845	0.0364854	0.87987	down	ENSG00000163466	10109	Q53R19	ARPC2	2.64432	7.02506	5.57735	8.31692	13.8735	2.41068	0	21.2884	1.3443	8.70592	0.57755	1.4325	0
ENST00000396582	3.34717	0.040692	0.87987	up	ENSG00000100852	394	Q13017	ARHGAP5	0.00298	0.00278	0.00317	0	0.00286	0.00643	0.90303	0.00319	0.01267	0.02207	0.01533	2.55291	0
ENST00000561178	3.347	0.0227078	0.859154	up	ENSG00000235194	90673	Q9H7J1	PPP1R3E	0.02162	0	0.18396	0.19855	0.16634	0.04669	1.49675	1.01771	1.72911	0.0801	1.17964	1.44625	0.06566
ENST00000536719	-3.34428	0.000930765	0.414383	down	ENSG00000074319	7251	Q99816	TSG101	0.287	0.65771	1.544	1.63439	0.59943	1.21321	0.14762	0.16671	0.10467	0.06836	0	0.44703	0.09132
ENST00000539701	3.33757	0.00469506	0.70322	up	ENSG00000010219	8798	Q9NR20	DYRK4	0.45577	0.44208	0	0	0.26303	0	0.25247	0.50719	0.79121	0.74307	0.75086	0.99387	0.51682
ENST00000530022	3.33075	0.000944791	0.415148	up	ENSG00000166441	6157	P46776	RPL27A	0.09811	0.45752	1.16894	1.24359	0.66058	0.25429	11.9291	3.92624	3.07239	8.3976	1.31326	14.9759	2.6621
ENST00000496324	-3.32707	0.00366178	0.662403	down	ENSG00000163374	55249	Q9H869	YY1AP1	0.65148	1.28274	0.51337	0.68705	0.74268	0.88598	0	0	0	0.49174	0.74534	0.62781	0.02443
ENST00000548727	-3.32423	0.0019252	0.525726	down	ENSG00000123352	65244	Q86XZ4	SPATS2	0.87707	0.409	0.99967	0.86314	0.66285	0.47359	0	0	0	0.5223	0	0	0.82456
ENST00000296302	-3.3227	0.025681	0.872716	down	ENSG00000163939	55193	Q86U86	PBRM1	0.10715	0.94003	0.9226	1.27332	0.43481	0.04701	0.63065	0.043	0	0.09306	0.08275	0	0.17629
ENST00000522222	3.32193	0.0379588	0.87987	up	ENSG00000164808	23514	Q14159	SPIDR	0	0.9064	1.15916	0	0	0	0.89723	1.6071	0.82701	1.06394	1.27358	0	0.7156
ENST00000545754	3.32174	0.0369327	0.87987	up	ENSG00000152601	4154	Q9NR56	MBNL1	0	0.87098	1.68781	1.04532	0	1.29772	3.23547	1.37533	0.65513	1.10693	1.53024	1.0368	1.47756
ENST00000561130	3.3198	0.031783	0.87987	up	ENSG00000100938	51292	Q9P2T1	GMPR2	0.4706	0	0	0	0	0.0221	0	1.05089	0.53976	0.94769	0.37922	0	0.95293
ENST00000400546	3.31682	0.0438408	0.87987	up	ENSG00000154654	4685	O15394	NCAM2	0.65016	1.63741	1.22332	0	0	0.60837	1.29629	1.54546	0.5839	0.59442	1.29091	0.80554	0.96701
ENST00000003583	-3.31465	0.0143979	0.82028	down	ENSG00000001460	90529	Q5TH74	STPG1	0.41987	1.98323	2.01716	0.43542	0.65138	0.16821	0.02813	1.26085	0.01729	0.0941	0.02789	1.72846	0
ENST00000620473	-3.31383	0.0173314	0.838283	down	ENSG00000100918	9985	O95072	REC8	0.31519	1.57673	0.18289	0.50664	0.18604	0.34813	0	0	0.45719	0	0.01475	1.11831	0.2611
ENST00000378861	3.31332	0.00746231	0.73243	up	ENSG00000205133	286144	A0A024R9A0	TRIQK	0.01079	0.54365	1.18278	0	0.08306	0.01166	0.76238	0.47357	0.60627	0.40998	0.65577	0.28086	1.89072
ENST00000311506	-3.31006	0.0316616	0.87987	down	ENSG00000087995	339175	B3KM33	METTL2A	2.87249	3.40106	4.58003	3.20601	2.27306	3.8135	0.50782	0	2.99338	3.22704	0	2.10343	2.83951
ENST00000366930	-3.30886	0.0465794	0.87987	down	ENSG00000092969	7042	P61812	TGFB2	1.5498	0.3072	4.11618	2.07635	1.54406	3.49719	0.3265	0.77166	0	2.08441	1.5565	0	1.43571
ENST00000431227	-3.30506	0.00315471	0.633847	down	ENSG00000186523	85002	Q4KMP3	FAM86B1	0.94273	0.81883	1.72249	1.01793	1.77894	0.70723	0	0.95483	0.0245	0.03333	0.80026	0.81138	0.07286
ENST00000624739	3.30375	0.0125814	0.800263	up	ENSG00000275895	102724594	Q01081	U2AF1L5	0.43847	0.00682	0.02332	0.27856	0.48149	0	0.51107	0.41834	0.37312	1.22866	0.67345	0.15845	1.15052
ENST00000527869	-3.30306	0.00187676	0.52124	down	ENSG00000118058	4297	Q03164	KMT2A	0.2149	0.66811	0.41913	0.59218	1.068	0.69626	0	0	0.1524	0.49768	0	0.31064	0
ENST00000339091	3.30242	0.00665503	0.731651	up	ENSG00000003436	7035	P10646	TFPI	0.17418	0.02954	0.01684	0.3927	0.04569	0.0513	1.18414	2.03321	0.44467	1.5255	0.97826	0.70629	0.08016
ENST00000373894	-3.30082	0.0118667	0.791281	down	ENSG00000130768	27293	B4DW34	SMPDL3B	1.1834	1.65984	2.39095	2.20764	1.84418	1.22848	4.40829	0	0.60891	0.18695	0	1.27301	0.49226
ENST00000264992	-3.29958	0.0331188	0.87987	down	ENSG00000034533	28990	Q2TB18	ASTE1	2.64501	2.72624	3.03392	3.368	4.01216	3.99487	0.8508	0	3.47255	3.0073	0	0.98555	3.6339
ENST00000503617	-3.29841	0.00777668	0.732632	down	ENSG00000237765	285550	P0CF97	FAM200B	1.49299	0.12516	0.85658	0.10786	0.38725	1.2138	0	0	0.08565	0.01554	0.27636	0.41569	0.01698
ENST00000360304	3.29685	0.0342963	0.87987	up	ENSG00000065534	4638	Q15746	MYLK	0.00668	0	1.22688	1.33539	0.45186	0.10099	0.96506	3.32096	0.32777	1.00234	0.19486	1.82064	1.15638
ENST00000564703	-3.29517	0.0315982	0.87987	down	ENSG00000197562	57799	Q96S21	RAB40C	0	0.73274	1.09447	0.91062	0.82766	0	0	0.02002	0	0	0.32743	0	0
ENST00000497762	3.29386	0.0174519	0.838425	up	ENSG00000105726	57130	A0A024R7N2	ATP13A1	0.65916	0.69861	0	0	0	0	0.04149	0.8015	0.7649	0.77714	0.64786	1.18793	0.6067
ENST00000245222	-3.29344	0.0378495	0.87987	down	ENSG00000063176	56848	A0A024QZH5	SPHK2	0.38375	0.73209	1.92984	1.82649	0.9955	0.50862	0	1.04522	0	1.44348	0.96389	1.54167	0
ENST00000613678	-3.29301	0.0315401	0.87987	down	ENSG00000274211	30837	O14512	SOCS7	1.71621	2.69118	2.43763	1.05668	0.79817	0.87579	1.90656	0	1.05923	2.21872	1.68944	0	0
ENST00000530678	3.29264	0.0177755	0.839445	up	ENSG00000172273	25988	Q9BQA5	HINFP	0	0	0	0.14045	0.44124	0	0	0.49086	0.54218	0.30691	0.10497	0.88414	2.27065
ENST00000264229	3.29251	0.0179681	0.839445	up	ENSG00000109265	57482	Q6ZU35	KIAA1211	0.47681	0	0.32075	0.39287	0	0.61337	0.85936	0.51394	0.41172	0.78919	0.92053	1.11637	0.37626
ENST00000487507	-3.2919	0.00523431	0.715641	down	ENSG00000118473	84251	Q9BQI5	SGIP1	0.4733	1.00057	2.38322	1.07234	0.39455	0.61337	0.0437	0	0.40276	0.93533	0.55232	0	0
ENST00000440144	-3.29185	0.00840536	0.744867	down	ENSG00000010270	83930	O95772	STARD3NL	1.16466	1.82404	0.32727	0.18166	1.6698	0.49836	0	0	0.67319	0.48854	0.13576	0	0.11124
ENST00000446859	-3.28981	0.0054128	0.716449	down	ENSG00000171757	151827	Q8IZ02	LRRC34	0.61171	0.77627	0.51206	0.74608	0.40512	0.27074	0	0.37556	0.20481	0.22294	0	0.45971	0
ENST00000555846	3.28838	0.0478498	0.87987	up	ENSG00000180008	122809	Q5H9R6	SOCS4	7.37331	4.48026	3.78587	0	0.02016	7.03025	8.01076	9.437	3.02844	4.4965	6.28422	2.90321	7.93197
ENST00000601785	3.28226	0.0207368	0.850607	up	ENSG00000105383	945	P20138	CD33	0.0566	0.01056	0.1445	0.16635	0.06533	0	0.6427	0.42392	1.57973	1.06953	0.16317	0.89758	0.02292
ENST00000490110	-3.28098	0.0191676	0.844492	down	ENSG00000148154	7357	A0A024R157	UGCG	7.05731	0.69139	0.78861	0.68091	4.93427	4.73944	0	0	0.3028	1.01633	0.30532	0.14696	3.09225
ENST00000541231	-3.27662	0.00133559	0.461035	down	ENSG00000150779	26521	Q9Y5J9	TIMM8B	2.24715	2.03594	1.32048	1.37602	1.64682	0.78582	0.2371	1.3053	0.03642	0.45597	0	0.66291	0.08667
ENST00000394920	3.27631	0.0338554	0.87987	up	ENSG00000161016	6132	P62917	RPL8	1.89242	0	1.13952	2.95167	0.51517	0	0.64281	2.08223	6.53272	2.00109	0.66177	13.5594	3.12703
ENST00000438862	3.27478	0.0306184	0.87987	up	ENSG00000176102	1479	Q12996	CSTF3	0	1.02199	3.10852	0	2.54716	0.21367	0.35829	3.56638	2.04627	4.83566	4.62282	1.33881	2.18804
ENST00000356260	-3.27434	0.0410559	0.87987	down	ENSG00000198301	55153	Q9NVU7	SDAD1	0.21699	9.08582	4.07004	8.19273	1.03261	2.30025	0.55355	0	0.60256	6.64389	0.7232	0.51648	0.01734
ENST00000470137	3.27234	0.01472	0.825004	up	ENSG00000151773	160857	Q5T0U0	CCDC122	0	0.61624	0	1.37113	0	0	0.16945	1.80678	0.58309	0.63474	0.73073	0.3032	0.24777
ENST00000319172	-3.263	0.0175992	0.838853	down	ENSG00000176142	55254	Q9NV64	TMEM39A	0.556	0.76497	2.07226	0.8258	1.83197	1.45642	0	0.02532	1.91605	0.00365	0.08932	1.95428	0.83441
ENST00000465374	3.26053	0.00863962	0.748775	up	ENSG00000135845	5279	Q92535	PIGC	0	0.235	0	0	0.18177	0.03401	0.04362	1.71875	0.26802	0.58351	0.35673	0.70241	1.56251
ENST00000407550	3.26048	0.0442792	0.87987	up	ENSG00000242114	51537	A0A024R1E4	MTFP1	0	0.56379	0	0.58994	0	0	0.73249	0.99045	0.27328	0.75246	0.89474	0.60854	0
ENST00000553408	-3.25399	0.031374	0.87987	down	ENSG00000100554	51382	Q9Y5K8	ATP6V1D	2.89677	0.28439	1.62189	1.91385	1.80865	0.21953	0	1.35947	2.35695	0	0	0	1.46642
ENST00000522425	-3.25231	0.00414074	0.692876	down	ENSG00000108515	2027	P13929	ENO3	0.70266	0.33981	0.30453	1.02786	0.67586	0.28105	0	0.58478	0	0.12054	0	0	0.42158
ENST00000575744	3.25227	0.0242437	0.863901	up	ENSG00000133393	123811	Q96NB1	FOPNL	0.60985	0	0	0.28007	0	0	0.97122	1.7945	0.31138	0.39545	1.72682	0	0.37046
ENST00000582885	3.24869	0.0465875	0.87987	up	ENSG00000176155	284001	Q2TAC2	CCDC57	0	1.58585	0.03413	1.44392	0	0	0	1.40747	1.77457	1.01044	1.65169	1.31174	0.87701
ENST00000639879	-3.24866	0.0234064	0.860506	down	ENSG00000243335	154881	A0A024RDN7	KCTD7	0.05069	0.92348	4.01922	0.32902	0.33155	2.5474	0.0702	0.03254	0.07189	0.35061	0.04176	0.25541	0.00342
ENST00000582025	-3.24512	0.0012136	0.437706	down	ENSG00000161381	57125	Q8IUK5	PLXDC1	0.5082	0.33179	0.59469	0.42011	1.1243	0.93302	0	0	0.08649	0.23538	0	0.62966	0
ENST00000269025	-3.24321	0.0392566	0.87987	down	ENSG00000141294	90506	Q96FV0	LRRC46	5.93394	3.31057	5.56876	5.82088	2.25892	1.26812	2.94192	3.79815	1.99849	0	0	4.46458	0.98013
ENST00000511860	-3.2432	0.0359448	0.87987	down	ENSG00000108826	51264	Q9P0M9	MRPL27	0	2.0709	1.77157	1.93023	0.19069	0.19269	0	0.04243	0.05061	0.03673	0.28579	0	0.02007
ENST00000548278	3.24087	0.0211906	0.851622	up	ENSG00000139405	84934	A0A024RBL1	RITA1	0.44476	0	0	0	0.3713	0.44407	0.96455	1.05057	0.74267	0.21766	0.12097	0.44708	0.21241
ENST00000560998	-3.23709	0.0438196	0.87987	down	ENSG00000100949	5875	Q92696	RABGGTA	0	0	2.1567	4.92081	0.02489	0	0	0	0.00734	0.02397	0	0	0
ENST00000314400	-3.23414	0.0139604	0.817556	down	ENSG00000163608	25871	Q6NW34	NEPRO	2.16042	3.83352	2.82693	3.87998	3.53531	3.10092	0.56395	0.07016	2.3847	3.17775	0.08173	0.00428	2.95604
ENST00000418996	-3.22749	0.0217195	0.854348	down	ENSG00000114956	1716	Q16854	DGUOK	0.83322	2.81132	11.0277	2.40852	8.27379	1.2439	1.76476	0.26223	4.42113	0	0.6056	1.91291	0
ENST00000588354	-3.22218	0.0178361	0.839445	down	ENSG00000196967	199704	Q6P3V2	ZNF585A	2.39922	2.12981	2.5523	2.73473	3.28086	4.02703	2.64201	3.46419	2.95181	1.57984	0	0	0
ENST00000243644	-3.22051	0.0496473	0.87987	down	ENSG00000256683	59348	Q9GZX5	ZNF350	1.75376	0.13745	0.89363	2.53134	0.13467	0.26261	1.84702	0.2602	0	0	0	1.26905	0.19397
ENST00000376004	-3.21725	0.00802871	0.735032	down	ENSG00000134901	79070	Q6UW63	KDELC1	1.61409	1.2792	0.97864	1.0063	0.71594	0.74964	0	0.98436	0.0854	0	0.19806	1.24343	0.50804
ENST00000592776	3.21165	0.0240846	0.862878	up	ENSG00000175354	5771	P17706	PTPN2	0	0.33301	0	0	0	0.48201	0	0.3343	0.43678	0.53748	0.62041	0.94009	0.65523
ENST00000307465	-3.20608	0.0324775	0.87987	down	ENSG00000138769	8999	A0A140VJG1	CDKL2	1.62542	4.25973	1.65768	6.49626	1.52467	0.94297	0	2.60885	2.13194	0	0.94055	0.29959	1.59806
ENST00000481482	-3.20085	0.014348	0.819811	down	ENSG00000105948	79989	A0AVF1	TTC26	0.27195	0.02536	0.20251	1.64862	1.1248	0.14685	0.09415	0	0	0.10077	0.07	0.11793	0
ENST00000471136	3.19734	0.00376573	0.668338	up	ENSG00000090266	4708	O95178	NDUFB2	0.10358	0	0.66111	0	0	0	1.24311	0.70191	0.49946	0.12793	0.31994	0.17111	0.6292
ENST00000379124	-3.19637	0.0409994	0.87987	down	ENSG00000164972	84688	Q8NCR6	C9orf24	0.02659	0.6695	2.96971	5.25032	0	0.02871	0	0.34138	0	0	0	0	0.02692
ENST00000405460	-3.19405	0.0100052	0.764597	down	ENSG00000164199	84059	Q8WXG9	ADGRV1	0.50484	0.68532	1.28031	0.78093	0.48559	0.922	0.61738	0.52322	0.04723	0.16405	0.09072	0	0.15343
ENST00000606370	-3.19395	0.0154508	0.829537	down	ENSG00000145979	51256	Q9P0N9	TBC1D7	0.25862	0.7298	0.6349	0.83446	0.49114	0.28646	0.6061	0	0.15801	0.47914	0.55989	0	0
ENST00000266604	-3.19068	0.0383805	0.87987	down	ENSG00000139233	84298	A0A024RB76	LLPH	1.39453	1.14712	0.87543	1.55873	1.65583	1.52043	0	0.63542	1.61634	1.54522	1.35803	0	0.09683
ENST00000478368	3.18844	0.0441837	0.87987	up	ENSG00000163930	8314	A0A024R305	BAP1	0.06981	0	0	0	0	0.01508	0	0.1942	0	1.31915	1.1069	0	1.79516
ENST00000413587	-3.18681	0.0336213	0.87987	down	ENSG00000125991	51614	Q9Y282	ERGIC3	0.45848	1.21702	1.1818	0.4859	0.35619	0	0.1221	0	0.45017	0	0	0.30587	0
ENST00000612341	-3.17941	0.0293941	0.87987	down	ENSG00000183963	6525	P53814	SMTN	0.15044	0.28546	0.33664	0.59085	0.84328	1.10927	0.48851	0	0.30019	0	0	0.5849	0.79309
ENST00000510331	-3.17917	0.0162856	0.83478	down	ENSG00000164167	11157	P62312	LSM6	1.5969	2.49182	4.34498	3.44128	2.92432	3.84713	2.04134	0	0.05227	0	5.249	1.97856	3.85543
ENST00000351325	-3.17903	0.00261054	0.592399	down	ENSG00000266964	5348	O00168	FXYD1	2.44453	4.09841	6.65604	5.47968	2.43529	1.79141	1.37023	0	1.08964	2.61492	0.65922	0.14423	0.20625
ENST00000494669	3.17606	0.0447012	0.87987	up	ENSG00000127084	89846	Q5JSP0	FGD3	0	11.7305	5.4281	6.0184	8.2403	0	10.2212	3.76748	9.45331	7.0813	5.73855	8.37494	12.1813
ENST00000334049	-3.17599	0.027812	0.87987	down	ENSG00000141404	2774	A8K1Y9	GNAL	0.64853	0.80155	1.03766	0.90805	1.48342	0.63774	0.54032	0	0.43746	0.41516	0	0.82965	0.63792
ENST00000589720	-3.17518	0.0192388	0.844492	down	ENSG00000197563	23556	O95427	PIGN	0.28822	0.71972	1.67152	1.28951	0.84957	0.58236	0	0	0.60921	0.68039	0.65098	0.69117	0
ENST00000645768	-3.17475	0.0183376	0.84181	down	ENSG00000101266	1457	P68400	CSNK2A1	0.13668	0.44341	0.43621	6.86681	0.46301	0.41075	0.00823	0.02544	0.21746	0.13763	0.23252	0.01473	0.15042
ENST00000577088	3.17351	0.0356582	0.87987	up	ENSG00000129255	9526	O75352	MPDU1	0.02095	0.00977	0.01114	0.01924	0	0	0.31908	0.15689	1.73789	0.0097	1.38031	0	0
ENST00000254321	-3.17247	0.0244441	0.865186	down	ENSG00000196757	90592	Q9H0M5	ZNF700	0.4304	1.29346	0.24165	0.42278	1.32247	0.16785	0	0.51811	0.33065	0.35994	0	0	0.30867
ENST00000480382	3.17228	0.00601185	0.73061	up	ENSG00000136280	83605	Q9BSQ5	CCM2	0	0	0	0	0.28571	0.09165	0	0.81729	0.54165	0.66824	0.74277	0.26288	0.90221
ENST00000373290	-3.17113	0.038031	0.87987	down	ENSG00000099282	23555	O95858	TSPAN15	0.71023	1.07877	7.73893	2.4603	6.4606	0.43829	0	0.14114	0.39717	0	2.41327	4.19872	0.92452
ENST00000359568	3.17048	0.0191333	0.844492	up	ENSG00000160299	5116	O95613	PCNT	0.07015	0.37431	0	0.03896	0.204	0.27838	0.45412	0.97584	0.39706	0.75715	0.08567	0.58822	2.52721
ENST00000477098	3.16727	0.0257039	0.872763	up	ENSG00000182667	50863	Q9P121	NTM	0.0612	0.02854	0.58595	0	0	0	0.38139	2.423	0.02604	0.68032	3.0878	0.15166	0.21687
ENST00000619839	3.16691	0.0264151	0.874655	up	ENSG00000149294	4684	P13591	NCAM1	1.24333	0.10737	1.29204	0.34366	0	0	1.06018	0.59744	1.4352	0.69851	0.93052	0.22109	1.57351
ENST00000369089	-3.16319	0.0388638	0.87987	down	ENSG00000057657	639	O75626	PRDM1	10.5764	5.22423	0.51748	7.87658	2.4458	7.82028	2.32202	0.00789	5.10535	0.50864	0.00379	1.89028	2.7386
ENST00000289788	3.15347	0.00624128	0.73061	up	ENSG00000187987	222696	Q3MJ62	ZSCAN23	0.09369	1.04344	0.04104	0.03543	0	0.85707	0.664	0.72535	0.84887	1.07211	0.94767	0.92183	0.38501
ENST00000322623	-3.15005	0.0182586	0.840582	down	ENSG00000175792	8607	Q9Y265	RUVBL1	1.21311	1.52376	1.30092	1.36586	1.2139	1.33123	1.24642	0.56528	1.80656	0	0	2.15759	0.03962
ENST00000339514	-3.14911	0.0497609	0.87987	down	ENSG00000128641	4430	O43795	MYO1B	1.43968	16.8768	21.5983	2.93753	17.9922	20.5934	2.16935	0.49516	3.31075	17.4737	2.65063	0	2.13782
ENST00000613647	-3.14814	0.0492274	0.87987	down	ENSG00000068078	2261	Q0IJ44	FGFR3	2.43399	2.06733	2.13502	1.73646	1.39275	0.85523	1.92456	1.33336	0	1.15072	0	2.04414	0.93541
ENST00000523918	-3.14639	0.0345542	0.87987	down	ENSG00000008853	23221	Q9BYZ6	RHOBTB2	2.93118	1.89691	2.16364	0.19231	1.92755	2.39029	0.08284	8.41711	0	0.11083	0.0308	0	5.32971
ENST00000368581	-3.14461	0.0353723	0.87987	down	ENSG00000111834	345895	Q5TD94	RSPH4A	3.95661	2.70374	0.98957	1.26992	2.14493	1.19037	1.38525	0	0	0.73775	0.91188	2.88923	1.07727
ENST00000426655	-3.14215	0.0358388	0.87987	down	ENSG00000135503	91	P36896	ACVR1B	1.54686	0.46887	2.73573	2.91265	1.94353	1.97331	2.38314	3.22758	0	0	1.25428	0.09583	1.53676
ENST00000546795	-3.14085	0.0192751	0.844492	down	ENSG00000139291	55266	A0A024RBA1	TMEM19	1.29381	1.39721	0.50708	1.43857	1.01523	1.5811	0	2.65951	0	0	0	1.26555	3.13693
ENST00000332118	3.13998	0.0369659	0.87987	up	ENSG00000182934	6734	P08240	SRPRA	0.69609	2.64396	0	1.28904	1.33908	0	2.1456	0.55862	2.81366	1.98124	1.393	1.77358	2.13132
ENST00000441801	-3.13813	0.0267913	0.874655	down	ENSG00000162458	54751	Q8WUP2	FBLIM1	3.03698	3.59264	1.57974	1.96906	2.10495	0.85612	0.09277	1.62481	0.0095	0	1.41407	3.27862	2.72436
ENST00000561389	3.13621	0.00202837	0.539911	up	ENSG00000140598	79631	Q7Z2Z2	EFL1	0.16177	1.18184	1.63483	0	1.29665	1.07731	3.95769	4.84661	2.822	3.34666	3.52561	3.50749	3.84886
ENST00000485565	-3.13557	0.0478732	0.87987	down	ENSG00000106723	10927	A0A024R297	SPIN1	0	0.79657	0.85666	0.65	0.84499	0.55342	0	0	0.58144	0	0	0	2.47064
ENST00000558336	-3.13498	0.0137136	0.815462	down	ENSG00000171766	2628	A0A140VK19	GATM	0.91687	0.67566	0.33717	0.6862	0.41373	1.16132	0	0.15746	0.78986	0	0.41958	0.79941	0
ENST00000369942	-3.13107	0.00869292	0.750085	down	ENSG00000179902	127003	Q5T5A4	C1orf194	0.88303	0.78995	0.786	1.04281	0.32934	0.23354	0	1.81259	0	0.15024	0	0.4019	0.09123
ENST00000583153	-3.13104	0.020636	0.849792	down	ENSG00000173482	5797	P28827	PTPRM	1.039	0.15775	1.97925	1.73112	0.58104	0.07828	0	0	1.54214	0.08953	0.39807	0.05988	0
ENST00000473065	-3.12886	0.0182445	0.840582	down	ENSG00000153208	10461	Q12866	MERTK	0.569	0	0.57168	0.40649	0.91217	0.54622	0	0	0.4842	0	0	0	0.44807
ENST00000281243	3.12354	0.0328395	0.87987	up	ENSG00000151552	5860	P09417	QDPR	0	0	3.24732	2.63097	2.22222	0.91447	1.17264	3.33341	3.42497	2.30477	2.64795	2.77182	1.78872
ENST00000367184	3.12287	0.0321962	0.87987	up	ENSG00000133056	5287	O00750	PIK3C2B	0	0.56141	3.31217	1.50616	0	0	2.38581	0.24431	1.66036	0.63452	1.90214	2.54604	0.39929
ENST00000396330	-3.11955	0.0342437	0.87987	down	ENSG00000104497	64089	P57768	SNX16	1.77172	0.16291	1.16802	0.94432	0.86408	1.12646	0.98142	0	0.41196	0.7582	0	1.3913	0.02526
ENST00000373605	-3.11824	0.0187639	0.844492	down	ENSG00000101363	63905	Q9NQG1	MANBAL	3.0048	1.67811	2.49788	1.49566	1.9297	2.51636	0	0.77973	1.04117	0	2.41771	0.86943	1.00193
ENST00000575301	-3.11668	0.0472327	0.87987	down	ENSG00000169992	57555	Q8NFZ4	NLGN2	2.75319	0.08816	1.82687	0.05788	0.22352	0.08507	0.01636	0.02529	0.58321	0.01459	0.09733	0.00488	0.01196
ENST00000524668	3.11482	0.00288962	0.620797	up	ENSG00000135426	9840	A0A024RB73	TESPA1	0.06601	0.32834	0.14044	0	0	0.21386	0.82269	0.89465	1.06725	0.77451	0.43045	0.38166	0.20049
ENST00000340913	-3.11343	0.0360016	0.87987	down	ENSG00000135486	3178	A0A024RAZ7	HNRNPA1	1.52453	0.60189	0.29849	1.73534	0.50379	0.0202	0.2979	0.70055	0	0.06065	0	0.18541	0.02841
ENST00000437912	3.10699	0.000344573	0.260294	up	ENSG00000170113	123606	Q7RTP0	NIPA1	0.58611	0.17518	0.24314	0.03326	0.14584	0.022	1.42278	1.82335	0.41018	0.72951	1.687	0.8075	1.48468
ENST00000492726	-3.10502	0.0221866	0.857634	down	ENSG00000175084	1674	Q53SB5	DES	3.87999	5.50771	0.9605	0.3138	0.37555	0.57977	0.20276	0	0.29072	0.09042	0	3.26533	0.24706
ENST00000321464	3.10362	0.00543841	0.716449	up	ENSG00000177311	253461	Q9H6F0	ZBTB38	0.17766	0.56426	0.48526	0.61303	0.93755	1.41045	1.97488	2.21439	25.1658	13.9131	1.90344	17.6214	1.2348
ENST00000309469	3.10141	0.0108159	0.775402	up	ENSG00000130734	84971	Q86TL0	ATG4D	1.56459	0.04947	0.43256	1.57512	0.22106	0	0.53861	1.80656	2.64027	2.1044	1.0831	4.32607	1.62882
ENST00000468768	-3.10063	0.0141242	0.817556	down	ENSG00000163249	151195	Q8N7R7	CCNYL1	2.21901	1.4372	0.16393	1.07571	2.0751	0.89866	0	0.42871	0.73434	0	0	0.42004	0.84249
ENST00000397277	3.09959	0.0453578	0.87987	up	ENSG00000134072	8536	B0YIY3	CAMK1	0.02421	0.03387	0.05152	0.02224	0.01165	0	0.40239	0	0.92724	0.05608	0.0374	1.60504	1.34835
ENST00000309731	-3.09682	0.00394894	0.679248	down	ENSG00000175318	196996	Q8IUY3	GRAMD2A	0.77188	0.57298	1.98299	1.28292	2.07581	1.99608	3.30131	0.03933	1.30029	0.01459	0.05407	0.07156	0.13291
ENST00000542077	3.09654	0.0377023	0.87987	up	ENSG00000143476	51514	Q9NZJ0	DTL	0	0.29469	1.9594	1.29893	0	0.6034	1.51014	0.4989	0.60335	1.11724	0.80145	1.33679	1.11967
ENST00000554459	3.09468	0.0322275	0.87987	up	ENSG00000100592	23002	Q9Y4D1	DAAM1	0.02479	0.04624	0	0.04554	0	0	0	0.63658	1.41333	1.12517	0	2.42633	0
ENST00000251363	-3.09283	0.0395726	0.87987	down	ENSG00000090661	79603	Q9HA82	CERS4	2.27216	0.75109	1.87659	1.22402	0.88527	0.74546	1.77907	1.77471	2.49647	0.62167	0	0	0
ENST00000477314	3.09172	0.0423532	0.87987	up	ENSG00000240771	115557	Q86VW2	ARHGEF25	0.67709	0	0.02668	0	0	0	0	0.644	0	0.4646	0.43896	1.30497	1.52338
ENST00000529689	-3.08435	0.0451595	0.87987	down	ENSG00000137500	60492	Q9GZT6	CCDC90B	1.47216	1.54115	2.12312	3.22871	1.94445	1.48325	1.26602	1.99316	0.73778	0	2.38201	0	1.3384
ENST00000480842	-3.08336	0.047531	0.87987	down	ENSG00000112110	29074	Q9H0U6	MRPL18	0.0641	0.44841	0.76719	0.70657	3.80751	2.73458	1.97523	0	0.28639	0	0.033	1.25095	0.01623
ENST00000488603	-3.08265	0.0269434	0.874655	down	ENSG00000188092	51463	P0CG08	GPR89B	0.42735	0.95182	0.63104	0.6796	0.80985	0.4753	0	0	1.80205	0.53177	0.42689	0.41885	0
ENST00000468128	3.07936	0.0244364	0.865186	up	ENSG00000125814	63908	Q9H115	NAPB	0	0.14383	0.14062	0.12141	0	0	0	1.60299	0.20622	0.18367	0.47637	1.06455	0.89221
ENST00000424374	-3.07716	0.025251	0.871447	down	ENSG00000163378	285203	Q5NDL2	EOGT	0.9509	1.28683	1.24959	2.43186	0.96844	2.63779	0	0	0.95199	1.17448	0	0.39272	6.928
ENST00000572418	3.07125	0.0392663	0.87987	up	ENSG00000108405	5023	P51575	P2RX1	0.1521	0.96571	0.06223	0	0.33761	0.3222	0.07291	1.42092	0.89109	0.48771	2.41541	4.3561	2.29213
ENST00000557441	-3.06994	0.0178744	0.839445	down	ENSG00000090061	8812	A0A024R6K1	CCNK	0.01841	0.01717	2.85875	2.36687	0.0177	0.07951	0	0	0.01566	0.01705	0.01895	0	0.01864
ENST00000591594	3.06879	0.038533	0.87987	up	ENSG00000141524	11322	A0A024R8V2	TMC6	0	0.78508	0	0.07732	0.67472	2.72719	3.9634	0.75059	3.77261	1.03968	5.1715	0.20859	1.33519
ENST00000575345	-3.06752	0.0340945	0.87987	down	ENSG00000108924	3131	Q16534	HLF	10.7526	8.84655	10.1365	10.0175	6.72265	5.42768	7.71783	11.8137	0.6495	3.00595	0	5.20407	0.58321
ENST00000450253	-3.06586	0.0375479	0.87987	down	ENSG00000151247	1977	P06730	EIF4E	0.92398	0.37371	0.59644	0.26779	0.40842	0.9817	0.37269	0.30236	0.17812	0.30746	0	0	0.61155
ENST00000487978	3.06434	0.0349554	0.87987	up	ENSG00000136518	86	O96019	ACTL6A	0	0	0.12005	0	0	0	0	0.44275	0.01601	0	0.23239	1.84094	2.51358
ENST00000258198	-3.06368	0.0111433	0.780471	down	ENSG00000135720	1783	A0A024R6Z0	DYNC1LI2	2.75116	3.15665	15.2707	1.07247	8.03049	17.5547	0.04227	5.99783	0.55201	0.48072	0.49897	0.18438	4.12598
ENST00000418658	-3.06326	0.0258637	0.873511	down	ENSG00000144619	152330	A0A024R2E5	CNTN4	0.53109	0.47955	1.43582	1.02533	1.52274	1.12882	0	1.27047	0.75131	0.08147	0.18808	0	0.94526
ENST00000518408	-3.05986	0.00582097	0.727816	down	ENSG00000066827	57623	Q9P243	ZFAT	0.21091	2.31909	2.11378	1.39686	2.22088	0.26374	0.19984	0.05939	0.15114	0.03085	0.05715	1.898	0.03372
ENST00000367210	3.0566	0.0234784	0.860506	up	ENSG00000058673	9877	O75152	ZC3H11A	0.40454	0.37183	0.43971	0.37427	0	0	0.92964	0.43287	0.58373	0.3856	0.41654	0.62835	0.47487
ENST00000544226	3.05535	0.0194637	0.844492	up	ENSG00000139187	10219	Q96E93	KLRG1	0	0.60208	0	0.22235	0	0	1.0616	1.25199	1.20169	0.11212	0.70624	0	0.57189
ENST00000493645	-3.05457	0.010377	0.768756	down	ENSG00000173200	165631	Q460N3	PARP15	0.45994	0.94373	1.73348	0.89321	1.13761	0.95085	0	0	1.01763	0.34085	0.71714	0.60243	0.0133
ENST00000556785	-3.05387	0.0355974	0.87987	down	ENSG00000129521	112399	Q9H6Z9	EGLN3	0.41874	0.22317	1.20909	1.39195	0.07672	1.91654	1.13216	0	0.78054	0	0	0.64234	0
ENST00000540220	-3.05243	0.0307178	0.87987	down	ENSG00000158427	286527	P0CG34	TMSB15B	0.02591	1.37725	0.11024	0.45212	0.44854	1.39891	0.03588	0	0.52911	0	0.58686	0	0
ENST00000409138	3.05186	0.0138234	0.816781	up	ENSG00000134222	84722	Q6PGN9	PSRC1	0	0.60717	0.53195	0.11266	0	0.72343	0.4573	1.56481	1.11601	0.53313	0.3303	1.09884	0.85972
ENST00000368146	3.05144	0.0240346	0.862834	up	ENSG00000203757	391114	Q8NGY3	OR6K3	0.24216	0.09679	0.36802	0	0.04991	0.14944	0.50303	2.68373	2.35512	1.41004	1.033	0.08573	0.40279
ENST00000448353	-3.0455	0.0262924	0.874655	down	ENSG00000169193	90693	Q96EE4	CCDC126	1.42381	1.8591	0.49767	1.32647	1.40865	2.63596	3.12663	1.32763	0	0.94209	0	0	0.96789
ENST00000636405	3.04443	0.0257201	0.87295	up	ENSG00000102805	1203	A0A024R644	CLN5	0	1.13903	0	1.05243	0.70614	0.64464	0.98815	1.90878	0.68895	1.60798	1.94275	0.9776	0.92389
ENST00000344700	3.04327	0.0437707	0.87987	up	ENSG00000124614	6204	P46783	RPS10	0	0	1.28373	0	0	0	0.64001	0.68683	0.0437	1.26055	0	0.25449	0.98781
ENST00000471180	-3.04212	0.00611573	0.73061	down	ENSG00000168237	132158	A0A024R302	GLYCTK	1.59777	0.87467	1.77361	0.84545	0.71831	0.71271	0.64936	0	0.42859	0	0.59011	0.08607	0.68575
ENST00000617377	-3.04027	0.00442862	0.698958	down	ENSG00000102053	340554	Q5HYM0	ZC3H12B	0.56259	0.47521	0.80175	0.195	0.7045	0.45855	0	0	0.09033	0.54082	0.20767	0.07891	0.08598
ENST00000371926	-3.03967	0.0407833	0.87987	down	ENSG00000138134	57559	Q96FJ0	STAMBPL1	2.17053	0.92651	1.01336	1.68742	0.18325	1.2051	0	0.00728	1.8818	1.37404	0.05605	0	1.426
ENST00000484623	3.03458	0.0258737	0.873529	up	ENSG00000180376	285331	A2RUB6	CCDC66	0	0.01886	0	0.05572	0.01945	0	1.51214	0.02164	3.47588	0.09366	0.27067	0	0
ENST00000290291	3.03298	0.011431	0.784059	up	ENSG00000060491	11054	Q9NZT2	OGFR	0.09293	0.04	0.54754	0.02626	1.29269	0.06176	1.45525	1.68281	1.71548	0.88073	2.16402	2.3117	0.10133
ENST00000464678	-3.03261	0.016007	0.834204	down	ENSG00000079974	11158	Q9UNT1	RABL2B	3.77319	1.83689	1.72026	0.89499	0.77771	1.8807	0.05742	1.97433	0.42341	0.59534	0	0	2.20395
ENST00000531695	3.03092	0.00331774	0.642591	up	ENSG00000171316	55636	Q9P2D1	CHD7	0	0.34861	0.46993	0.43696	0	0.11009	0.51763	0.87264	1.59041	0.37773	1.57448	1.26305	1.54817
ENST00000391761	3.02463	0.00879614	0.750338	up	ENSG00000170909	126014	Q8IYS5	OSCAR	0.14152	0.16719	0	0.25998	0.71693	0	1.30658	0.41392	0.82697	0.68171	0.49545	0.53773	0.25792
ENST00000570487	-3.02215	0.0349733	0.87987	down	ENSG00000029725	9135	Q15276	RABEP1	0.41108	2.47467	1.62998	0.9268	1.4019	2.58298	0	7.11785	0	1.93863	1.11591	0	0
ENST00000564011	3.02176	0.0166953	0.835258	up	ENSG00000205629	51451	Q9UIC8	LCMT1	0.36875	0.0963	0.04707	0.09484	0.90801	0	1.59327	1.23107	1.49368	0.81982	0.07594	0.91377	2.1654
ENST00000433072	-3.02047	0.00755299	0.732632	down	ENSG00000225698	28410	A0A0F7TAG7,A0A0B4J1Y9,A0A0F7TBJ0	IGHV3-72	0	0.22061	0	2.38993	0.41712	0.68121	0	0	0	0	0	0.14654	0
ENST00000646181	-3.02028	0.00846593	0.744999	down	ENSG00000068615	65055	Q9H902	REEP1	0.0673	2.04712	0.1542	0.7798	1.10541	0.96158	0.08603	0.08863	0.05727	0.03357	0.02132	0.17318	0.06289
ENST00000450812	3.01284	0.0465866	0.87987	up	ENSG00000062598	63916	Q96JJ3	ELMO2	0.13275	0.22011	0	0.23032	0	0	0.02043	1.05745	0.55228	0.19129	1.62507	0.10965	0.53762
ENST00000485254	-3.00686	0.00826548	0.739888	down	ENSG00000197959	26052	Q9UQ16	DNM3	0.82441	0.67032	0.24736	0.66015	1.03697	0.59355	0	0.33928	0.39575	0	0.80533	0	0.08561
ENST00000293396	-3.00463	0.0483425	0.87987	down	ENSG00000161649	146894	Q6UXG3	CD300LG	0.10462	0.56921	2.41149	0.12813	0	0.32014	0	0	0.31161	0	0	0	0.61791
ENST00000474847	-3.00319	0.026643	0.874655	down	ENSG00000171914	83660	Q9Y4G6	TLN2	0.06803	0.25379	0.2352	2.85867	0.22902	0.03673	0	0	0	0.12603	0	0.86394	0.01722
ENST00000536037	-2.99604	0.0410091	0.87987	down	ENSG00000167595	148137	Q2NL68	PROSER3	0.82488	0.70338	0.32593	0.34636	0.8841	0	0	0.42871	0	0	0	0.87602	0
ENST00000594217	-2.99547	0.0390093	0.87987	down	ENSG00000105402	8775	P54920	NAPA	4.04271	2.78434	3.37435	3.28481	3.20056	6.21303	0	0	7.30386	2.67905	0	6.08773	3.90414
ENST00000301547	2.99375	0.013473	0.813465	up	ENSG00000180855	10224	Q9Y2A4	ZNF443	0	1.3033	0.03441	0.08913	1.25077	1.49515	1.48721	1.83444	1.45891	1.09071	0.92592	1.58709	1.55235
ENST00000265138	2.99016	0.00626757	0.731001	up	ENSG00000113369	57561	Q96B67	ARRDC3	0.85565	47.8509	20.673	1.39803	24.8449	1.50603	24.9747	17.6201	20.1846	106.261	105.024	55.6831	78.7754
ENST00000588516	-2.98778	0.0445125	0.87987	down	ENSG00000049759	23327	Q96PU5	NEDD4L	3.03871	3.26534	5.03158	5.12103	3.82509	3.43859	2.87249	0	0	2.52114	3.55054	3.63399	3.41096
ENST00000640678	-2.98156	0.0477836	0.87987	down	ENSG00000161551	84765	Q9BSK1	ZNF577	0.11485	0.83018	1.65964	1.28352	0.67205	1.46777	0	1.782	0.90407	0.23939	0	0.96055	0
ENST00000552115	-2.98066	0.00883662	0.750383	down	ENSG00000061987	23041	Q7Z3U7	MON2	2.02064	0.30768	2.17881	1.14052	2.40634	10.7971	0.20305	0.32358	0.28853	0.08913	2.34949	0.40875	0.01856
ENST00000496856	2.97944	0.0166675	0.835258	up	ENSG00000121864	51193	Q9UID6	ZNF639	0.80505	0	0.80233	0.08562	0	0.44844	0.64545	1.07904	0.48316	0.58875	0.38393	1.44894	0.62632
ENST00000393436	-2.97848	0.0360882	0.87987	down	ENSG00000127314	5908	A0A024RB87	RAP1B	0.47085	0.66656	19.5617	26.3969	27.845	0.63562	0.39589	0.35088	0.72981	0.57637	0.32033	0.57297	0.64697
ENST00000253692	2.97761	0.0477602	0.87987	up	ENSG00000131374	9779	B9A6K1	TBC1D5	0.16671	0.33347	0	0.48154	0.21943	1.12998	0.75335	8.95669	0.47226	6.21376	0.34105	0.55987	0.68181
ENST00000337003	2.97675	0.0251638	0.870778	up	ENSG00000173915	84833	Q96IX5	ATP5MD	1.56899	0	0	0.45212	2.98872	0	0.46864	2.17263	1.49224	1.31092	1.99565	1.06728	0.62295
ENST00000444717	-2.97364	0.015254	0.828123	down	ENSG00000261582	-	-	AL121753.1	2.54026	0.57711	0.31181	2.15377	0.2506	1.05513	0	0	0.77599	0.42236	0	0.80702	0.09892
ENST00000484817	-2.97252	0.0244935	0.865191	down	ENSG00000241294	28923	A0A0C4DH68	IGKV2-24	3.75485	0.9476	1.3628	16.2706	4.7164	1.04954	1.89642	2.59973	0.82701	0.24552	0	1.97036	0
ENST00000544905	2.97249	0.0396982	0.87987	up	ENSG00000248098	593	P12694	BCKDHA	0.52114	0	0	0	0.79612	0	0	2.1649	0.33913	0.34076	0.50503	0.6077	1.21044
ENST00000294664	-2.97186	0.00468766	0.70322	down	ENSG00000162643	126820	A0A140VJZ8	WDR63	0.87435	1.58802	2.33146	0.80838	0.76908	0.52804	0.31864	0.40008	0.58251	0.05861	0.17176	0.28508	0
ENST00000416841	-2.97135	0.0349279	0.87987	down	ENSG00000179304	727866	Q8NDB6	FAM156B	1.49397	2.02037	2.03717	1.5344	1.56763	0.7407	2.26638	0.98094	0.83214	0	0	0.81613	1.15505
ENST00000556814	-2.97017	0.0306552	0.87987	down	ENSG00000119616	51077	Q4FZ45	FCF1	0.54309	0.4221	0.51355	0.60969	0	1.14044	0	0	0	0.64284	0	0.48598	0
ENST00000594839	2.96669	0.0121158	0.793465	up	ENSG00000171606	10782	Q96GC6	ZNF274	0.79173	1.97896	0	1.97803	1.8277	0	4.73654	3.8631	3.23397	2.28825	2.18478	1.72648	2.85368
ENST00000541326	2.9641	0.00941911	0.75769	up	ENSG00000149781	83706	Q86UX7	FERMT3	0.98723	0.19859	0	0.39116	0.20481	0	0.53614	0.72495	0.75774	1.16555	1.93336	0.45569	1.45029
ENST00000322887	-2.96256	0.0174431	0.838425	down	ENSG00000113615	10802	B4E205	SEC24A	5.56405	11.4678	1.22861	9.29527	5.75694	1.12322	0.21207	0.02731	0.06516	7.70765	1.11691	4.63278	0.65249
ENST00000637340	2.96043	0.0172334	0.837761	up	ENSG00000096093	114327	Q5JVL4	EFHC1	0.37434	0.24078	0.33414	0.58096	0.04139	0	2.00208	0.55708	0.27461	2.14037	0.30569	1.89786	1.25026
ENST00000429182	-2.9585	0.0167779	0.83552	down	ENSG00000178035	3615	P12268	IMPDH2	3.964	8.32383	1.04799	1.43269	1.60184	1.3172	0.79581	0	0.2495	2.40092	2.14946	0.3778	0.05937
ENST00000539585	2.95362	0.0225228	0.858921	up	ENSG00000256188	259293	P59541	TAS2R30	0.07149	0.24764	0.05432	0.26264	0.25539	4.54384	2.0365	8.65446	0.62571	4.01106	0.30494	8.43955	1.09598
ENST00000524382	2.95158	0.03149	0.87987	up	ENSG00000141971	93343	Q96EY5	MVB12A	1.8784	2.83136	2.28082	0	1.55126	0	6.59515	3.47168	1.19481	1.88064	4.64968	2.60943	2.1131
ENST00000442018	2.95027	0.0240818	0.862878	up	ENSG00000183337	54880	Q6W2J9	BCOR	3.2347	0.22755	0.00837	0.36145	0.43907	4.57275	1.10081	6.75396	5.51867	0.50305	4.01135	4.99267	6.41452
ENST00000560247	2.9467	0.044022	0.87987	up	ENSG00000134152	79768	Q9H079	KATNBL1	1.61388	0.15993	0	2.04752	0	1.26361	2.26289	2.20177	0.27467	2.46674	1.4748	1.88711	0.79656
ENST00000290902	-2.94619	0.0233632	0.860506	down	ENSG00000159674	10417	Q9BUD6	SPON2	1.67765	0.99726	4.24598	0.75353	1.64027	2.12037	0.5489	2.65322	0.10197	1.46014	0	0.02284	1.11992
ENST00000481387	2.94506	0.000630079	0.362004	up	ENSG00000158156	55113	Q9H6D3	XKR8	0	0	0.058	0.25038	0.10488	0	0.3775	0.29168	0.51034	0.25252	0.22455	0.74304	1.10397
ENST00000325318	-2.93657	0.0256515	0.872716	down	ENSG00000213123	255758	Q8WW35	TCTEX1D2	2.6623	2.60239	0.89867	2.37481	0.91104	1.38228	0	0	1.00206	1.20938	0	3.48888	1.52915
ENST00000325139	2.93499	0.00661769	0.731651	up	ENSG00000105443	9266	Q99418	CYTH2	0.60227	0.1626	0.28663	0	0.15245	0.80447	0.54872	0.47485	3.08858	1.83522	1.04444	2.23864	1.76513
ENST00000315215	2.93364	0.0447472	0.87987	up	ENSG00000020181	25960	Q96PE1	ADGRA2	0.03847	0.07688	0.16369	4.90375	0.02643	2.8843	4.84393	2.11099	0.11457	3.48707	3.22812	1.46389	4.77101
ENST00000401095	-2.93174	0.0196606	0.845361	down	ENSG00000215912	100287898	A8MYJ7	TTC34	0.56293	1.00994	1.18523	0.99822	0.04136	0.06122	0.02436	0.06902	0.03493	0.01811	0.01409	0.61271	0.05937
ENST00000479363	-2.9302	0.0179917	0.839445	down	ENSG00000174844	201625	Q6ZR08	DNAH12	0.77562	0.19729	1.47519	2.13724	0.54258	0.60918	1.43214	0.72933	0.24001	0	0	0.32033	0
ENST00000294618	2.92965	0.0283371	0.87987	up	ENSG00000130158	57572	Q96HP0	DOCK6	0.07316	0.45742	0	0.08711	0.96174	0.69646	1.66234	0.11308	1.40427	1.12452	1.50662	1.00718	1.22082
ENST00000600245	2.9249	0.0480762	0.87987	up	ENSG00000105732	64763	Q6ZN55	ZNF574	1.53224	0	2.62328	0.01759	3.75821	0.34129	1.50522	1.93669	0.52971	3.11819	2.88421	1.50095	4.19827
ENST00000340990	2.91667	0.0215908	0.854348	up	ENSG00000159346	51094	Q96A54	ADIPOR1	2.97555	0.14023	8.6796	0.09449	1.00477	3.316	0.75618	21.1187	29.227	10.3804	3.59345	8.39312	7.53954
ENST00000381509	2.91568	0.0411277	0.87987	up	ENSG00000198223	1438	P15509	CSF2RA	0.08609	0	0	0.06919	0	0	0.07451	0.42603	0.01831	0.01994	0.02216	5.06641	0.06537
ENST00000263116	-2.91473	0.00737795	0.73243	down	ENSG00000100228	9609	O95755	RAB36	0.50856	0.21407	0.62719	0.52086	0.68397	1.08386	0.02493	0.13965	0.06128	0.28349	0.08341	0.83643	0
ENST00000543619	-2.91191	0.0112907	0.782119	down	ENSG00000126790	112849	Q96EM0	L3HYPDH	1.57529	0.25653	0.4256	0.55121	0.36077	1.4582	0.34627	0.37457	0	0.13898	0	0	0.55695
ENST00000490814	2.91084	0.0243235	0.864636	up	ENSG00000028310	65980	Q9H8M2	BRD9	0.01982	0.00462	0.45331	0.0091	0.20494	0.13378	0.70676	0.49837	0.58187	0.57374	0.02551	0.47271	0.67222
ENST00000438032	2.91029	0.0261236	0.874655	up	ENSG00000127483	50809	Q5SSJ5	HP1BP3	2.00673	0.22182	0.11069	0	0.11438	0	4.0141	0.27039	0.34153	0.78487	0.97955	0.34993	0.49664
ENST00000519917	2.90487	0.0329897	0.87987	up	ENSG00000135722	55336	Q96CD0	FBXL8	0	0.51726	1.36827	0	1.52091	0.30584	2.35313	0.56818	0.35145	1.04936	0.81405	3.23108	1.88763
ENST00000302541	-2.90435	0.0345315	0.87987	down	ENSG00000170011	25924	Q8NFW9	MYRIP	1.61524	0.55385	0.48733	0.86025	0.58099	0.55336	0.49342	0	0.61796	0.22318	0	0.63066	0.50504
ENST00000355824	-2.90149	0.0490293	0.87987	down	ENSG00000173258	158399	Q8TF39	ZNF483	0.04171	1.90637	0.16271	0.88125	0	0.22525	0	0	0	0.10304	0.04295	0.18951	0
ENST00000350667	-2.90057	0.0267207	0.874655	down	ENSG00000172322	160364	Q5QGZ9	CLEC12A	1.18305	2.52858	1.02256	0.97345	1.68319	0.45249	0.37545	4.08775	0	1.27855	0	0	0.69871
ENST00000541818	2.89762	0.0440381	0.87987	up	ENSG00000143224	5498	P50336	PPOX	2.45497	3.27285	3.7177	1.8172	0	0	4.27967	5.43916	2.71584	2.26076	1.24902	2.59439	3.62598
ENST00000316594	-2.89145	0.0494773	0.87987	down	ENSG00000126945	3188	P55795	HNRNPH2	5.75821	16.6028	13.0674	14.0945	16.0121	20.7983	17.9875	1.46779	12.2403	6.18836	14.0444	0	0.36878
ENST00000469510	-2.89093	0.0300038	0.87987	down	ENSG00000196233	84458	Q96JN0	LCOR	0.47856	0.412	0.97902	1.69062	0.28327	0	0.25489	0	1.47233	0	0	0	0
ENST00000282469	-2.89037	0.0269116	0.874655	down	ENSG00000152582	79925	A0A140VKD0	SPEF2	0.36438	1.4921	1.87755	0.83148	0.39429	0.36276	0.73325	0	0.24709	0.15295	0	0.81827	0.54184
ENST00000435319	-2.88928	0.0245535	0.865191	down	ENSG00000143337	26092	Q5JTV8	TOR1AIP1	8.03845	24.7476	11.2057	23.4406	26.5226	8.1334	11.146	22.1246	25.8687	0.07517	4.60057	0.48384	0.13864
ENST00000286186	2.88823	0.0156078	0.829972	up	ENSG00000003400	843	Q92851	CASP10	6.75408	0.18974	0.54104	0.05072	0.02795	0.80034	4.44724	8.69479	2.55968	0.80226	2.14856	2.53137	0.63851
ENST00000430046	-2.88702	0.0429164	0.87987	down	ENSG00000157107	115548	Q0JRZ9	FCHO2	17.8507	1.30647	14.5154	18.6676	19.7583	0.63874	0.61789	0.98815	13.8159	0.02884	7.11202	0.3514	0.65835
ENST00000457167	2.8865	0.007435	0.73243	up	ENSG00000168259	7266	Q99615	DNAJC7	0.79239	0.27018	0.97891	0.07826	0.14752	0.04601	4.54272	1.6137	1.43561	1.5154	2.78106	0.2428	4.7273
ENST00000610533	2.88418	0.0154424	0.829537	up	ENSG00000106628	5425	P49005	POLD2	5.38446	0.1191	3.76961	5.6201	0.01024	0.39073	6.91135	4.46343	5.56	4.21895	3.27609	6.61859	4.43879
ENST00000610354	2.88417	0.0171781	0.837567	up	ENSG00000010278	928	P21926	CD9	0.0262	0.1955	0.39024	0.69795	0.0252	1.48561	3.22947	8.94386	1.349	1.31071	0.64751	0.81162	0.45099
ENST00000409183	-2.88101	0.0286039	0.87987	down	ENSG00000119844	54812	Q6ULP2	AFTPH	1.40657	1.56049	2.0831	2.31368	0.75163	1.3006	1.80782	0	1.43164	0.35767	0	1.64022	0.46539
ENST00000485100	-2.87856	0.00460447	0.702736	down	ENSG00000132535	1742	P78352	DLG4	0.75502	0.8002	0.27381	0.34675	0.37962	0.50035	0	0	0.35045	0.03179	0.03534	0.17008	0.59069
ENST00000433956	-2.87851	0.00545472	0.716449	down	ENSG00000168890	129303	Q86TG1	TMEM150A	0.58756	0.52842	0.69202	0.55896	0.52479	0.31727	0	0.44907	0.26786	0.13607	0	0	0.31869
ENST00000537044	-2.87732	0.0486357	0.87987	down	ENSG00000177575	9332	Q86VB7	CD163	2.4973	1.41562	2.30127	1.47161	0.84228	3.88432	0.02695	0.92658	3.84455	0	1.21222	2.51952	0.13791
ENST00000554912	-2.87392	0.0142472	0.818552	down	ENSG00000197119	123096	Q8N8R3	SLC25A29	0.05666	1.65373	0.21274	0.18981	1.75361	0.23396	0.02308	0.04636	0.13047	0.03705	0.07207	0.08259	0.01012
ENST00000623960	2.87114	0.0484041	0.87987	up	ENSG00000277117	102723996	O75144	FP565260.3	1.18397	1.86494	0	1.29533	0	0.56828	1.35541	0.72071	0.96723	1.46722	1.03487	1.74077	1.16143
ENST00000622175	-2.86911	0.0320657	0.87987	down	ENSG00000168421	399	Q6ICP4	RHOH	2.06371	0.36356	0.26019	2.1904	0.2132	0.78417	0.35988	0	0.46831	0	0.21249	0.27463	0.46431
ENST00000483768	-2.86674	0.0292471	0.87987	down	ENSG00000171469	93134	Q8N587	ZNF561	0.56534	1.97034	0.28488	0.60127	0.02862	0	0	0	0.43045	0	0	0.18433	0
ENST00000469475	2.86316	0.0381617	0.87987	up	ENSG00000108671	5717	O00231	PSMD11	0.03642	0.54352	0.03875	0	0	0.07867	5.19532	0.03897	0.09299	0.5061	0.18752	0.13538	4.60959
ENST00000640254	-2.86119	0.0220059	0.856209	down	ENSG00000166888	6778	P42226	STAT6	0.75236	2.88561	0.17086	1.97221	0.25206	0.22823	0.01171	0.02714	0.51075	0.01566	0.13927	0.92169	0.04279
ENST00000484566	-2.85691	0.0260798	0.874655	down	ENSG00000198563	7919	A0A024RCM3	DDX39B	1.00514	1.04995	0.74849	1.95726	0.73478	2.64862	0	0	1.57384	0.68902	0.72447	0	1.32296
ENST00000556592	-2.85595	0.0147211	0.825004	down	ENSG00000136319	91875	Q86T04	TTC5	3.18967	2.35051	4.56612	3.43612	2.80289	2.63667	0.02727	4.17145	0.01676	0.67484	1.60159	2.39071	0.89705
ENST00000492607	2.85583	0.0264716	0.874655	up	ENSG00000106565	28959	Q3YBM2	TMEM176B	0.01362	0.45727	0.01449	0.01251	0.0131	0.07354	1.07503	0.30603	0.17384	0.20185	0.01402	0.55684	1.22719
ENST00000234301	-2.85519	0.0183553	0.841888	down	ENSG00000115944	9167	O14548	COX7A2L	1.33239	0.26009	0.37907	3.07377	2.0863	0.20078	0.04291	2.28773	0.26368	0.04306	0.04786	0.03839	0.07843
ENST00000568290	-2.85187	0.017273	0.837968	down	ENSG00000066427	4287	P54252	ATXN3	1.10404	1.70019	0.6009	0.37733	0.71619	0.44365	0	0.24726	1.20169	0.04757	1.37471	0	0
ENST00000617500	-2.85013	0.0257897	0.873252	down	ENSG00000131471	8639	Q9UEU7	AOC3	0.47536	0.4635	0.67425	0.05954	0.6997	0.88672	0.09974	0	0.43516	0.07339	0	0.80314	0.08021
ENST00000377392	2.84803	0.03568	0.87987	up	ENSG00000147996	220869	O60748	CBWD5	0	0.69592	0	0.17134	0.16207	0.19496	0.94166	0.25112	0.16386	1.37127	0.83646	0.16402	0.46303
ENST00000367629	-2.84711	0.0403677	0.87987	down	ENSG00000116194	9068	O95841	ANGPTL1	2.87512	7.45485	7.7665	9.07699	7.30463	12.046	0.81299	1.13554	5.91165	0.44621	0	10.034	8.58038
ENST00000448165	2.84645	0.018261	0.840582	up	ENSG00000108179	10105	P30405	PPIF	1.63678	1.40913	0	0.61678	0.96884	0	2.23761	0.83078	2.49999	0.87474	2.35513	2.07996	2.80443
ENST00000394588	2.8434	0.0383992	0.87987	up	ENSG00000197696	4828	P08949	NMB	0.15246	0	0.01802	0.73131	1.31983	2.08557	3.30777	1.90326	5.82389	1.34954	0.45351	0.86054	0.39448
ENST00000460198	2.8407	0.0353134	0.87987	up	ENSG00000164877	79778	Q6UWK3	MICALL2	0.22626	0.69336	0	0	0	0	0.49238	0.10376	1.89791	0.3593	0	0.56067	0.88359
ENST00000262506	-2.83943	0.0139119	0.817556	down	ENSG00000070770	1459	P19784	CSNK2A2	6.84669	4.44915	1.88553	7.33999	1.19827	3.83923	0	1.22463	0.56884	2.09223	2.62802	0.42666	0.41018
ENST00000407192	2.83889	0.0495191	0.87987	up	ENSG00000239857	51608	Q7L5D6	GET4	1.00458	0.81889	0.66897	0	0	0.44421	0.41078	1.30345	0.5284	0.62283	0.53755	0.67624	1.08516
ENST00000503409	-2.83072	0.0116058	0.786046	down	ENSG00000138780	79807	Q8NEC7	GSTCD	0.81788	0.86122	0.1684	0.26656	1.01508	0.96874	0	0	0.20206	0.31772	0	0.58839	0.26712
ENST00000490481	-2.8303	0.0461245	0.87987	down	ENSG00000206530	55779	Q96MT7	CFAP44	0.99667	0.55773	0.72703	1.04623	0.62998	0	0.07887	0	0.02423	0	0.26389	1.69353	0
ENST00000521636	2.82999	0.0101807	0.766561	up	ENSG00000131203	3620	P14902	IDO1	0	0.34431	0	0.65558	0.59183	0.34553	0.71574	0.79005	3.2044	0.54717	0.65888	1.4637	1.07148
ENST00000612663	-2.82735	0.00812109	0.736179	down	ENSG00000026103	355	P25445	FAS	2.09468	1.82191	0.5383	0.79986	0.56595	0.81336	1.61336	0.12592	0.06008	0.0436	0.83606	0	0.20255
ENST00000409309	-2.82634	0.0327751	0.87987	down	ENSG00000198075	27233	O75897	SULT1C4	6.18235	5.28935	1.80643	1.83228	3.93267	1.95847	0	0	4.04045	1.58827	1.56172	0.93961	1.43548
ENST00000172229	-2.82589	0.0237583	0.861243	down	ENSG00000064300	4804	P08138	NGFR	1.46215	0.25393	0.21991	0.43069	0.41707	0.26136	0.09077	0	0	0.2055	0.23881	0.60595	0.16845
ENST00000300184	-2.82571	0.0214158	0.853572	down	ENSG00000166927	58475	A0A024R556	MS4A7	0.6176	1.16061	0.89234	1.35467	0.87777	0.75656	1.09781	0.95674	0	0.49525	0.4366	0.26268	0
ENST00000505204	2.82071	0.00991643	0.763825	up	ENSG00000056097	51663	Q05D65	ZFR	0	0.20376	0.76364	0.172	0	0.16853	0.47543	0.10019	1.38108	0.80952	1.06049	1.74013	1.01117
ENST00000309657	2.81898	0.00725399	0.73243	up	ENSG00000173653	9986	Q9Y256	RCE1	0.27843	0.42199	0.92562	0.54346	0.01116	0.05012	2.04039	1.7131	0.90827	0.91348	1.85156	5.49092	0.37587
ENST00000396789	2.81896	0.0412035	0.87987	up	ENSG00000213903	1241	Q15722	LTB4R	0.62457	0.44959	0.82495	0	0.72574	0	0.55727	0.55169	0.81329	0.48149	0.4575	1.01794	1.12465
ENST00000370645	2.81571	0.0482432	0.87987	up	ENSG00000174021	2787	P63218	GNG5	34.7616	13.2611	0	14.0615	25.9475	13.7068	57.3501	68.3941	35.0928	38.3018	28.3826	25.9119	36.8946
ENST00000549340	2.81375	0.0149342	0.826625	up	ENSG00000050426	25875	Q6P1Q0	LETMD1	0	0.4125	0.73937	0.83184	0	0.68235	0.90416	2.45642	0.46599	1.48275	1.32284	1.33084	1.0875
ENST00000558289	2.81062	7.73063e-05	0.102122	up	ENSG00000104177	50804	Q9P2K5	MYEF2	0.38912	2.77524	1.03487	0.21725	0.57243	0.18128	3.00604	4.17183	2.53217	5.20543	7.04693	3.28976	3.29465
ENST00000472504	-2.81038	0.0103827	0.768756	down	ENSG00000205981	131118	Q96DA6	DNAJC19	0.3576	1.62838	1.76784	1.39114	1.3961	1.49934	1.42741	0.11254	0.0179	0.07794	0.75808	0.02606	1.15007
ENST00000473939	2.79785	0.00121535	0.437706	up	ENSG00000160991	80228	Q96SN7	ORAI2	0.94675	0.69608	0.13233	0.04443	0.565	2.14191	6.20139	2.63983	3.71074	2.30456	2.31967	3.579	1.57425
ENST00000503702	-2.79561	0.0327953	0.87987	down	ENSG00000155324	65983	Q96HH9	GRAMD2B	0.59724	0	1.66168	0.0422	1.67921	0.04961	0	0	0	0	0	0	0.65119
ENST00000566866	2.78935	0.0447782	0.87987	up	ENSG00000184110	8663	A0A024QYU9	EIF3C	0	2.20625	1.69402	0.42926	0.63821	1.46426	1.39026	6.40822	3.68725	5.84169	0.43962	7.39161	1.67651
ENST00000382611	-2.78831	0.00931045	0.754749	down	ENSG00000170561	153572	Q9BZI1	IRX2	0.79918	1.39907	1.42856	2.20817	2.85427	0.65084	1.64195	0.92523	0.0223	0.0182	0.04047	0.71423	1.16064
ENST00000490075	2.7846	0.0031071	0.633085	up	ENSG00000117122	4237	P55001	MFAP2	0.41417	0.02711	0.01546	0.18687	0.09086	0.00785	1.2075	0.5598	0.3339	0.35674	0.33668	0.21607	0.53704
ENST00000513719	-2.78344	0.0159935	0.834204	down	ENSG00000064692	9627	Q9Y6H5	SNCAIP	1.37646	0.73956	1.16983	1.64907	1.53263	0.76749	0.14503	0.27215	0.90396	1.19884	0	0.02781	0.81041
ENST00000448705	-2.78284	0.0302876	0.87987	down	ENSG00000085377	5550	B2RAH7	PREP	0.1972	0.10032	0.17164	0.75746	2.81072	0.98739	0	0.05755	0.70176	0.06643	0.29534	0.04442	0
ENST00000610020	-2.78198	0.040739	0.87987	down	ENSG00000122484	79871	Q8IXW5	RPAP2	2.22537	1.72187	1.7375	2.0133	1.70753	0.99964	0.58266	1.7661	1.4451	0.66586	0.26411	0	0.22172
ENST00000413551	2.78153	0.0420942	0.87987	up	ENSG00000136205	64759	Q68CZ2	TNS3	0.09873	0	0.63017	0	0.04748	0	0.06836	0.7659	2.31042	0.04573	0.63535	0.09174	0.54977
ENST00000298274	-2.77928	0.00320232	0.633847	down	ENSG00000102290	27328	Q9BZA7	PCDH11X	0.4373	0.41796	1.00345	0.21577	0.23638	1.10845	0.07007	0.03867	0.35983	0.05357	0.02233	0.38957	0.00732
ENST00000339411	2.7723	0.0284619	0.87987	up	ENSG00000065029	7629	P36508	ZNF76	3.75964	3.71657	0.38947	0.1358	1.14447	0	2.89574	3.57841	2.91775	2.84355	1.62385	4.36158	1.58246
ENST00000507909	-2.76644	0.0352788	0.87987	down	ENSG00000096063	6732	Q96SB4	SRPK1	2.46116	1.687	1.00942	2.1789	1.39757	2.11353	2.42277	1.39607	1.18597	3.79063	0	0	0
ENST00000527252	-2.76537	0.00310064	0.633085	down	ENSG00000187240	79659	Q8NCM8	DYNC2H1	1.38762	0.55465	1.47616	1.30765	1.68138	1.80995	0	0.28924	0.42939	1.21863	0.12989	0.1563	0.12772
ENST00000390270	-2.76109	0.00546964	0.716449	down	ENSG00000211625	28874	A0A0C4DH25	IGKV3D-20	0.271	0.18054	2.63584	0.24892	0.70753	0.08362	0.26807	0	0.13178	0.07173	0	0.09594	0
ENST00000495988	-2.75918	0.0109774	0.777102	down	ENSG00000128383	200315	A0A0K0MJ49	APOBEC3A	1.21754	0.88005	0.25904	0.22366	1.08327	0.36159	0	0.26056	0.51804	0.25377	0.12536	0	0
ENST00000361288	-2.75589	0.048265	0.87987	down	ENSG00000064995	6882	Q15544	TAF11	1.99541	1.45425	4.40784	0.31048	1.87736	1.66036	0	0.49003	1.90217	1.85853	0	1.44556	0.14352
ENST00000298004	-2.75169	0.0375701	0.87987	down	ENSG00000165282	84720	Q8TEQ8	PIGO	0.27293	0.29801	0.33284	1.1006	1.01809	0.61827	0	0	1.31991	0.2035	0.75398	0.29692	0.00674
ENST00000525153	-2.74988	0.0316833	0.87987	down	ENSG00000092208	8487	O14893	GEMIN2	0.81705	0.80557	1.16719	0.72903	1.03289	1.37398	2.03667	0	0	1.07043	0.84129	0.89663	0.03545
ENST00000396233	-2.74855	0.018972	0.844492	down	ENSG00000076555	32	O00763	ACACB	0.43565	1.02195	2.37342	1.24896	1.4095	0.22811	0	0	0.53924	0.30573	0.35342	0.89962	0.14703
ENST00000532498	-2.74076	0.00757258	0.732632	down	ENSG00000231738	144448	P0C672	TSPAN19	1.2947	0.62791	1.26712	1.22091	0.11623	0.50336	0.35859	0.09236	0.42601	0.04797	0	0.08555	0.13982
ENST00000377254	2.73757	0.0444404	0.87987	up	ENSG00000144115	55258	Q86YJ6	THNSL2	0	0	0.29371	0.14201	0.03187	0.84679	2.14112	0.68538	0.21615	0.7468	0.30702	0.36944	0.05591
ENST00000300226	-2.73676	0.0450997	0.87987	down	ENSG00000166959	83661	Q9BY19	MS4A8	4.20199	1.90013	2.9936	2.29235	0.62463	0.88008	1.60465	2.60235	0.88852	0	0.01311	5.91619	0.06446
ENST00000569703	-2.73674	0.0391776	0.87987	down	ENSG00000140682	7041	O43294	TGFB1I1	3.22278	2.23832	0.62003	1.57455	2.55575	2.77694	3.44222	0	0.16046	1.55621	0.47657	0	3.73152
ENST00000536862	-2.73236	0.0166488	0.835258	down	ENSG00000127311	92797	Q8NG08	HELB	0.5634	1.29982	0.50471	0.40854	0.11409	0.16012	0.41064	0	0.5299	0	0.27479	0	0
ENST00000265077	-2.7274	0.0479938	0.87987	down	ENSG00000038427	1462	A0A024RAQ9	VCAN	2.61458	0.66054	1.6912	0.38605	1.31913	2.90614	0.2211	0	0.63752	0.21363	0.19671	1.49969	1.00719
ENST00000613358	-2.72678	0.0448292	0.87987	down	ENSG00000164040	10424	O15173	PGRMC2	1.17951	6.77037	0.0872	2.62273	0.50813	0.09836	0.03153	0.08771	0.24803	0.22359	0.05627	0.04514	0.28587
ENST00000486077	-2.72644	0.020578	0.849792	down	ENSG00000176601	80122	Q56UN5	MAP3K19	0	0.18622	1.21373	1.41475	0.08231	0.21563	0	0.09156	0.07282	0	0	0.14136	0
ENST00000621478	2.72353	0.0269159	0.874655	up	ENSG00000160209	105372824	A8MT14,O00764,A0A0B4J2C9,A8MV33,G1UI32,F2Z2Y4	PDXK	0.07007	0.04084	0.24225	0.15285	0.04212	0	0.2911	1.34018	1.85587	0.33265	0.1984	0.10852	0.10641
ENST00000428200	2.71737	0.018967	0.844492	up	ENSG00000138111	79847	Q14CX5	MFSD13A	0	0.34106	0	0	0	0.13164	0.61896	0.52173	0	0.41403	0.16735	1.10755	0.69935
ENST00000547057	2.71462	0.0323329	0.87987	up	ENSG00000136040	10154	O60486	PLXNC1	0.98246	0.00654	4.64342	0.63813	0.33075	0.03789	0.7483	3.34148	2.71117	0.35754	1.35843	3.65179	3.06935
ENST00000455076	-2.71005	0.0358172	0.87987	down	ENSG00000182095	84629	A3KMH2	TNRC18	1.46305	0.22278	0.19058	2.3037	2.0678	0.48368	0.04135	0.41533	0.02541	0	1.199	1.40578	0.03023
ENST00000381580	2.70553	0.00639838	0.731313	up	ENSG00000089012	55423	Q9P1W8	SIRPG	0.17905	0.29687	0.25396	0.00914	0	0.24707	0.74385	0.46831	0.49941	0.55286	0.22532	1.13383	0.46326
ENST00000520846	2.70476	0.0456305	0.87987	up	ENSG00000038945	4481	P21757	MSR1	0	0	0	0.33939	0	0	0.95944	2.22399	0	1.41193	0	0	0.98203
ENST00000006658	2.70455	0.0250293	0.869769	up	ENSG00000006282	64847	Q8TB22	SPATA20	1.31793	1.53056	0.55946	1.92638	0	1.088	2.46566	3.0645	4.23266	2.5943	1.6506	3.73685	3.02794
ENST00000448530	2.7036	0.0385574	0.87987	up	ENSG00000165280	7415	Q96IF9	VCP	0.21762	0.20296	0	1.56577	0.05233	0.05875	2.5365	1.92106	0.50926	0.20159	1.28842	0.15728	2.5705
ENST00000438543	-2.70338	0.0242672	0.863985	down	ENSG00000151718	80014	Q6AWC2	WWC2	1.04973	4.39515	1.64869	1.36972	2.3184	1.92185	0.1435	0.00964	1.02364	0.55924	2.6488	3.39944	0.00912
ENST00000406974	-2.70313	0.0219878	0.856209	down	ENSG00000167130	57171	Q86YN1	DOLPP1	0.4398	0.60738	0.6388	0.81568	0.4881	0.17354	0.12884	0.65159	0	0	0.53122	0.09431	0.47096
ENST00000321897	2.69431	0.0259896	0.874118	up	ENSG00000137411	57176	B4DG77	VARS2	0.43144	0.32743	0.52197	0	0.55739	0.1279	2.79995	0.68795	1.12663	0.61909	0.48779	0.4245	2.82646
ENST00000368068	2.6892	0.0079914	0.735032	up	ENSG00000112282	9439	Q9ULK4	MED23	0.18766	0.07983	0.22064	1.1249	1.89366	0.02133	0.40121	2.08546	2.69512	2.025	0.58305	2.5494	2.8199
ENST00000492413	2.6831	0.0445972	0.87987	up	ENSG00000018280	6556	A0A024R474	SLC11A1	0.60078	3.97167	1.3722	0.56805	4.55494	0	1.32137	9.68044	12.7961	0.65473	9.3335	5.45134	4.43671
ENST00000533613	2.67875	0.0154895	0.829972	up	ENSG00000110013	54414	Q9HAT2	SIAE	0.18199	0	0.5808	0	0.52514	0	0.37803	0.22718	0.36135	1.20817	0.90569	0.3758	0.39922
ENST00000296885	-2.67529	0.0195022	0.844492	down	ENSG00000272514	154313	Q8IYR0	CFAP206	1.5492	0.65393	2.48627	0.69921	0.31472	0.45432	0	0.95745	0.03409	0.03093	0.24752	0.8108	0.45973
ENST00000513365	2.675	0.0141926	0.817792	up	ENSG00000150625	2823	P51674	GPM6A	0.04694	0.65673	0	0.733	0	0.43092	0.94262	0.95437	1.15847	0.43485	0.29001	0.58162	0.83174
ENST00000555252	-2.67322	0.0218036	0.854348	down	ENSG00000100714	4522	P11586	MTHFD1	0.21818	0.2661	2.16036	0.87099	0.40358	0.93345	1.74317	0.05388	0.29993	0.01555	0.3197	0	0.03398
ENST00000549393	2.67002	0.0104229	0.76954	up	ENSG00000219200	440400	Q6P5S7	RNASEK	0.24203	0	0.7022	0.40419	0.59258	0	1.34069	0.91819	0.48682	0.6726	0.49842	1.36306	1.06928
ENST00000483716	-2.67	0.00652311	0.731651	down	ENSG00000164535	221955	Q8NCG7	DAGLB	0.72332	1.47187	1.11923	1.99313	0.56924	0.28405	0.40978	0	0.22383	0.39593	0	0.28515	0.46603
ENST00000524188	2.66477	0.0132148	0.811075	up	ENSG00000250565	90423	A0A140VKA8	ATP6V1E2	0	0.33709	0.41653	0	0.86912	1.2035	1.87695	1.837	1.43531	0.50221	1.02341	0.93294	1.15878
ENST00000506239	-2.66144	0.0484574	0.87987	down	ENSG00000172062	6606	Q16637	SMN1	6.89126	0.0933	0.07094	0.09188	0.06415	0.10803	0.04618	0	0.10404	0.03089	0.02289	0.01377	0.09003
ENST00000556549	-2.6546	0.000885702	0.406835	down	ENSG00000129566	7011	Q99973	TEP1	9.69639	13.6896	13.0279	9.31478	9.44071	2.52984	1.27298	1.4278	0.20187	0.85152	4.39661	5.65787	1.50109
ENST00000375614	-2.6534	0.0112131	0.780544	down	ENSG00000204381	143903	Q6UX15	LAYN	2.47665	1.93655	1.09112	3.46203	2.78325	0.4863	0.01155	0.08923	0.81606	0.95013	0.19748	0.2583	1.54502
ENST00000245451	-2.65229	0.0321629	0.87987	down	ENSG00000125378	652	P12644	BMP4	0.49429	1.89429	0.4111	1.0566	2.68838	4.28014	0.01245	0.20194	1.25422	0.00833	0.16656	0.90193	1.7561
ENST00000419343	-2.64955	0.0458647	0.87987	down	ENSG00000105185	9141	O14737	PDCD5	1.32156	1.76846	1.32438	0.85322	1.90674	0.67224	0.98138	0	0	0.66533	0.70996	2.31372	0.9114
ENST00000378928	-2.6464	0.0428429	0.87987	down	ENSG00000157625	257397	Q8N5C8	TAB3	0.72316	0	1.13132	0.23443	0.65466	0.32158	1.00145	0	0.0724	0	0	0	0
ENST00000334116	-2.64529	0.021709	0.854348	down	ENSG00000186020	57711	Q6P280	ZNF529	0.17432	1.67489	0.16445	0.85496	0.09491	0.14919	0.12753	0.17949	0.0056	0.01219	0.02032	0.05705	0.45954
ENST00000556381	-2.64414	0.0297391	0.87987	down	ENSG00000165948	122509	Q96BM0	IFI27L1	1.0714	0.1399	0.9574	0.53141	0.371	0.7868	0	0	0	0.05955	0.7281	1.00887	0.49898
ENST00000569429	2.64137	0.0338489	0.87987	up	ENSG00000051108	9709	Q15011	HERPUD1	0	0	0	1.43601	0.53075	0.86075	0.21226	1.34486	0.86086	0.76672	1.10475	0.64569	0.86903
ENST00000598424	2.64009	0.0269073	0.874655	up	ENSG00000130304	376497	Q6PCB7	SLC27A1	0	0.08391	0.06152	0.08263	0.47593	0.07634	0.79201	0.50882	0.21873	0.17858	0.0794	0.55733	2.29663
ENST00000595523	-2.63826	0.010959	0.777102	down	ENSG00000160410	92799	Q8TBC3	SHKBP1	0.44943	0.83833	0.44623	0.68801	0.69167	0.09707	0	0.3206	0.0255	0	0.03085	0.55684	0.27302
ENST00000529272	-2.63512	0.00660897	0.731651	down	ENSG00000104529	1936	P29692	EEF1D	0.53879	0.45348	0.61511	1.20704	0.11376	0.19869	0.0546	0.3656	0.20129	0.01217	0.08119	0.01628	0.06652
ENST00000495463	2.62923	0.00930138	0.754749	up	ENSG00000168385	4735	Q15019	SEPT2	0.2751	0.16036	1.35352	1.35817	0.03308	0	1.38101	0.29436	1.40461	1.49716	1.48711	1.66163	1.84524
ENST00000378538	-2.62683	0.0483088	0.87987	down	ENSG00000066336	6688	P17947	SPI1	0.24559	0.85894	2.59953	1.12789	0.99214	1.93614	0.62919	0	0.26124	0.11375	2.16207	2.78421	0
ENST00000630626	-2.62236	0.0474259	0.87987	down	ENSG00000141084	57610	Q6VN20	RANBP10	1.23406	3.07426	0.11401	0.06264	0.53103	0.05261	0.06746	0.00695	0.09949	0.03008	0.03678	0.37823	0.02302
ENST00000451882	-2.61773	0.00106177	0.429299	down	ENSG00000226742	440498	C9JCN9	HSBP1L1	0.33518	0.68773	1.21231	0.7594	0.64479	0.12066	0.15472	0.09564	0.07606	0.14489	0.02301	0.13843	0.02262
ENST00000566469	2.617	0.0137353	0.815462	up	ENSG00000103248	64779	B4DN17	MTHFSD	0	0	0.31139	0.36488	0.68376	0.09032	0.43431	0.89488	0.32026	0.46483	0.36598	1.39886	1.12192
ENST00000458535	-2.61611	0.00506831	0.712054	down	ENSG00000170293	152189	Q8IZV2	CMTM8	8.18164	8.0985	1.74809	6.45044	8.76807	1.64386	2.20376	8.36583	0.5299	0.54479	0.10686	0.45006	0.73554
ENST00000261407	-2.61191	0.0415936	0.87987	down	ENSG00000111684	10162	Q6P1A2	LPCAT3	2.67386	3.37229	1.61617	3.20252	4.12087	1.66531	0.93623	0.10566	0	3.92644	4.46606	0.94116	0.6691
ENST00000379983	-2.61125	0.0241958	0.863901	down	ENSG00000137831	55075	Q9BZF9	UACA	1.01405	0.57208	0.83358	0.62528	0.94468	0.7237	0.64813	0	0.05129	0.94263	0.55857	0.5008	0.03949
ENST00000489675	-2.60876	0.0394525	0.87987	down	ENSG00000081870	51668	Q9Y547	HSPB11	2.39116	1.26131	3.12753	1.47621	2.11145	1.5875	3.31137	5.30593	0.40029	0.65361	0	1.01993	0
ENST00000464644	-2.60276	0.0277331	0.879448	down	ENSG00000169221	26000	Q4KMP7	TBC1D10B	0.62061	0.09261	0.34331	1.02607	0.8596	0.5898	0	0	1.07737	0.39093	0.05112	0	0.2262
ENST00000357992	2.59462	0.0421616	0.87987	up	ENSG00000158711	2005	P28324	ELK4	0.31801	4.53838	0.02685	1.55785	0.02751	2.50218	0.27495	3.42439	5.62142	2.42527	4.00208	3.93806	2.22655
ENST00000463628	-2.59193	0.035338	0.87987	down	ENSG00000155761	200162	Q6Q759	SPAG17	3.43875	1.09044	3.80448	2.68475	0.85998	0.22282	0.71432	1.5454	0.20484	0.38225	0	2.47115	0
ENST00000396052	2.59054	0.0119469	0.791368	up	ENSG00000102897	57149	O43325	LYRM1	0.18692	0.07748	0.15466	0.08585	0.07991	0.08972	0.89162	1.56676	3.8883	0.47137	0.139	0.2702	0.54673
ENST00000380158	2.5899	0.0350256	0.87987	up	ENSG00000138698	5910	B3KNU0	RAP1GDS1	0.47099	0.33908	0.00879	0.04554	0.15896	1.09759	2.82636	3.20061	0.22501	1.13283	0.43391	2.90751	0.343
ENST00000484212	-2.58833	0.0419848	0.87987	down	ENSG00000105967	22797	O14948	TFEC	0.04151	0.40009	0.48578	2.16074	1.33102	0.44833	0.03833	0.01481	0	0.07691	0.15673	0.65151	0.2802
ENST00000489791	2.58807	0.035594	0.87987	up	ENSG00000152580	285313	Q6WRI0	IGSF10	0.23015	0.18398	0	0	0.1265	0	0	1.47757	0.22383	0.67004	0.13541	0.52957	0.89877
ENST00000534283	-2.58541	0.0178461	0.839445	down	ENSG00000173039	5970	Q04206	RELA	1.01871	0.89422	0.03187	0.68801	0.80694	0.16179	0.04149	0.28854	0.07649	0.05551	0.03085	0.03712	0.09101
ENST00000543155	-2.5848	0.0217353	0.854348	down	ENSG00000111652	50813	Q9UBW8	COPS7A	4.26046	4.08686	16.0181	10.1849	3.94996	15.8151	2.50135	23.1232	0.20678	0.21009	13.9111	0.67238	0.25422
ENST00000550845	2.58356	0.00659464	0.731651	up	ENSG00000088986	8655	Q6FGH9	DYNLL1	0.10016	0.02335	1.26533	0.78201	1.04774	0.01352	1.14436	1.23254	1.42771	1.14822	1.04423	0.88423	1.44511
ENST00000555038	-2.58223	0.0297167	0.87987	down	ENSG00000165801	55701	Q8TER5	ARHGEF40	1.23743	4.15118	2.81645	2.23795	3.3862	1.99937	3.90551	1.00589	0.03265	0.00889	0.23705	1.81842	5.04051
ENST00000438435	-2.57876	0.0360538	0.87987	down	ENSG00000153029	3140	Q95460	MR1	2.20473	0.12738	1.93029	1.14694	0.1126	1.55924	0.02702	0.12526	0.09962	0.09037	0.10045	0.07252	1.32351
ENST00000493467	2.57463	0.0196019	0.845361	up	ENSG00000165699	7248	Q86WV8	TSC1	0.01327	0.32185	0	0.35355	0.51067	0.34402	0.49628	0.32665	0.8584	1.89345	0.34166	0.77291	0.71222
ENST00000478712	2.57104	0.00993331	0.763825	up	ENSG00000115648	79083	Q9BV36	MLPH	0	0.51567	0.29409	0.02308	0.13296	0.36641	0.36544	0.24203	0.96241	0.88468	0.65988	0.79404	1.09414
ENST00000573175	-2.56997	0.00773965	0.732632	down	ENSG00000132382	10514	Q9BQG0	MYBBP1A	1.01681	0.35786	1.24495	0.29957	0.68278	0.49725	0.95645	0.02053	0.03265	0.31989	0	0.19016	0.15539
ENST00000379825	2.56749	0.0194913	0.844492	up	ENSG00000137074	54840	Q7Z2E3	APTX	0.01703	0.25416	0.03624	0.4928	0.32765	0.0092	1.39163	0.17314	0.16668	0.32344	0.7015	0.7175	1.79342
ENST00000271153	2.56599	0.0381127	0.87987	up	ENSG00000142973	1580	P13584	CYP4B1	1.72202	0	1.30849	2.26685	0.90832	0.41993	0.70333	3.6767	2.84299	2.93306	1.93651	5.69281	3.2218
ENST00000434675	2.56543	0.0221358	0.857303	up	ENSG00000182957	221178	A0A024RDM6	SPATA13	0.02583	0.86724	0.10991	0.01582	0.34782	1.79453	0.62	4.0904	0.41762	1.09265	1.73756	0.52271	1.58649
ENST00000490265	-2.5612	0.0115118	0.7843	down	ENSG00000046651	8481	O75665	OFD1	4.22715	1.3959	2.06984	0.72452	3.9142	0.46306	0.09523	0.95657	0.04131	0.31476	1.08709	0.07017	1.31875
ENST00000585197	-2.56115	0.0114852	0.784059	down	ENSG00000007174	1770	Q9NYC9	DNAH9	0.87553	1.13266	1.1417	1.73807	0.84214	0.42701	0	0.36264	0.57681	0.26162	0	1.67965	0.08578
ENST00000262613	2.55411	0.0388331	0.87987	up	ENSG00000109062	9368	O14745	SLC9A3R1	0.34999	1.74634	0	1.10906	0.78269	0.00945	1.7206	0.66473	2.21883	0.46199	0.81984	2.94871	1.04532
ENST00000380254	-2.54963	0.0121059	0.79332	down	ENSG00000214050	157574	Q8IX29	FBXO16	0.47464	0.29911	0.92797	0.82479	0.32081	0.3879	0.44412	0	0.07641	0.2852	0.27738	0	0.18183
ENST00000370913	2.54737	0.0255947	0.872716	up	ENSG00000012660	60481	A0A024RD35	ELOVL5	0.17822	0.55407	0	0	0.14285	0.03208	1.15177	0.7628	0.15166	0.5228	0.91754	0.11041	0.72177
ENST00000357949	-2.54717	0.0058874	0.729407	down	ENSG00000197019	29950	Q53GC0	SERTAD1	0.50527	0.73727	1.46515	1.71417	6.39643	0.57207	0.24829	0.42729	0.5548	0.0151	0.42795	0.30292	0.14027
ENST00000483138	-2.54636	0.0312864	0.87987	down	ENSG00000176261	339487	Q8IWT0	ZBTB8OS	0.50671	0.54347	0.53904	0.90757	0.53613	2.16152	0	0.75907	0	0.42245	0.57391	1.03589	0
ENST00000644711	2.54554	0.0134571	0.813465	up	ENSG00000155906	55005	Q9NWS8	RMND1	0.06301	0.11753	0	0.09921	0.05195	0.47632	0.76037	1.09798	0.49788	0.15009	0.12049	0.39033	0.66527
ENST00000057513	2.54509	0.0477182	0.87987	up	ENSG00000050730	79931	Q96KP6	TNIP3	0.98406	0	0.12137	0.84492	0.47327	0.8394	0.45425	0.52648	1.19542	2.0081	8.83284	0.88351	1.52335
ENST00000354221	-2.54441	0.00227107	0.566467	down	ENSG00000162999	142679	Q8WTR2	DUSP19	1.17495	1.67323	1.68189	0.908	1.14615	0.98851	0.31344	0.01425	0.05098	0.46866	0.15765	1.12172	0.71442
ENST00000361485	2.5421	0.0324093	0.87987	up	ENSG00000110801	5715	O00233	PSMD9	0.85852	0.0077	0.85182	0.70515	0.51611	0	0.9717	1.50161	0.80785	0.47411	0.72248	0.84891	0.98622
ENST00000594828	2.54035	0.0418131	0.87987	up	ENSG00000130520	25804	Q9Y4Z0	LSM4	0.23483	0.03982	0.02271	0.902	0.16427	0.02306	0.11826	0.06853	2.68869	1.26565	0.85728	1.45478	0.51874
ENST00000526054	2.5388	0.0436525	0.87987	up	ENSG00000160948	51160	Q548N1	VPS28	2.39494	0.45033	0.2671	0.12418	4.12421	0	0.8559	1.59131	2.56397	6.04728	6.12516	2.17763	0.56708
ENST00000470952	-2.53826	0.0317085	0.87987	down	ENSG00000131067	2686	Q9UJ14	GGT7	0.56486	0.67734	0.51505	0.77824	0.62093	0.74073	0	0.47489	1.81971	0	0	0	1.34803
ENST00000482745	2.53318	0.0324208	0.87987	up	ENSG00000196735	3117	Q8MH44	HLA-DQA1	0.37926	0	0.05151	0.20753	0.08538	3.79082	0.86046	0.70802	0.88582	1.6146	0.61484	1.02979	0.2451
ENST00000472904	-2.52855	0.00945657	0.75769	down	ENSG00000154928	2047	P54762	EPHB1	0.50409	0.41484	0.2839	0.70814	0.82713	0.38428	0	0.2221	0.65607	0	0.03053	0.51435	0.03002
ENST00000409891	2.52452	0.0397703	0.87987	up	ENSG00000115935	7456	A0A140VJZ9	WIPF1	0.69771	1.13877	0.24265	2.21219	0.01291	0	0.64105	1.29931	1.30165	0.91976	0.73913	1.73724	0.84225
ENST00000342502	-2.52199	0.0378654	0.87987	down	ENSG00000166130	121457	Q70UQ0	IKBIP	2.42974	1.70936	1.13641	2.02973	1.94421	2.37517	0.02901	1.72578	1.86266	2.12464	0	1.03808	0.28629
ENST00000505729	2.51741	0.0220968	0.85688	up	ENSG00000163683	201895	A0A024R9S4	SMIM14	0	0.02625	0	0.28442	0.78523	0.79043	0.58476	0.24097	0.86239	0.31292	0.92753	0.55805	1.16855
ENST00000574512	2.51586	0.0343257	0.87987	up	ENSG00000091592	22861	Q9C000	NLRP1	0.03059	1.34434	0.02847	1.55573	0.34569	0.04129	1.75786	1.9719	0.98584	0.09209	1.55109	1.8996	1.64904
ENST00000585907	-2.51579	0.0305682	0.87987	down	ENSG00000108946	5573	P10644	PRKAR1A	1.49677	1.39597	1.85223	1.54314	1.49845	0.98965	2.07278	0	1.35169	1.61289	0	1.62741	0.03093
ENST00000467953	2.51517	0.0407993	0.87987	up	ENSG00000143033	22823	Q9Y483	MTF2	0.09213	0.09452	1.24469	0	0.09748	0.00995	0.31896	0.36475	0.45472	0.46938	0.03794	0.97025	1.05402
ENST00000495008	-2.51431	0.031298	0.87987	down	ENSG00000198919	9666	Q86Y13	DZIP3	0.8107	1.10148	3.24029	1.30541	0.84075	0.31706	0.86858	0	0.35772	0.47284	0.35726	0.17361	0.37831
ENST00000492036	2.50727	0.016267	0.83478	up	ENSG00000266967	80755	Q9BTE6	AARSD1	0.42614	0.88005	0.25904	0.83874	0	0	0.8852	1.23765	0.44034	0.7895	0.65816	2.03651	1.38679
ENST00000526535	-2.50489	0.0214692	0.85385	down	ENSG00000110777	5450	Q16633	POU2AF1	0.65574	0.19459	1.33174	0.62968	0.43005	0.83693	0.57788	0.35083	0.40583	0	0	0.59088	0
ENST00000307662	-2.50364	0.0292909	0.87987	down	ENSG00000171992	11346	Q8N3V7	SYNPO	6.30587	3.69258	4.89388	0.57714	2.103	3.99184	0.07991	0.04459	1.36131	1.51157	4.7137	0.06752	1.88579
ENST00000497002	2.50273	0.0381188	0.87987	up	ENSG00000120756	5357	Q14651	PLS1	0.63328	0.32022	1.63144	0	1.55584	1.52437	2.29283	4.25347	2.24	0.67851	1.54765	3.90422	1.93121
ENST00000591159	2.5015	0.0275884	0.87799	up	ENSG00000140632	84656	Q49A26	GLYR1	0.15465	0	0.46065	0.8807	0.47601	0	0.81383	0.92669	0.97387	1.71911	0.73249	1.41793	0.12526
ENST00000540924	2.49949	0.0471402	0.87987	up	ENSG00000174718	55196	Q9HCM1	KIAA1551	0	0	0	0.69941	0	0	0.92269	0.71293	0	0	0.58804	1.35621	0.14455
ENST00000505450	-2.49795	0.028286	0.87987	down	ENSG00000007062	8842	O43490	PROM1	1.27953	0.33252	0.5352	0.29473	0.33531	0.4107	0.70768	0.09749	0.1281	0	0.01632	1.0209	0.13235
ENST00000225724	-2.49611	0.00621602	0.73061	down	ENSG00000108587	9527	O95249	GOSR1	4.59018	6.06107	5.64782	6.7893	5.59506	6.46679	1.58817	1.20271	6.28764	1.75473	0.02644	0.86952	1.81966
ENST00000518683	-2.49593	0.0319876	0.87987	down	ENSG00000123124	11059	Q9H0M0	WWP1	2.14276	2.43186	0.95207	1.64408	0.47181	0.39033	0.3456	0.47882	0	0.03986	0.85949	0.81032	0.94096
ENST00000400247	-2.49365	0.0293288	0.87987	down	ENSG00000125826	10616	Q9BYM8	RBCK1	0.2835	0.58984	0.30159	0.68104	1.02783	0.68299	0	0.84005	0.27837	0	0.26945	0.89165	0
ENST00000473569	-2.49083	0.0314577	0.87987	down	ENSG00000006453	55971	Q9UHR4	BAIAP2L1	1.26717	0.40233	2.78208	1.36202	0.10373	1.89258	0	0.0577	0.57358	0.04995	0.49969	0.10021	0.62783
ENST00000298032	-2.48963	0.0457797	0.87987	down	ENSG00000165309	219681	Q5W041	ARMC3	2.75185	1.29184	2.86874	2.56138	0.58362	0.27799	0.58563	1.50177	0.81361	0.14761	0.08204	1.35166	0
ENST00000471698	2.48891	0.0327796	0.87987	up	ENSG00000077150	4791	Q00653	NFKB2	0.0365	0.37446	0	0.03353	0.03511	0	1.81969	0	0.7144	0.40574	0.03758	0.54268	0.29564
ENST00000269466	-2.48562	0.0280157	0.87987	down	ENSG00000141642	55520	Q9H777	ELAC1	2.18917	1.47379	3.59987	3.56134	3.24009	2.12278	0	0.06598	1.49558	0.89257	1.57945	1.06012	2.28667
ENST00000399899	-2.47852	0.00312989	0.633847	down	ENSG00000156284	9073	P56748	CLDN8	1.28295	0.51281	0.77102	0.6045	0.43271	0.17994	0.19613	0.49028	0.05671	0.06174	0.03431	0.41287	0.01687
ENST00000282881	-2.4774	0.045621	0.87987	down	ENSG00000152936	160492	Q8N9Z9	LMNTD1	1.073	0.54246	1.08812	1.63953	0.20256	0.72559	0.59715	1.14813	0.46081	0.19508	0	0.60881	0
ENST00000550816	-2.47437	0.0129664	0.805216	down	ENSG00000120820	83468	Q9H1C3	GLT8D2	0.49223	1.18822	0.61604	0.37233	1.19758	0.15635	0.12029	0	0.64063	0.32186	0.14907	0.17937	0
ENST00000449038	-2.47274	0.0366854	0.87987	down	ENSG00000083444	5351	A0A024R4H0	PLOD1	0	0.04217	4.08878	0.08307	0.13048	0.09767	0	0	0	0.04189	0.06984	0.05603	0
ENST00000527053	2.47198	0.0314695	0.87987	up	ENSG00000137726	53826	A0A024R3J8	FXYD6	0.34456	0	4.69846	0	0.36155	1.0825	2.42919	1.1731	0.90629	1.27673	0.80632	2.05694	0.91971
ENST00000407521	-2.46801	0.0266507	0.874655	down	ENSG00000116731	7799	Q13029	PRDM2	1.77991	2.00458	2.25073	1.7274	2.7134	1.7046	0.93014	0	0	1.46214	1.52148	1.49794	1.59806
ENST00000491432	2.46691	0.0250795	0.870287	up	ENSG00000099949	8216	Q8N653	LZTR1	0	0.03049	0.38254	1.32119	1.25777	0.0353	1.26761	2.0988	0.86239	0.27255	1.41374	0.56706	1.32392
ENST00000319694	2.4636	0.0372999	0.87987	up	ENSG00000176532	222171	A4D1A1	PRR15	0	0.56496	0.77547	0	0.25676	0.31046	0.9384	0.60423	0.72517	0.29483	0.27486	1.24664	0.32224
ENST00000419631	2.46153	0.0235349	0.860506	up	ENSG00000068650	23250	P98196	ATP11A	8.64929	14.2549	3.64149	21.8602	0.06775	14.6577	9.01264	25.5942	25.2336	36.3549	24.4837	37.8566	31.6907
ENST00000492433	2.46111	0.0335283	0.87987	up	ENSG00000084754	3030	P40939	HADHA	0.32353	0.2317	0.25199	2.04303	3.08417	0.14974	3.63233	6.20663	6.47979	8.25248	4.52698	0.19327	1.66706
ENST00000233099	2.45869	0.00322214	0.634392	up	ENSG00000008869	54497	Q9P2D3	HEATR5B	0.19711	1.17746	0.08493	0.2475	0.096	0.10778	0.95709	0.85431	0.69428	2.01771	1.72895	0.29986	2.97322
ENST00000578646	2.45658	0.0495082	0.87987	up	ENSG00000101752	57534	Q86YT6	MIB1	0.44295	0.452	0	0.72276	0.78695	0.14632	2.39592	0.45724	3.5033	0.41032	2.98871	0.38094	1.12908
ENST00000514524	-2.45499	0.0491103	0.87987	down	ENSG00000152611	133690	Q8WWF8	CAPSL	0.23636	2.71881	0.25144	0.50657	0.30313	0	0.18185	0.0843	0.08939	0	0	0.19523	0
ENST00000547903	-2.45217	0.0251227	0.870453	down	ENSG00000179364	23241	Q86VP3	PACS2	1.95064	4.48569	3.26312	1.12151	1.63277	2.12267	1.8971	0.74885	1.59658	1.9035	0	0.16604	0.30152
ENST00000372330	-2.44403	0.000315333	0.247313	down	ENSG00000100985	4318	P14780	MMP9	1.20951	1.39632	0.58057	1.27353	2.03592	2.46905	0.3881	0.11048	0.09414	0.39624	0.34931	0.16448	0.60482
ENST00000309334	2.44263	3.7068e-05	0.0698405	up	ENSG00000150347	84159	Q14865	ARID5B	13.9153	2.80844	2.15307	1.57688	1.94675	3.32897	18.7006	17.378	18.3946	10.3244	26.0128	11.3897	15.549
ENST00000541763	2.43176	0.0438348	0.87987	up	ENSG00000139428	326625	Q96EY8	MMAB	0.04128	0.57752	0	0.49293	1.41622	0.05944	0.15245	2.69449	1.29979	0.85404	0.75094	0.73312	0.72446
ENST00000483779	2.42677	0.00610405	0.73061	up	ENSG00000196187	9725	A0A024R3T3	TMEM63A	0.05435	2.8385	1.09848	1.62236	2.77057	1.526	6.77361	5.1756	9.73522	2.41652	6.54724	8.04668	3.13639
ENST00000360578	-2.42122	0.0403181	0.87987	down	ENSG00000171368	11076	O94811	TPPP	1.69649	2.16125	0.41086	1.2035	0.32196	2.17198	0	0.25714	1.06632	0.44257	0.27395	0.24458	0.30993
ENST00000646215	2.4212	0.00485462	0.706387	up	ENSG00000148288	26301	J7Q0Z1	GBGT1	0.67226	0.08502	0.52121	0.69074	0.15344	0.01231	1.30967	1.04852	0.766	2.53319	1.31401	0.60705	1.06133
ENST00000278949	-2.42014	0.0414585	0.87987	down	ENSG00000160588	196264	Q6UWV2	MPZL3	2.24035	1.63595	0.35565	0.13958	1.30297	2.33038	0.02405	1.01278	0.05912	0.04424	1.62281	0.65091	0.05715
ENST00000597314	-2.41828	0.0233797	0.860506	down	ENSG00000105750	7639	Q03923	ZNF85	0.55081	1.02744	0.35808	0.3935	0.52981	0.36352	1.2713	0	0	0.17008	0	0.83411	0.12393
ENST00000645481	2.40842	0.00905931	0.752639	up	ENSG00000137273	2295	Q12947	FOXF2	0.17601	0.33489	0.40444	0.51734	1.17833	1.14811	0.43875	1.37109	6.68626	1.25873	2.80549	9.72633	5.38892
ENST00000410049	2.40832	0.0268344	0.874655	up	ENSG00000135974	79074	Q9BVC5	C2orf49	0.74642	0.73378	0	1.05618	0	0.06536	1.03367	0.58282	0.92702	0.57931	0.54007	1.07478	0.49019
ENST00000465096	2.40504	0.00248848	0.580475	up	ENSG00000178127	4729	P19404	NDUFV2	1.2057	2.97369	0.39904	0.2461	0.15463	1.12848	1.37286	8.22812	2.85005	2.97837	5.2969	3.65166	3.74354
ENST00000605818	2.40458	0.0227161	0.859154	up	ENSG00000263528	9641	Q14164	IKBKE	0.8209	0.86636	0.09192	1.79573	0.13506	0	2.25867	1.25978	1.103	0.63036	0.85637	1.82006	1.20295
ENST00000367879	2.4031	0.0405479	0.87987	up	ENSG00000143179	7371	A0A024R912	UCK2	0.66407	0.23372	0.38654	0	0	0.85247	0.29497	0.41561	0.97027	0.51069	1.01919	0.57439	0.57085
ENST00000539241	2.40301	0.0447074	0.87987	up	ENSG00000110092	595	P24385	CCND1	0.01873	0.19212	0.15937	1.08362	0.05404	0.12134	0.18153	0.36067	1.05174	0.57245	1.1569	0.23202	5.34657
ENST00000523034	-2.40044	0.0303051	0.87987	down	ENSG00000102225	5127	A0A140VK97	CDK16	1.40406	0.63706	1.08995	0.55768	1.20451	0.90159	0	0	1.42086	0.77335	0.62517	0	0.53788
ENST00000534269	-2.4002	0.0464673	0.87987	down	ENSG00000029363	9774	Q9NYF8	BCLAF1	1.36151	1.31151	0.0735	0.16425	0.28537	0.58375	0.06754	0	0.29743	0.13553	0.07951	0.09568	0.251
ENST00000268638	2.39979	0.0339626	0.87987	up	ENSG00000140968	3394	Q02556	IRF8	3.71855	3.08632	0.44155	1.88533	2.94234	0.00614	3.45667	6.09614	6.45939	7.96374	4.97046	3.149	1.87667
ENST00000535554	-2.39331	0.0170126	0.835868	down	ENSG00000184990	10572	O15304	SIVA1	0.56781	0.47791	1.3996	0.40705	0.41295	0.3739	0	0.6372	0.50676	0.01283	0.01426	0.24022	0.36456
ENST00000443451	2.39241	0.0368976	0.87987	up	ENSG00000196498	9612	C9JFD3	NCOR2	0.07246	3.6664	2.7173	0.01664	0.08712	0.70431	7.5764	0.81414	2.74405	0.57057	2.16376	1.36917	1.92585
ENST00000525880	2.37837	0.0134075	0.813164	up	ENSG00000105135	10994	A1L0T0	ILVBL	0.60186	0.23389	0	0.27641	0.38594	0	0.59038	0.59033	0.59752	0.39491	0.87792	0.77677	0.76169
ENST00000269397	-2.37612	0.0465275	0.87987	down	ENSG00000141582	8535	O00257	CBX4	1.18346	2.86497	1.70615	1.09891	1.38715	2.51426	0.12538	0.31139	1.17219	2.89348	0	1.98713	0.37321
ENST00000544000	-2.3713	0.0088558	0.750448	down	ENSG00000169813	3185	A0A024R7T3	HNRNPF	0.74681	3.69875	7.16382	5.38119	14.3419	0.79956	0.49927	0.33066	1.26007	0.72162	2.35328	0.33502	0.38457
ENST00000504778	-2.37031	0.0298694	0.87987	down	ENSG00000067248	54505	Q7Z478	DHX29	0.70319	0.37376	0.76414	3.14957	1.42184	1.48207	0.04188	0.78479	0.00965	1.58295	0.34645	0.52931	0.2488
ENST00000472607	-2.3698	0.0118263	0.790855	down	ENSG00000160298	54058	P58505	C21orf58	0.57991	0.87889	0.77114	0.64362	0.34862	0.60018	0.23423	0.18098	0.37011	0	0	0.68857	0.31803
ENST00000279396	2.36955	0.044526	0.87987	up	ENSG00000149932	124446	A0A024R618	TMEM219	0.65532	0	1.35758	0.60192	0	0.33523	1.57621	0.71966	0.66039	0.8946	1.27849	0.34187	0.66349
ENST00000496439	-2.36776	0.0351116	0.87987	down	ENSG00000126088	7389	P06132	UROD	0.81834	0.54229	0.45818	0.73187	0.7457	0.02326	0.02982	0.1613	0.03665	0.01995	0.04435	0.08005	1.50443
ENST00000491733	-2.36729	0.041024	0.87987	down	ENSG00000158863	64760	Q86V87	FAM160B2	0.40728	0.7977	0.93153	0.63596	1.13608	0.72575	0	0.78444	0.83181	0.7357	0	0.02523	0.68039
ENST00000329420	-2.36539	0.0211134	0.851495	down	ENSG00000167645	90522	Q5BJH7	YIF1B	1.39398	0.55004	0.77948	2.18322	3.14577	0.38601	0.07425	0.34421	1.85539	0.13244	0.0552	1.41714	0.01809
ENST00000052754	-2.36433	0.0261033	0.874655	down	ENSG00000011465	1634	P07585	DCN	30.2937	8.97703	33.8041	43.4658	61.637	28.5063	79.6294	2.24119	23.8492	1.25112	0.58254	44.5466	2.33268
ENST00000401833	2.36046	0.0253525	0.871447	up	ENSG00000183597	128989	A8K1E7	TANGO2	0.30508	0.07532	0	0.36264	0.06042	0.8043	0.62131	0.55687	0.4276	0.49872	2.47608	0.52252	0.30888
ENST00000589016	2.35739	0.049165	0.87987	up	ENSG00000183401	126075	P0C7I6	CCDC159	0	0.21896	0.13448	0.09952	0	0.11702	0.07503	0.42511	0.30735	0.83643	0.05578	1.94661	0.20112
ENST00000299608	-2.35504	0.0478703	0.87987	down	ENSG00000166479	54495	Q96JJ7	TMX3	9.47251	9.73143	8.64104	1.02133	0.74666	1.07245	0.30991	5.47009	0.85994	0.12633	0.19442	0.08232	5.03066
ENST00000573584	2.3515	0.0353831	0.87987	up	ENSG00000108559	4927	Q99567	NUP88	0.47856	0.94226	0.00629	3.294	2.92098	1.46751	4.11545	3.55919	2.35797	2.98275	4.14886	2.94271	2.52429
ENST00000566396	2.34735	0.0332899	0.87987	up	ENSG00000140807	85407	Q969G9	NKD1	0.39155	0.98814	1.07808	0	0.22154	0	1.18015	0.34503	1.46998	0.38404	0.42688	1.17001	1.30587
ENST00000431561	-2.34334	0.04375	0.87987	down	ENSG00000010539	7752	B3KP91	ZNF200	1.5952	1.22381	1.09482	1.49357	1.22749	1.95613	1.23994	0	0.98964	1.01055	0.05828	1.10936	0.52099
ENST00000554512	-2.33785	0.0317078	0.87987	down	ENSG00000197776	122773	Q8N7A1	KLHDC1	0.5458	1.21727	0.53013	0.89366	0.2739	0.20502	0.03286	0	0.52504	0.2418	0	0.91145	0.36039
ENST00000507401	2.32955	0.0410372	0.87987	up	ENSG00000144285	6323	P35498	SCN1A	0.99347	0	1.0053	1.29087	0.79243	0	0.77178	1.21859	1.05161	1.57122	1.84626	0.81059	1.25116
ENST00000342644	2.32936	0.0415692	0.87987	up	ENSG00000124104	90203	Q969T3	SNX21	0.13728	0.01067	0.45027	0.27319	0.77024	0	1.0931	1.49336	0.6717	0.23313	0.32981	0.19843	0.42854
ENST00000497722	-2.32551	0.0348819	0.87987	down	ENSG00000121390	55269	B4DWI8	PSPC1	0.88448	0.25106	0.28636	0.03532	0.44387	1.12131	0.05325	1.68708	0.03272	0.03562	0.0396	0.04765	0.03893
ENST00000566018	2.32388	0.0129586	0.805041	up	ENSG00000182685	283870	Q6PL45	BRICD5	0.24833	0.26056	0.33022	0.08554	0	0	0.77378	0.09965	0.60756	0.71888	0.2557	0.61537	0.53428
ENST00000555040	-2.32052	0.0314843	0.87987	down	ENSG00000092036	54930	Q9H6D7	HAUS4	3.59503	0.75477	1.2748	2.10132	1.21252	0.43699	0.62501	0.6661	0.63569	1.64348	0.04807	0.36637	0
ENST00000600840	2.31601	0.0153704	0.828123	up	ENSG00000130726	10155	Q13263	TRIM28	0.05097	0.04754	0.10845	0.09363	0.14708	0.05505	2.39993	0.05454	0.47712	0.09443	0.10497	0.94729	2.21904
ENST00000489410	2.31512	0.0259851	0.874118	up	ENSG00000159445	117145	Q5T1C6	THEM4	0	0.77466	0.62706	0.07383	0.12886	0	0.22263	0.22936	0.61561	0.47157	0.57935	1.49386	0.5968
ENST00000466414	2.31452	0.0120772	0.793272	up	ENSG00000102393	2717	P06280	GLA	0.52967	0.702	0.14828	0.33287	6.35495	0.12042	2.1619	3.63916	2.58578	4.28674	3.07133	0.72534	4.62881
ENST00000375651	2.31225	0.0381324	0.87987	up	ENSG00000204389	3303	P0DMV8	HSPA1A	29.3427	1.78605	8.0159	18.5519	0.10678	30.8118	13.6058	10.9434	39.6186	52.6335	21.9971	32.5213	33.4594
ENST00000392202	-2.31224	0.0250866	0.870287	down	ENSG00000115020	200576	Q9Y2I7	PIKFYVE	1.72366	2.72659	2.50776	2.72403	2.09679	0.98548	0.14041	1.07587	0.01438	2.61419	0.46979	3.20341	0.34218
ENST00000316509	-2.30113	0.00905827	0.752639	down	ENSG00000220205	6844	P63027	VAMP2	6.32152	8.28399	18.9147	8.01134	3.13259	20.7573	1.75085	0.43667	9.01565	0.31874	1.82911	11.9071	0.98029
ENST00000502276	-2.29965	0.0244502	0.865191	down	ENSG00000175857	202309	Q8N292	GAPT	1.48478	0.5715	0.50143	0.77931	0.81609	0.25452	0.32638	0	0.76211	0.15282	0	0.90522	0.19089
ENST00000399098	-2.29797	0.0150981	0.828123	down	ENSG00000185808	51227	P57054	PIGP	0.49628	0.41327	0.79192	0.407	1.80714	0.88051	0.34364	0.45517	0.21116	0.37763	0.219	0	0.01795
ENST00000455323	-2.29148	0.0168332	0.83552	down	ENSG00000138031	109	O60266	ADCY3	0.81074	2.56547	0.83166	2.20741	0.36206	0.75047	0	0.83652	0.68991	0.10729	0.47702	0.10762	0.26384
ENST00000368336	-2.28985	0.00978083	0.762526	down	ENSG00000132676	7818	P51398	DAP3	0.82471	0.6461	2.42142	0.85598	1.71344	0.61454	0.26268	0.9354	0.13334	0.00764	0.46704	1.04225	0.14195
ENST00000237822	-2.28879	0.0323843	0.87987	down	ENSG00000118961	60526	Q9H6V9	LDAH	2.14537	1.82955	1.72745	3.38041	2.41128	2.21448	2.57704	0.00634	1.09942	1.50423	0.02441	1.43185	1.42806
ENST00000564648	2.28736	0.0340919	0.87987	up	ENSG00000131143	1327	Q86WV2	COX4I1	0.5022	0.79364	1.21688	0.64066	0.88558	0	1.48751	3.16445	0.52232	3.73455	0.87618	2.90369	2.59875
ENST00000464753	2.28612	0.0265471	0.874655	up	ENSG00000122033	219402	Q9H2K0	MTIF3	0.58203	1.46566	0.92875	3.84914	0	2.38854	13.1381	5.54279	4.55669	3.23495	1.91774	1.65861	3.29997
ENST00000534817	-2.28515	0.0141451	0.817556	down	ENSG00000183378	341277	A0A087X1V8	OVCH2	0.25187	0.32888	1.01819	0.37016	0.92062	0.16321	0.27904	0.1078	0.1286	0.41998	0	0	0
ENST00000483681	2.28453	0.00510901	0.713121	up	ENSG00000163687	1776	A0A024R365	DNASE1L3	0.03283	0.03062	0.18336	0.16586	0.06316	0.21274	0.39783	0.44791	0.24446	0.4714	0.12677	1.10847	1.01382
ENST00000550264	2.27453	0.0356247	0.87987	up	ENSG00000186204	66002	Q9HCS2	CYP4F12	0.50118	0.58429	0	0.54666	1.59686	0	1.77852	0.26814	1.30613	0.6964	0.64506	2.13456	1.45884
ENST00000491967	-2.27271	0.0481563	0.87987	down	ENSG00000099956	6598	Q12824	SMARCB1	0.22034	0.74371	1.94212	0.54932	0.29267	0.13597	0	0	0.23214	0.33046	0.46454	0.221	0.1381
ENST00000518326	-2.27146	0.0453672	0.87987	down	ENSG00000042980	10863	Q9UKQ2	ADAM28	0.2015	0.65775	0.56268	1.22615	0.58144	0.38081	0	0.64682	1.07168	0.23332	0.25934	0	0
ENST00000270190	2.2709	0.0215842	0.854348	up	ENSG00000142197	9980	Q9Y3R5	DOPEY2	0.55307	3.40444	2.52994	0.1778	0.39898	0	2.52751	3.43242	1.88259	1.94685	1.99316	1.81592	1.53989
ENST00000515494	2.26798	0.00898094	0.752639	up	ENSG00000117266	5129	Q07002	CDK18	0.05504	0.23529	0.10735	0.77942	0.41031	0.00495	0.43829	0.66749	0.72601	0.29743	0.58091	0.81268	1.15635
ENST00000585350	-2.26642	0.0224787	0.858921	down	ENSG00000171466	54811	Q6V9R5	ZNF562	1.67206	1.28098	1.07995	1.01473	1.06262	1.74124	0	0.44728	1.14338	0.41488	0.67636	0	0.81621
ENST00000390341	2.26088	0.00959692	0.760468	up	ENSG00000211694	6984	A0A0A0MS01	TRGV10	0.20189	0.34521	0	0.4636	0.64731	0.03634	0.83876	0.54007	0.42951	0.87276	0.69293	1.7927	1.36271
ENST00000473524	2.24564	0.0408428	0.87987	up	ENSG00000213988	7643	Q03938	ZNF90	0.36462	0.63762	1.23637	0.52329	0	0	0.7574	0.68276	0.62056	1.24548	1.36094	0.95999	0.32301
ENST00000604740	2.24274	0.010899	0.777102	up	ENSG00000112769	3910	A0A0A0MQS9	LAMA4	0.07447	0.67143	0.18486	1.80132	1.02674	2.0643	7.35683	6.98596	1.56324	1.54072	2.53051	2.02998	2.01069
ENST00000282296	2.23727	0.0490719	0.87987	up	ENSG00000204519	90233	Q7Z340	ZNF551	1.05694	0.06337	0.12448	2.47904	0.06899	0.06115	2.63464	2.83141	1.79564	0.84271	1.92394	0.13563	0.47773
ENST00000412678	-2.23707	0.0155261	0.829972	down	ENSG00000187492	389118	A6H8M9	CDHR4	5.19767	1.31087	3.94526	4.03275	0.89682	1.09709	0.69377	1.74219	0.32566	0.07735	0.05732	3.55185	0.81719
ENST00000441136	2.23542	0.0134352	0.813433	up	ENSG00000088970	55857	Q2M2Z5	KIZ	0	0.32718	0.29025	0.32221	0.29993	0	0.86364	0.33365	1.35992	0.43328	0.40134	0.53123	0.63141
ENST00000491891	-2.23233	0.0344943	0.87987	down	ENSG00000084774	790	P27708	CAD	1.24917	0.58252	1.21813	1.86449	0.85109	0.39347	1.87405	0	0.5758	0.43393	0	0.38693	0.44792
ENST00000418314	-2.2299	0.040704	0.87987	down	ENSG00000128268	4248	Q09327	MGAT3	0.68663	0.08733	0.83004	0.57334	0.18012	1.01117	0.04322	0	0.26559	0.43367	0	0.65738	0.0948
ENST00000553771	2.22733	0.0378636	0.87987	up	ENSG00000196405	51466	Q9UI08	EVL	0	0.28693	0.62182	0.56515	1.27243	0	1.19291	1.67885	0.31416	1.08294	0.66522	1.3341	0.59181
ENST00000561166	2.22681	0.000682713	0.368976	up	ENSG00000137857	53905	Q9NRD9	DUOX1	0.31883	0.27612	0.16151	0.40092	0.42715	1.50434	1.26676	0.95442	2.90371	4.18403	2.0127	1.12395	1.84073
ENST00000557992	2.22552	0.013709	0.815462	up	ENSG00000134138	4212	O14770	MEIS2	0.06299	0.55812	0.50258	0.54965	0	0.17007	0.5234	1.24694	0.53604	1.16703	0.48645	1.32678	0.98853
ENST00000475858	2.22379	0.0271778	0.875013	up	ENSG00000065809	83641	Q9H098	FAM107B	0.03033	0.31118	0.51626	0.33431	0.40844	0	0.33603	0.58419	1.49704	0.84291	0.65585	0.30064	1.19765
ENST00000596426	2.22204	0.0330353	0.87987	up	ENSG00000104894	951	P11049	CD37	1.37825	0.4017	0.03055	0.02637	0	0.58917	0.83503	0.55303	0.63529	1.22353	0.26609	0.60479	0.95935
ENST00000470152	-2.22143	0.0343468	0.87987	down	ENSG00000182511	2242	A0A024RC92	FES	1.1475	1.01158	0.5351	0.37539	0.18144	0.03395	0.02177	0.03364	0.10701	0.2621	0.08093	0.29214	0.01591
ENST00000337859	-2.21712	0.0393184	0.87987	down	ENSG00000065548	55854	Q8WU90	ZC3H15	16.3901	13.2196	8.17787	10.7247	20.338	1.96672	0.42405	0.66392	14.3521	14.1153	0.14105	9.47473	1.47667
ENST00000262629	-2.21649	0.0413989	0.87987	down	ENSG00000011600	7305	O43914	TYROBP	12.2235	9.05236	3.87197	11.506	8.75237	15.5592	6.38457	1.13592	4.18138	12.1941	3.02939	0.03758	2.85594
ENST00000518110	2.21299	0.0144285	0.820876	up	ENSG00000153914	140890	Q8WXA9	SREK1	0.40643	0.44224	0.31226	0.76736	0.67327	1.41431	11.5695	1.88452	2.03673	9.16131	0.79047	4.69995	0.84585
ENST00000469368	2.21262	0.0488679	0.87987	up	ENSG00000131269	22	O75027	ABCB7	0.02735	0.12752	0.11636	0.12559	0.15782	1.53569	0.7574	0.17557	1.58242	1.29193	0.08447	1.32139	2.5195
ENST00000551793	-2.21243	0.024532	0.865191	down	ENSG00000196531	4666	Q13765	NACA	0.60568	0.43936	0.66818	0.9066	1.16516	0.60565	1.08729	0.38405	0.55359	0.02078	0	0.80602	0.02271
ENST00000246794	2.21196	0.0163456	0.83478	up	ENSG00000126460	5639	O14669	PRRG2	0.35585	0.06867	0.18275	0.1916	0.79079	0	0.40783	0.97162	0.97111	0.46604	0.51802	0.4561	0.73299
ENST00000439880	-2.21112	0.00333377	0.642591	down	ENSG00000101224	994	P30305	CDC25B	2.71555	18.3307	13.5502	8.85769	3.88587	5.5468	1.12509	0.61924	1.76629	1.48972	10.1874	2.027	0.54649
ENST00000473559	-2.2109	0.0405204	0.87987	down	ENSG00000285458	-	-	AC093827.5	0.60515	0.66892	0.94577	0.13724	0.91263	0.76649	0.05173	0.75145	0.33695	0.11765	0	0.12034	0.71858
ENST00000531743	-2.19767	0.00403607	0.686	down	ENSG00000149806	2197	P35544	FAU	2.52119	6.82369	1.91951	3.76876	3.56624	2.1088	1.43765	0.07934	0.14724	1.09905	0.71262	2.26625	2.02706
ENST00000393045	2.19195	0.0159345	0.832667	up	ENSG00000131788	10401	Q9Y6X2	PIAS3	0.30287	0.75881	0.01264	0.49093	1.14816	0.83375	2.63994	1.58863	0.6216	1.95294	1.18628	2.31042	1.91804
ENST00000547291	2.19126	0.0462699	0.87987	up	ENSG00000139318	1848	A0A024RBC1	DUSP6	2.85532	20.4515	1.1092	0.9135	1.32693	1.90559	2.35471	3.1239	40.0779	21.5165	1.93247	27.7055	30.6141
ENST00000372670	-2.19125	0.0239183	0.861898	down	ENSG00000243543	140870	Q9BQY6	WFDC6	1.02813	0.31099	1.50757	1.14853	0.26728	0.12004	0.11544	0.14866	0.04729	0.10296	0	0.68857	0.3376
ENST00000467119	-2.19118	0.0359148	0.87987	down	ENSG00000163638	56999	Q9P2N4	ADAMTS9	0.61529	0.06751	0.23102	0.76462	1.39253	2.07162	0.10024	0.07746	0.0616	0.77113	0.07453	0.08969	0.07329
ENST00000493330	-2.18344	0.0478131	0.87987	down	ENSG00000089101	26074	Q8NHU2	CFAP61	0.31118	0.55407	1.23386	0.8055	0.19047	0.24441	0.58764	0.6054	0.19259	0	0	0.73606	0
ENST00000586054	2.17762	0.00457564	0.702316	up	ENSG00000104904	4946	P54368	OAZ1	0.53534	0.24964	5.90202	0.78227	1.96022	0.78837	8.88783	1.21725	5.7514	4.71108	5.43072	7.18303	3.20892
ENST00000463828	-2.1761	0.0475308	0.87987	down	ENSG00000111913	9750	Q9Y4F9	RIPOR2	4.37676	6.68331	3.90283	5.43896	3.57012	6.69613	1.51527	0	6.13447	0.6161	2.40792	3.85444	2.73696
ENST00000482562	2.17464	0.018662	0.844492	up	ENSG00000167202	23102	Q9UPU7	TBC1D2B	0	0.55986	0	1.26814	0.40417	0.45379	1.91198	0.57808	1.43031	0.55607	0.98894	1.63625	0.91164
ENST00000327097	2.17082	0.000293133	0.238693	up	ENSG00000019169	8685	Q4ZG40	MARCO	6.36448	7.66681	11.9856	27.6278	4.01206	3.86687	29.3229	52.9564	79.5248	26.3785	34.1656	19.9868	32.0858
ENST00000606198	2.16394	0.0338264	0.87987	up	ENSG00000198315	7745	A0A024RCK7	ZKSCAN8	0.07538	0.0703	0.22274	0.4308	0.1289	0.46129	0.17398	6.70343	0.4989	0.32585	1.04348	1.71221	0.64446
ENST00000526171	-2.1622	0.0304534	0.87987	down	ENSG00000149792	740	A0A024R578	MRPL49	4.02334	0.449	0.5853	1.42134	0.56229	1.22551	0.04762	0.0368	0.38042	0.50967	1.62874	0.51127	0.03482
ENST00000588419	2.16154	0.0030654	0.632302	up	ENSG00000108840	10014	Q9UQL6	HDAC5	1.23058	0.80123	0.5434	0.7251	0.73699	0.32597	2.66877	4.5465	5.51256	2.624	0.52596	4.71789	5.71237
ENST00000339363	2.15645	0.0444436	0.87987	up	ENSG00000156313	6103	Q92834	RPGR	1.40218	0.10898	0.00497	0.13738	0.05844	1.23162	0.23301	0.58514	1.13753	0.65811	0.47644	1.01342	0.77607
ENST00000451122	-2.15629	0.0248976	0.869401	down	ENSG00000105974	857	Q59E85	CAV1	0.92759	0.92345	0.99786	0.69883	1.20299	0.55152	0.01443	0.66913	0.2572	0.84961	0.51511	0.02583	0.33767
ENST00000526423	2.15539	0.0353951	0.87987	up	ENSG00000175220	392	Q07960	ARHGAP1	0.76319	0.58344	2.36911	0.79294	0.80629	0.33779	15.6975	0.44178	2.65105	1.04308	9.91947	2.15471	16.8473
ENST00000377041	-2.15035	0.0225317	0.859087	down	ENSG00000107362	51104	Q5VST6	ABHD17B	0.5909	0.94301	1.13149	0.1568	0.54311	0.11345	0	0.07025	0.18996	0.20679	0.20281	0.08135	0.13295
ENST00000464055	-2.1498	0.0490054	0.87987	down	ENSG00000180776	253832	Q5W0Z9	ZDHHC20	0.21459	4.34578	1.33705	0.14079	2.83066	0.13242	0.21226	0.0984	0.20869	0.19878	0.09469	0.11394	0.15518
ENST00000370924	-2.1493	0.040842	0.87987	down	ENSG00000050628	5733	P43115	PTGER3	1.38674	0.28767	1.20747	0.23118	0.06883	1.2711	0.07859	0.98482	0.07769	0.03429	0.02795	0.45247	0.04747
ENST00000471025	-2.14358	0.0425241	0.87987	down	ENSG00000168026	199223	Q8NDW8	TTC21A	2.3675	0.57749	2.01484	1.20438	1.01599	0.31468	0	0.70152	0.30995	0	0.33753	1.35384	1.03255
ENST00000576154	2.1421	0.0399442	0.87987	up	ENSG00000121064	59342	Q9H2J9	SCPEP1	0.02699	0.41953	0.30625	0.38011	0.32017	0.63152	0.3613	0.42356	1.01055	6.57531	2.32507	2.34077	0.33701
ENST00000433765	2.14137	0.021821	0.854348	up	ENSG00000180720	1132	P08173	CHRM4	0.25084	0.17014	0	0.04189	0.27418	0.19701	0.4579	1.00041	0.69859	0.28517	0.36394	0.64983	0.13853
ENST00000557824	-2.14046	0.0403517	0.87987	down	ENSG00000172183	3669	Q96AZ6	ISG20	5.74577	8.85534	4.12479	3.53897	5.14429	5.27387	2.21473	0.35665	4.70733	7.10426	7.14098	0.41297	0.03406
ENST00000488842	2.14012	0.0379501	0.87987	up	ENSG00000159166	3898	O00515	LAD1	0.34533	0.03579	0	0.35243	0.5167	0.53869	0.85018	0.65691	0.81629	0.92413	2.13343	0.19016	1.16544
ENST00000611683	2.13747	0.0417721	0.87987	up	ENSG00000132485	9406	O95218	ZRANB2	0.20559	0.02557	0.02916	0.03777	0.2373	0.05921	0.24674	0.08799	0.41988	0.49515	1.01608	1.29058	0.04163
ENST00000578013	2.13542	0.0494989	0.87987	up	ENSG00000141447	114876	B0YJ56	OSBPL1A	0	0.4017	0.54149	0.39561	0	1.31084	0.62357	0.50276	1.31613	0.39898	0.42332	0.75195	0.75321
ENST00000487883	2.13482	0.0383999	0.87987	up	ENSG00000147168	3561	P31785	IL2RG	0.53894	1.99383	0.03822	0.51152	2.4537	3.04595	0.99513	2.61427	4.15818	4.36004	0.98037	10.2388	7.8574
ENST00000282077	-2.13363	0.0209866	0.850709	down	ENSG00000152256	5163	Q15118	PDK1	0.84605	0.58983	0.19111	1.98346	1.41625	0.12716	0.14288	0.10391	0.02996	1.02211	0.11249	0.21055	0.07865
ENST00000614443	-2.12921	0.0127708	0.802381	down	ENSG00000277161	284098	Q7Z7B1	PIGW	0.36513	0.84788	0.45184	0.96506	0.41571	0.46675	0.01032	0.14352	0.25999	0.04142	0.4757	0.68321	0.07544
ENST00000390397	2.12655	0.0229323	0.859698	up	ENSG00000211750	28563	A0A075B6N3,A0A5C1	TRBV24-1	0	0.16869	0.14431	0.16613	0.52193	0	0.25048	0.58061	1.19286	0.16755	0.41903	1.17653	0.27469
ENST00000228740	2.11915	0.0426765	0.87987	up	ENSG00000111144	4048	P09960	LTA4H	1.18398	1.21693	0.754	0.90255	0.01549	3.70544	0.70269	1.81845	6.1206	6.62537	2.39673	2.3551	3.10691
ENST00000541181	-2.1189	0.040266	0.87987	down	ENSG00000111752	1911	Q6N083	PHC1	3.15445	4.20288	2.17568	4.26649	2.70073	1.45999	0.48004	0	2.15337	1.7661	2.92677	0.1718	2.87787
ENST00000464035	-2.11774	0.036156	0.87987	down	ENSG00000114107	80321	A0A140VJG2	CEP70	0.63747	0.96042	0.53904	0.85577	0.26728	0.49426	0	0	0.54247	0.2574	0.20196	0.62781	0.39718
ENST00000533404	2.10944	0.0247813	0.868172	up	ENSG00000110455	84680	A0A0S2Z622	ACCS	0	0.60255	0.32073	0.63297	0.29	0	1.25255	0.36869	0.51312	0.83785	0.31043	1.28074	1.00296
ENST00000536911	-2.102	0.0123424	0.797578	down	ENSG00000134532	6660	A0A024RB06	SOX5	0.94704	0.39465	1.30756	1.33257	1.14351	0.28289	0.13952	0.43121	0.05144	0.01867	0.24897	0.7989	0.57122
ENST00000477521	2.10172	0.0231866	0.860506	up	ENSG00000155256	118813	Q5T4F4	ZFYVE27	0.02319	0.7569	0.32067	0.46855	0.04461	0.02504	0.35322	0.2233	0.4341	1.11692	0.45362	1.17789	0.79819
ENST00000572476	2.10161	0.0262066	0.874655	up	ENSG00000124067	6560	Q9UP95	SLC12A4	0.39087	0.02804	0.15992	0.3314	0.1446	0	0.37474	1.83379	0.28144	0.47348	0.65012	0.48428	0.21309
ENST00000006275	2.10081	0.0205535	0.849792	up	ENSG00000007255	79090	O75865	TRAPPC6A	0	0.33932	1.04728	0.09829	0.08234	0.30046	0.56311	0.2519	0.47351	0.73352	0.63905	1.43188	1.10507
ENST00000548236	2.1001	0.0256438	0.872716	up	ENSG00000134294	54407	Q96QD8	SLC38A2	0.01992	0.613	0.48732	0.71346	0.01916	0.49471	1.54457	0.42623	0.77964	0.4059	0.61523	1.92481	1.04858
ENST00000355854	-2.08953	0.00643783	0.731313	down	ENSG00000102547	81617	Q9H9S4	CAB39L	9.0968	3.10344	2.14883	6.4399	3.2998	8.72576	0.15577	0.96786	2.02601	0.34731	1.21606	4.25054	2.86125
ENST00000479249	-2.0891	0.00457916	0.702316	down	ENSG00000112514	51596	O60888	CUTA	0.45983	0.34309	0.61961	0.56314	0.44229	0.79454	0.16981	0.29521	0.02609	0.19878	0.03156	0.18991	0.21726
ENST00000494372	-2.08882	0.0121063	0.79332	down	ENSG00000120686	51569	P61960	UFM1	2.97113	3.66027	3.04276	3.2789	3.28437	1.43672	0.21494	0.5694	0.16981	2.58796	3.99529	0.16483	1.7959
ENST00000554708	2.08512	0.0262909	0.874655	up	ENSG00000100813	22985	Q9UKV3	ACIN1	0.02341	0.74227	0.0249	0.172	0.11258	0.1264	0.74557	0.20037	1.03581	0.65051	0.24102	0.89907	0.1422
ENST00000372648	2.08489	0.0394572	0.87987	up	ENSG00000107021	54662	A0A024R8C8	TBC1D13	6.03382	2.11031	0.78827	7.49484	0.09333	0.47157	8.46579	4.81391	10.059	5.13175	4.7822	0.9017	11.7892
ENST00000204566	-2.07951	0.0436093	0.87987	down	ENSG00000090487	51324	Q9NZD8	SPG21	0.76591	0.24693	0.76448	2.83134	0.93679	5.65722	0.62854	0.08094	1.31157	0.07007	0.91519	0.04686	0.31592
ENST00000234160	-2.0776	0.0184567	0.842932	down	ENSG00000115806	26003	Q9H8Y8	GORASP2	10.3923	14.3006	12.7592	14.2732	16.8741	2.87907	10.429	3.43358	2.89701	16.1502	0.38575	2.84563	0.35182
ENST00000408974	2.07726	0.0402798	0.87987	up	ENSG00000079805	1785	P50570	DNM2	2.72174	5.32221	0.14599	7.32127	3.80592	0.09263	4.02255	8.04556	10.4031	3.80836	2.67293	14.9908	4.5329
ENST00000222032	-2.07206	0.0368391	0.87987	down	ENSG00000105427	84518	Q9BYD5	CNFN	1.35058	0.61445	0.45556	1.02873	0.47527	0.17787	0.72989	0.28198	0.44851	0	0.06784	0.65302	0
ENST00000341918	-2.07165	0.023829	0.8617	down	ENSG00000189377	284340	Q6UXB2	CXCL17	9.78872	14.5428	2.98922	18.8071	1.04124	3.3082	1.08446	0.29574	1.13679	1.36548	1.18577	0.94172	10.0039
ENST00000492736	2.06889	0.0284791	0.87987	up	ENSG00000164924	7534	D0PNI1	YWHAZ	0.0506	0.33032	0.40369	0	0.55967	0.46445	2.66258	0.37898	0.73196	0.51557	0.44283	0.5642	0.81963
ENST00000209718	-2.06744	0.0267621	0.874655	down	ENSG00000108244	25984	A0A024R1X9	KRT23	1.00577	0.33963	0.28593	0.44598	0.97575	0.58991	0.13208	0	0.45008	0.12851	0.15177	0.63381	0.17557
ENST00000463519	-2.06641	0.00628319	0.731313	down	ENSG00000171163	55657	Q9BU19	ZNF692	0.33131	0.48133	0.69812	0.55595	0.0858	0.95642	0.09706	0.06817	0.30362	0.09443	0.03936	0.1342	0.06451
ENST00000543283	-2.05754	0.0215111	0.854026	down	ENSG00000107771	54462	Q9H7U1	CCSER2	0.95387	0.18284	1.0583	0.46226	0.32084	0.14852	0.06483	0.02505	0.05976	0.04608	0.1416	0.058	1.60267
ENST00000309318	2.0554	0.0254302	0.87158	up	ENSG00000173457	26472	Q96C90	PPP1R14B	2.21054	0.44179	0.05599	0.20949	0.135	1.70519	2.33236	1.9711	2.35884	1.91769	1.78836	0.39126	1.98939
ENST00000356978	-2.05105	0.00575338	0.725112	down	ENSG00000198668	801	P62158	CALM1	74.8705	62.4688	58.4988	54.2321	52.7644	69.5798	64.6509	54.6558	8.37405	11.832	3.69251	2.54114	57.4022
ENST00000340965	-2.05073	0.0259948	0.874118	down	ENSG00000137819	54852	Q9NXK6	PAQR5	0.71798	0.44859	0.56358	0.50581	3.71116	3.74143	3.26282	0.23868	0.05339	0.17435	0.14355	0.27637	0.27524
ENST00000261892	2.04722	0.0323189	0.87987	up	ENSG00000074621	9187	O60721	SLC24A1	0.22401	0.10029	0.24148	0.38683	0.00287	0.34837	0.65767	0.25568	1.48182	0.32372	0.28602	0.67353	0.41127
ENST00000487679	-2.03723	0.0104017	0.769197	down	ENSG00000186716	613	P11274	BCR	0.52206	0.69558	0.63471	0.68503	0.35868	0.88598	0	0.15961	0.50773	0	0.15359	0.27722	0.30204
ENST00000370777	-2.02976	0.0454147	0.87987	down	ENSG00000101928	56180	Q9UJG1	MOSPD1	2.17549	0.69682	0.53766	1.83674	1.2682	0.23732	0.88251	0.18811	0.1122	0.40712	1.56122	0.21781	0
ENST00000422361	2.02964	0.0023767	0.572403	up	ENSG00000079102	862	Q06455	RUNX1T1	0.23205	0.2361	1.12208	1.09155	0.06087	0.85813	2.23001	1.83592	1.04719	1.39398	1.24536	2.16941	1.82258
ENST00000618457	2.01699	0.0452242	0.87987	up	ENSG00000113494	5618	P16471	PRLR	0.03685	1.46547	1.15565	1.13727	0.0156	0.04139	1.02063	0.81542	0.55818	0.52569	0.93947	0.93323	1.09838
ENST00000370339	2.01559	0.0395224	0.87987	up	ENSG00000149658	54915	Q9BYJ9	YTHDF1	3.60638	2.4192	0.08328	1.02587	0.30622	1.29635	1.68402	0.68689	7.59902	8.156	3.92292	8.63911	1.63278
ENST00000554282	-2.01292	0.0487131	0.87987	down	ENSG00000166165	1152	V9HWH2	CKB	0.39847	0.26233	0.64831	0.366	0.65383	0.68347	0.55182	0	0.37898	0.54283	0.02413	0.66796	0
ENST00000574175	2.00497	0.0493231	0.87987	up	ENSG00000126602	10131	A0A140VJY2	TRAP1	0.32202	0	0.58236	0.08873	0.18584	0	0.66892	0.62022	0.32884	0.23864	0.06631	1.71563	0.45644
ENST00000504449	2.00074	0.0133472	0.812387	up	ENSG00000248485	654790	A6NKN8	PCP4L1	1.29453	0.04513	0.45046	1.9558	0.87278	2.05131	4.02104	1.1651	3.33571	2.3311	3.82437	2.08359	3.76047
ENST00000269919	-2.00023	0.03296	0.87987	down	ENSG00000130517	54858	Q9NXJ5	PGPEP1	1.63245	1.50892	0.25842	3.04793	2.32959	0.55879	0.09756	0.12997	2.00519	1.27592	0.05253	0.23477	0.34433
ENST00000586839	-2.00009	0.00234864	0.569003	down	ENSG00000104964	166	Q08117	AES	31.2191	19.5988	15.0977	7.42496	28.5333	16.9859	17.4504	3.03327	9.08898	2.49043	1.41235	2.13003	8.46212
ENST00000566894	-1.99955	0.00294455	0.624835	down	ENSG00000178761	57184	Q5XKK7	FAM219B	0.8896	0.98675	2.41457	0.64898	2.11629	1.65259	0.36502	0.1371	0.36138	1.79735	0.09424	0.32204	0.31505
ENST00000251871	1.99528	0.00343052	0.647792	up	ENSG00000042429	9440	Q9NVC6	MED17	0.64664	0.34373	0.12118	0.10463	0.12569	0.749	1.26668	1.64913	1.11195	0.32278	0.62787	1.50274	1.42812
ENST00000445193	1.98926	0.0251565	0.870778	up	ENSG00000163684	11102	O95059	RPP14	0.60412	0.02616	1.00531	0.05153	1.34894	0.20738	1.04575	1.65298	1.41007	0.4457	0.99526	0.57207	1.30629
ENST00000508278	-1.98651	0.0491241	0.87987	down	ENSG00000175581	51642	Q96GC5	MRPL48	0.69575	0.6592	0.44644	1.81573	0.90292	0.51284	0.61175	0.09454	0.61086	0	0.0796	1.46409	0.5367
ENST00000465632	1.98155	0.0437971	0.87987	up	ENSG00000142657	5226	P52209	PGD	0.64404	0.30034	0.11419	0	0.25812	0.40573	1.11487	0.25843	0.79926	0.14915	2.12759	1.13045	1.24979
ENST00000378332	1.98102	0.0446292	0.87987	up	ENSG00000167522	29123	Q6UB99	ANKRD11	0.24216	0.87115	0.74524	0.66729	0.62391	0	1.38933	0.62929	1.0966	1.03349	1.09534	0.83582	1.47107
ENST00000491211	1.97942	0.0454675	0.87987	up	ENSG00000033867	9497	Q9Y6M7	SLC4A7	0.03001	0.19595	0.73437	0.13784	0.11548	0.19448	0.45721	0.48174	0.81732	4.36511	0.18543	0.40906	0.60776
ENST00000555752	-1.97917	0.0399639	0.87987	down	ENSG00000092201	11198	Q9Y5B9	SUPT16H	1.41628	1.46566	1.17642	1.67509	1.38093	1.34094	0.80602	0.06228	1.3538	1.0244	0	0.43268	1.68927
ENST00000461511	1.97754	0.0269136	0.874655	up	ENSG00000187098	4286	O75030	MITF	0.45021	0.41989	0.60665	0	0.86609	0.84276	1.4132	1.44521	2.34979	0.8063	1.94697	1.04125	0.69892
ENST00000461475	-1.97292	0.0291863	0.87987	down	ENSG00000170266	2720	P16278	GLB1	2.78691	4.82432	0.26952	1.532	2.25416	3.73934	0.35086	0.27109	1.07799	0.27381	2.69565	0.34006	0.19238
ENST00000395095	-1.96816	0.0423615	0.87987	down	ENSG00000105325	51343	Q9UM11	FZR1	0.15021	1.5195	0.49168	2.2606	1.46706	0.12479	0.25602	0.01236	0.38348	0.13915	0.04759	0.47244	0.22227
ENST00000506652	-1.96533	0.022373	0.858855	down	ENSG00000132356	5562	Q13131	PRKAA1	1.36933	2.25723	1.18569	0.36562	1.53153	0.32671	0.7497	0.15334	0.06775	1.32747	0.11476	0.61157	0.06448
ENST00000253794	-1.9585	0.0466322	0.87987	down	ENSG00000131475	84313	Q9BRG1	VPS25	2.28457	4.14468	1.94759	3.73688	3.86811	1.3688	0.06501	7.3001	1.63784	4.92833	0.2739	0.25204	0.20595
ENST00000496391	1.95484	0.0191992	0.844492	up	ENSG00000128563	79706	A0A024QYV5	PRKRIP1	0.17077	0.01874	0.7908	0.84888	0.03382	0.22782	1.32854	0.74168	0.69243	0.65604	0.33099	0.56631	0.52887
ENST00000276393	-1.94832	0.00806624	0.735147	down	ENSG00000120907	148	P35348	ADRA1A	1.11783	0.26768	2.90056	1.69273	1.71451	1.37849	0.36608	0.39601	0.13497	0.62269	0.34218	0.88901	0.09176
ENST00000637698	-1.94756	0.00998103	0.764316	down	ENSG00000104237	6101	P56715	RP1	1.15468	0.63471	1.59033	1.35775	0.29778	0.12048	0.11973	0.25666	0.18513	0.09043	0.06605	0.59783	0.15813
ENST00000490341	-1.94101	0.0404246	0.87987	down	ENSG00000243910	80086	Q9H853	TUBA4B	0.62421	0.62875	1.36791	0.74534	0.34823	0.25616	0.6051	1.10874	0.38245	0.09252	0.03856	0	0.17695
ENST00000611313	1.93879	0.0179637	0.839445	up	ENSG00000012211	4007	O43900	PRICKLE3	0.25197	0.61687	0.60309	0.23143	0.21206	0	2.00635	0.60662	0.69685	0.58351	0.38916	1.0146	1.24363
ENST00000331497	-1.93228	0.00860554	0.748136	down	ENSG00000182768	51335	Q9NPE2	NGRN	12.3332	12.807	13.1464	10.4529	10.1724	13.4329	3.47931	5.3436	1.09534	3.8006	8.88229	14.5678	0.31327
ENST00000558124	1.91925	0.00509289	0.712999	up	ENSG00000104093	23312	Q8TDJ6	DMXL2	0.35768	0.38919	2.53666	0.57493	4.5585	2.96143	4.04515	7.78201	3.90612	4.63863	4.72633	3.36064	3.44026
ENST00000570561	1.91877	0.0301573	0.87987	up	ENSG00000214087	339231	Q0P5N6	ARL16	0.04486	0.81595	0.07159	0.06181	0.06473	0.07268	0.52811	1.4882	0.51541	0.3117	0.23098	0.63926	0.09085
ENST00000506487	-1.91526	0.0314565	0.87987	down	ENSG00000114686	11222	P09001	MRPL3	3.3152	5.14478	4.97208	4.04342	4.02517	7.7474	4.32758	5.96066	3.14487	0.75516	0.16788	4.57887	0.08254
ENST00000483719	1.91147	0.0118524	0.791048	up	ENSG00000127241	5648	P48740	MASP1	0.04202	0.58785	0.0894	0.30877	0.08083	0.09076	0.75648	0.44962	1.03697	0.19462	0.38939	0.62475	0.63815
ENST00000437629	1.90986	0.0122162	0.796154	up	ENSG00000122376	54537	Q86V20	FAM35A	1.31567	0.29848	0.18914	0.27762	0.17101	0.71043	0.76326	3.15802	3.07132	1.35051	0.51258	2.90776	0.75603
ENST00000368721	1.90724	0.0369374	0.87987	up	ENSG00000089876	55760	Q7L7V1	DHX32	0.05048	1.251	0.31453	0.88759	1.24162	0.07009	0.57923	1.2732	2.09876	3.99478	2.41323	0.57184	0.71552
ENST00000310706	1.90197	0.0330352	0.87987	up	ENSG00000173801	3728	P14923	JUP	0.34995	1.36075	0.21764	0.50934	0.27964	0.81399	1.7148	0.84683	8.10001	1.08721	0.30489	7.61104	1.71157
ENST00000534625	1.89874	0.0237969	0.8617	up	ENSG00000149311	472	A0A024R3C7	ATM	0.66536	0.70921	0.20223	0.6548	0.11428	1.18049	2.86298	3.78859	2.56814	0.3522	0.51382	2.73812	3.63289
ENST00000445169	-1.89603	0.0432156	0.87987	down	ENSG00000164654	54468	Q9NXC5	MIOS	1.38211	1.67874	0.92321	1.21044	1.26757	1.63145	1.5579	0.10318	0	1.33985	1.52239	0.27877	0.55322
ENST00000370733	-1.89537	0.016967	0.835645	down	ENSG00000168116	57691	Q9HCI6	KIAA1586	2.32019	0.81627	1.68714	1.66713	0.29379	3.74901	1.88718	0.3834	0.12496	0.47339	0.53223	0.34205	0.11894
ENST00000320230	-1.89474	0.00961501	0.760633	down	ENSG00000177542	79751	Q9H936	SLC25A22	2.95762	4.2641	2.76614	3.16371	2.43589	2.74158	4.06169	0.89667	3.64943	0.2169	0.1713	0.30537	1.34127
ENST00000232217	1.89403	0.0204097	0.848643	up	ENSG00000114113	5948	P50120	RBP2	0.39719	0.11576	0.68661	0.38763	0.19102	0	0.79069	0.39844	0.76049	0.57489	0.40897	0.76893	1.30695
ENST00000517441	-1.88864	0.00799125	0.735032	down	ENSG00000171428	9	P18440	NAT1	0.73207	0.45518	3.72085	1.64369	0.87628	0.93115	0.24782	1.09667	0.27688	0.16577	0.20101	0.82641	0.09883
ENST00000493950	-1.88619	0.011669	0.787273	down	ENSG00000118492	79747	Q8N7X0	ADGB	0.77259	0.71108	1.15171	1.60133	0.15645	0.28818	0.58422	0.37255	0.07353	0.11536	0.06019	0.35581	0.10292
ENST00000307068	-1.88361	0.0136312	0.814558	down	ENSG00000171243	25928	Q6X4U4	SOSTDC1	4.5997	36.2367	11.4926	16.256	20.8891	7.56564	2.98705	4.71464	1.43547	7.99235	6.88114	0.59388	12.0858
ENST00000443199	-1.87922	0.0205265	0.849482	down	ENSG00000108469	9400	O94762	RECQL5	0.54657	1.49808	0.79503	1.30118	1.22312	0.16865	0.73374	0.01194	0.29426	0.35132	0.08614	0.2004	0.57596
ENST00000373719	1.87363	0.04674	0.87987	up	ENSG00000147162	8473	O15294	OGT	0.63411	1.5094	0.98668	0.1217	4.82175	2.56205	22.0931	2.12329	8.36792	5.54082	2.64089	1.1648	1.96434
ENST00000582586	1.87234	0.0496596	0.87987	up	ENSG00000126858	55288	Q8IXI2	RHOT1	1.29413	0.03772	1.03253	0.44575	0	0.3494	2.35221	0.60583	0.65388	1.01149	0.79118	1.00214	0.57323
ENST00000491886	-1.87083	0.0030388	0.63205	down	ENSG00000105792	79846	A5D8W1	CFAP69	1.53052	0.80523	0.87671	1.11743	0.86819	0.25429	0.21739	0.25195	0.13358	0.18177	0.40408	0.29174	0.15893
ENST00000263666	-1.87023	0.00139222	0.464958	down	ENSG00000121440	23024	Q9UPQ7	PDZRN3	2.34819	1.56973	2.24346	2.28721	2.74625	1.05554	0.08986	0.41226	0.68679	0.75513	0.76836	0.7688	1.0101
ENST00000494057	1.86099	0.0459637	0.87987	up	ENSG00000145029	84276	B2R7Q3	NICN1	0.93486	0.2242	0.14207	0.68694	0	0.51922	0.55484	0.40013	1.40924	0.39588	0.74257	2.48205	1.29806
ENST00000557897	-1.85973	0.0361508	0.87987	down	ENSG00000140538	4916	X5D2R1	NTRK3	0.77916	0.72669	0.82887	0.11928	0.24982	0.42073	0.41962	0.18527	0.18418	0.12029	0	0	0.35061
ENST00000256194	1.85437	0.037371	0.87987	up	ENSG00000133816	9645	O94851	MICAL2	0.64396	0.09461	0.5349	0.30384	0.05091	2.06728	1.72859	1.24595	2.25953	0.16752	1.84839	1.02739	1.45579
ENST00000449223	1.85184	0.0443528	0.87987	up	ENSG00000233927	6234	B2R4R9	RPS28	0.46379	0.60136	0.72202	0.41561	0.27201	0	0.84592	0.55679	0.6257	1.26792	1.22298	1.05116	0.607
ENST00000621133	1.84381	0.0331137	0.87987	up	ENSG00000176834	54621	Q8N0Z9	VSIG10	0.12365	0.23064	0.21923	0.07571	0.11893	0.17804	0.39954	0.92613	0.14029	0.30544	0.38194	2.45117	2.29509
ENST00000552849	-1.83684	0.0289065	0.87987	down	ENSG00000100916	84312	Q5PSV4	BRMS1L	0.17822	1.16354	1.01116	0.6548	0.11428	1.28314	0.16454	0.1907	0.20222	0.16509	0.12234	0.07361	0.12029
ENST00000403527	1.83431	0.0444788	0.87987	up	ENSG00000006468	2115	P50549	ETV1	0.98871	0.33923	0.17439	1.58101	1.75419	1.16734	5.41295	2.87781	3.80139	0.19457	5.17984	3.40209	5.2852
ENST00000485136	1.83363	0.0336872	0.87987	up	ENSG00000182973	25904	Q9H9A5	CNOT10	3.68365	4.8891	0.06029	0.75477	0.76314	5.07979	5.14049	4.79053	3.68927	4.25226	4.90159	4.80978	4.01641
ENST00000433757	1.83224	0.0242434	0.863901	up	ENSG00000162733	4921	Q16832	DDR2	0.17402	0.78833	0.97852	0.04567	0.11956	0.51011	3.13289	2.68669	0.55004	0.43755	0.9983	0.83165	0.98162
ENST00000578104	1.8316	0.0495188	0.87987	up	ENSG00000006744	60528	A0A0S2Z5M8	ELAC2	0	0.29038	1.60088	0.28598	0.77365	0.08406	1.76062	0.41644	0.88317	0.28842	1.30906	1.0287	0.99823
ENST00000450554	1.83105	0.000899205	0.407319	up	ENSG00000063244	11338	P26368	U2AF2	2.61102	0.67526	1.71023	1.54996	4.34293	0.42481	6.61586	5.75237	6.16601	3.29532	3.92115	4.09677	7.27837
ENST00000482612	1.82075	0.00318062	0.633847	up	ENSG00000100418	27351	Q6ICB0	DESI1	0.4966	0.42753	2.11313	1.64909	1.80041	0.24752	2.59213	2.5751	5.00607	3.50321	3.50062	3.45505	1.46967
ENST00000326291	-1.81729	0.0165842	0.835258	down	ENSG00000083535	10464	Q8WXW3	PIBF1	0.8412	1.23796	2.56257	1.01347	5.00182	2.16494	1.00607	1.18065	1.49209	0.1518	1.11924	0.20303	0.11614
ENST00000256412	-1.81659	0.0159823	0.834204	down	ENSG00000134028	27299	B7Z6V5	ADAMDEC1	0.28616	0.3011	0.39028	1.34115	1.18567	0.47544	0.32515	0.07851	0.1998	0.12914	0.33997	0.46364	0.01486
ENST00000379631	-1.81145	0.0440339	0.87987	down	ENSG00000133115	161003	Q8TAV4	STOML3	1.2915	0.78787	1.29613	3.06637	0.29689	0.35965	1.05736	1.63398	0.1728	0.11286	0.10036	0.74473	0.0329
ENST00000533971	-1.79705	0.0251237	0.870453	down	ENSG00000109846	1410	P02511	CRYAB	2.82745	2.09653	0.57915	0.35488	1.63853	2.90178	0.34048	0.99595	0.52306	0.65073	0.07233	0.32639	0.42673
ENST00000426402	1.793	0.0344778	0.87987	up	ENSG00000233306	6974	A0A075B6R0	TRGV2	0.06334	0	0.3369	0.63995	0.36554	0.13681	0.87714	0.20332	0.86239	0.52806	0.61956	0.5101	0.32064
ENST00000498435	-1.78714	0.0463005	0.87987	down	ENSG00000244575	28935	A0A075B6S5	IGKV1-27	3.47269	4.41658	45.0027	20.8366	7.41797	3.06845	13.8027	3.04023	0.30703	1.54577	1.95037	3.68798	5.47938
ENST00000260453	-1.78634	0.000330873	0.254614	down	ENSG00000138587	55329	Q8NEH6	MNS1	0.78348	0.75455	1.85719	0.61013	0.73722	0.58861	0.34201	0.19136	0.26814	0.30766	0.09646	0.27434	0.25867
ENST00000310673	1.78141	0.0460956	0.87987	up	ENSG00000258484	246777	Q6UW49	SPESP1	1.04741	0.42668	0.30738	0.39809	0.13896	0	0.98367	0.52817	0.6147	0.45725	0.71899	0.83533	0.75573
ENST00000221978	1.78071	0.033173	0.87987	up	ENSG00000105374	4818	Q16617	NKG7	0.51092	8.72968	0.47829	3.09727	4.38359	0.15449	3.65089	7.74115	7.3738	3.80519	6.24972	4.86163	1.90359
ENST00000575728	-1.7803	0.0350523	0.87987	down	ENSG00000091262	368	O95255	ABCC6	1.30297	0.90017	2.07915	1.70654	1.09082	0.65145	0	0.30982	0.96506	1.00582	0.34783	1.16594	0.17101
ENST00000574151	-1.77909	0.0410158	0.87987	down	ENSG00000103145	54985	Q9NWW0	HCFC1R1	1.44962	1.456	0.83036	1.63876	1.31389	1.0236	0.54048	2.29685	0.59307	0.67142	0.43056	0.37994	0
ENST00000367759	-1.77603	0.0139684	0.817556	down	ENSG00000117501	80133	Q5TGP6	MROH9	1.15399	1.02551	1.96881	2.39488	0.63353	0.38798	0.49752	1.06588	0.39373	0.12606	0.07286	1.26792	0.12676
ENST00000561328	1.77105	0.0240952	0.862878	up	ENSG00000128915	79664	A0A024R5V9	ICE2	0.12554	0.0953	0.71744	0.01877	0.4465	0.33421	0.47708	0.42798	0.31055	1.16563	0.82067	1.28775	0.33697
ENST00000558678	-1.76718	0.0480256	0.87987	down	ENSG00000196663	9895	O15040	TECPR2	0.94974	3.86592	3.22794	0.56555	0.43354	0.11734	0.17276	0.24975	0.47259	0.05592	0.19475	0.3939	0.64784
ENST00000483620	1.76386	0.0443344	0.87987	up	ENSG00000007402	9254	Q9NY47	CACNA2D2	2.06656	5.47048	0.10883	6.88473	4.0083	1.18586	7.76381	1.51066	9.72153	7.98586	6.48186	7.47011	10.3441
ENST00000370249	-1.76048	0.012102	0.79332	down	ENSG00000063587	105373378	A6NFS0,Q9NSD4	ZNF275	4.71446	6.99444	4.73043	4.06833	0.57103	4.9688	1.28157	1.55073	2.63248	0.47715	0.94089	1.12497	0.39776
ENST00000525304	-1.75695	0.00245477	0.576977	down	ENSG00000154134	64221	Q96MS0	ROBO3	0.76778	2.25301	0.81676	2.15003	1.53103	1.19318	0.98545	0.08015	0.57368	0.20816	0.44348	0.37123	0.72046
ENST00000360668	1.75526	0.00914607	0.75415	up	ENSG00000101460	84557	Q9H492	MAP1LC3A	3.86375	0.77583	1.93287	3.42825	0.15792	2.80146	6.48747	5.85592	5.03901	4.09623	3.43737	4.19046	5.62954
ENST00000461269	1.75409	0.024308	0.864568	up	ENSG00000143554	11000	Q5K4L6	SLC27A3	0.19705	0.57761	0.59893	0.20685	0.32492	0.0608	2.53395	1.74705	0.64679	0.62585	0.49275	2.92979	0.28501
ENST00000254722	-1.75288	0.00505326	0.711417	down	ENSG00000132386	5176	P36955	SERPINF1	12.1643	19.1923	12.0525	13.6571	38.5697	9.93976	26.4474	5.14449	7.33032	1.6289	3.27738	5.35019	1.87047
ENST00000278174	-1.7519	0.0487096	0.87987	down	ENSG00000148925	84280	D3DQW7	BTBD10	0.41281	5.31962	0.63677	2.69846	3.04422	0.67616	2.78218	1.00859	0.12295	0.0956	0.70135	0.79279	0.20898
ENST00000541473	-1.7469	0.0416839	0.87987	down	ENSG00000187049	51259	Q9P0N5	TMEM216	0.33364	0.65064	0.61306	0.69649	0.55432	0.26205	0	0.19473	0.41298	0.14048	0.28108	0.03758	0.49134
ENST00000495568	1.74542	0.0467589	0.87987	up	ENSG00000103335	9780	Q92508	PIEZO1	6.6924	10.6109	4.57675	0.89571	7.22804	1.89978	4.71337	40.9404	7.97305	28.6767	3.38638	8.1734	51.4957
ENST00000563197	1.74228	0.00705655	0.731651	up	ENSG00000169592	283899	Q8NBZ0	INO80E	0.14746	0.09933	0.13944	0.27841	0.1182	0.14155	0.34034	0.21914	0.71107	1.47221	0.22775	0.88306	0.41471
ENST00000466612	-1.74127	0.0496131	0.87987	down	ENSG00000114626	80325	Q969K4	ABTB1	0.86743	0.60676	0.53829	0.46477	0.788	0.33828	1.00104	0.30939	0.0205	0.08928	0.29772	1.22401	0.0244
ENST00000498255	-1.74127	0.00318807	0.633847	down	ENSG00000102780	160851	Q86XP1	DGKH	0.98569	1.94036	0.40202	0.64771	1.3116	0.54697	0.1133	0.44606	0.56362	0.14436	0.34098	0.25101	0.16567
ENST00000460903	1.73868	0.020697	0.850355	up	ENSG00000137207	25844	Q9GZM5	YIPF3	0.05695	0.10623	0.36352	0.70621	0.10956	0.03075	0.94644	0.48752	0.94507	0.15827	0.41049	0.52923	0.43246
ENST00000304636	1.73619	0.0408463	0.87987	up	ENSG00000168542	1281	P02461	COL3A1	0.69621	0.87833	1.62344	0.48817	1.7459	7.14951	0.81349	2.35793	6.17318	7.90612	1.85936	17.5678	8.29496
ENST00000520996	1.72451	0.0414437	0.87987	up	ENSG00000104267	760	P00918	CA2	0.02519	1.69136	0.64306	0.60151	0.48454	0.84323	1.15105	2.07522	2.85068	0.83995	0.85583	1.90363	1.12205
ENST00000565504	1.71343	0.0435962	0.87987	up	ENSG00000167515	51693	Q9UL33	TRAPPC2L	0.61093	0.08806	0.01182	0.45402	0.37929	0.23992	0.72297	0.50513	1.191	0.8849	0.54899	0.25461	0.4386
ENST00000469447	-1.71296	0.0459195	0.87987	down	ENSG00000075568	23505	Q92545	TMEM131	1.54538	1.38793	1.76576	2.05032	0.8258	1.14353	1.66452	0	0.80366	0.42416	1.32601	0.46095	0.57949
ENST00000343837	-1.71117	0.0472049	0.87987	down	ENSG00000188817	132203	A6NMZ2	SNTN	7.82379	4.80564	12.5937	14.9241	1.5659	1.21192	2.93302	7.37378	1.07601	0.73207	0.50451	5.34619	0.44807
ENST00000266674	-1.7048	0.0213876	0.853471	down	ENSG00000139292	8549	O75473	LGR5	0.39605	1.08374	1.43884	0.60744	0.89486	2.074	0.6416	0.33583	0.02862	0.36688	0.24622	0.35645	1.00624
ENST00000566611	1.70152	0.00536238	0.716449	up	ENSG00000140854	10300	Q9BVA0	KATNB1	0.23245	0.13758	0.23777	0.11086	0.29668	0.24621	1.12667	1.03317	1.21728	0.24431	0.27156	1.24064	0.39375
ENST00000566281	-1.69631	0.0205747	0.849792	down	ENSG00000067955	865	A0A024R6X2	CBFB	0.49833	0.53117	0.79519	0.09808	0.68476	0.69194	0.64082	0.03809	0.27262	0.13189	0.03665	0.17641	0.07208
ENST00000548831	1.69487	0.0469774	0.87987	up	ENSG00000196511	27010	A0A090N8Y0	TPK1	0	0.43193	0.52551	0.28359	0.26728	1.16701	1.41097	1.15628	0.44665	1.22982	0.57223	0.91809	0.90652
ENST00000360218	-1.67826	0.0185693	0.844492	down	ENSG00000196188	1510	P14091	CTSE	0.94002	1.21033	3.18582	6.24259	2.24843	0.86245	1.50913	0.13352	0.85656	0.14641	1.61031	1.0513	0.59799
ENST00000324817	-1.67462	0.048438	0.87987	down	ENSG00000180182	9282	O60244	MED14	10.0188	11.892	4.59331	9.91195	6.65627	13.3529	0.82476	15.5598	0.52884	8.34933	4.44366	0.38232	11.0219
ENST00000498579	1.67254	0.025617	0.872716	up	ENSG00000143369	1893	A0A140VJI7	ECM1	2.32023	0.54525	0.3887	2.68492	5.50029	2.46626	5.64196	6.8616	10.0899	7.97108	6.62159	1.31288	3.66241
ENST00000215574	1.66778	0.0133657	0.812387	up	ENSG00000099804	997	A0A024R1Z1	CDC34	0.10541	2.28294	1.05902	1.43074	0.7773	1.26482	4.60619	1.86725	3.31883	0.97642	2.55655	4.03404	3.3083
ENST00000435803	-1.66274	0.0215104	0.854026	down	ENSG00000179869	154664	Q86UQ4	ABCA13	2.29288	1.21463	3.06415	1.64375	0.5246	0.29234	0.44567	0.73377	0.64925	0.14395	0.17239	1.05958	0.13196
ENST00000420999	-1.65914	0.00630235	0.731313	down	ENSG00000183690	80258	Q5JST6	EFHC2	2.04165	1.96937	2.44712	1.80463	0.93482	0.93632	0.95859	1.12971	0.60094	0.26555	0.07199	1.04822	0.63003
ENST00000371201	-1.6436	0.0140933	0.817556	down	ENSG00000162598	127795	Q8N0U7	C1orf87	3.40655	1.70346	2.85574	3.08994	0.54747	0.77982	0.57645	1.40894	0.80243	0.15739	0.30615	1.44199	0.29243
ENST00000463079	1.63628	0.00758616	0.732632	up	ENSG00000075391	9462	A8K2P3	RASAL2	0.60961	0.32136	0.28196	1.11987	0.07648	0.37211	1.28467	1.64492	0.58643	1.15396	1.17351	1.34641	1.18074
ENST00000283357	-1.6352	0.0191264	0.844492	down	ENSG00000153347	153643	Q96LP2	FAM81B	2.17561	1.2154	2.83134	2.53593	0.56299	0.64404	1.28467	1.66619	0.63905	0.24552	0.11371	0.57469	0.1789
ENST00000265272	1.62279	0.0225759	0.859154	up	ENSG00000176049	9832	Q96AA8	JAKMIP2	0.32441	0.50873	0.02749	0.14767	0.28995	0.38755	0.48901	0.51608	1.86159	0.65155	0.2956	0.92126	0.47959
ENST00000496187	-1.61095	0.0478324	0.87987	down	ENSG00000146574	221960	P86791	CCZ1B	0.84639	1.09496	1.4232	1.2539	0.49897	0.6192	0.45372	0.26293	0.37174	0.55642	0	0.60891	1.02279
ENST00000451338	1.60266	0.0267624	0.874655	up	ENSG00000129103	25870	Q8NBJ7	SUMF2	0.11334	0.21142	0.16077	0.0694	0.16353	0.1224	0.15696	0.22235	1.15742	0.34998	0.66133	0.25746	0.84153
ENST00000514800	1.60019	0.0163324	0.83478	up	ENSG00000109736	10227	Q14728	MFSD10	0.12611	0.26237	0.07224	0.30294	0.51318	0.25143	0.69855	0.18684	0.41274	0.53017	0.85899	2.09129	1.00178
ENST00000375105	-1.58708	0.00315202	0.633847	down	ENSG00000117215	26279	Q9UNK4	PLA2G2D	0.49002	1.02229	0.82308	2.04317	2.86522	0.57098	0.47323	0.28286	0.19752	0.41809	0.33194	0.58317	0.35904
ENST00000519721	-1.58559	0.0450233	0.87987	down	ENSG00000176853	157769	Q658Y4	FAM91A1	3.353	2.10093	1.1627	7.23831	2.57298	6.0978	2.45251	0.93956	2.69567	0.06864	2.12488	0.72529	1.90932
ENST00000489172	1.58483	0.0268709	0.874655	up	ENSG00000182504	79598	Q8IW35	CEP97	0.10141	0.11127	0.3173	0.12602	0.11476	0.1224	0.95829	0.42129	0.14214	1.68543	0.29483	0.37695	0.22951
ENST00000468633	1.58279	0.00792446	0.735032	up	ENSG00000148450	22921	Q9Y3D2	MSRB2	0.97005	0.36189	1.98133	1.71073	2.76186	6.99802	5.64213	3.32152	3.99536	4.60082	7.23148	5.81716	5.30352
ENST00000482020	-1.58196	0.00493048	0.706387	down	ENSG00000162599	4774	Q12857	NFIA	2.74652	2.24136	1.32807	0.65934	1.20081	0.94376	0.38899	0.83489	0.55774	0.2602	0.28922	0.69605	0.44239
ENST00000570455	1.58039	0.0322651	0.87987	up	ENSG00000198920	9851	Q2KHM9	KIAA0753	0.38542	0.17973	1.39403	0.1062	0.11122	1.83141	1.54784	1.69085	0.72155	0.85686	1.11117	0.76405	1.83402
ENST00000611950	-1.57761	0.0159778	0.834204	down	ENSG00000240184	5098	Q9UN70	PCDHGC3	0.5261	0.75574	1.25442	0.61653	1.91944	0.80326	0.09212	0.09059	0.39109	0.20166	1.25774	0.23975	0.80816
ENST00000462683	1.57375	0.0317239	0.87987	up	ENSG00000181704	286451	Q96EC8	YIPF6	1.15263	1.76626	0.60357	2.86625	7.71403	0.38089	7.0679	6.89411	2.70768	7.39123	5.89461	6.57372	1.09195
ENST00000509392	1.57245	0.0099503	0.763982	up	ENSG00000159363	23400	Q9NQ11	ATP13A2	0.12048	0.58991	0.38449	0.71928	0.75323	0.09758	1.37643	0.64456	0.61513	0.94862	1.14746	1.41806	1.67718
ENST00000477426	-1.57196	0.0487086	0.87987	down	ENSG00000114480	2632	Q59ET0	GBE1	1.66822	2.51769	0.96799	1.1701	3.00498	3.07908	0.33603	1.39556	0.98082	2.38824	1.37416	0.11274	0.24567
ENST00000447919	1.56942	0.0196856	0.845361	up	ENSG00000100055	27128	Q9UIA0	CYTH4	0.12439	1.27615	0.92629	1.08542	1.43577	0.26867	2.75618	1.39756	3.06974	0.86421	2.68968	2.08062	1.51128
ENST00000373586	-1.56761	0.0107578	0.774418	down	ENSG00000084623	8668	Q13347	EIF3I	23.1127	21.2586	15.1974	17.7236	16.5257	19.1287	2.61818	17.3597	20.3419	2.46282	2.27518	2.8695	18.4237
ENST00000529167	-1.56316	0.0334429	0.87987	down	ENSG00000183644	399949	Q6PI97	C11orf88	0.6004	0.39405	1.37795	0.77104	0.25667	0.18612	0.41573	0.7852	0.06623	0.0515	0.05724	0.48215	0.14071
ENST00000306621	-1.56249	0.0256827	0.872716	down	ENSG00000169248	6373	O14625	CXCL11	0.62219	6.13303	1.50636	6.90709	1.46519	2.09688	0.86163	0.1607	0.61162	0.72541	0.88364	1.16962	2.13961
ENST00000404542	-1.56239	0.012337	0.797386	down	ENSG00000172987	60495	Q2M1H9	HPSE2	1.00158	0.98651	0.40827	0.47288	0.60324	0.43974	0.09074	0.5659	0.52573	0.13007	0.04337	0.28414	0.31748
ENST00000272317	-1.55219	0.0371148	0.87987	down	ENSG00000143947	6233	P62979	RPS27A	13.834	23.9594	22.999	40.5875	27.634	5.83702	25.217	1.34256	28.9243	4.24681	1.98757	8.84915	7.31258
ENST00000318560	-1.55076	0.0175454	0.838425	down	ENSG00000097007	25	Q59FK4	ABL1	8.0165	9.37436	2.84795	2.95298	5.1731	1.95542	3.71154	1.46427	1.23062	0.47052	1.98434	0.43313	5.31509
ENST00000308191	-1.54808	0.0111193	0.780336	down	ENSG00000171408	27115	Q9NP56	PDE7B	1.11871	0.71546	0.63585	1.54426	0.23673	0.90784	0.42936	0.38647	0.1088	0.25167	0.53974	0.10297	0.32685
ENST00000439489	1.54716	0.0392161	0.87987	up	ENSG00000184047	56616	A0A0S2Z5U7	DIABLO	0.4202	0.04899	0.39113	0.57894	1.11148	0.08509	0.98197	0.59013	0.75985	1.60564	1.16278	0.42301	0.85086
ENST00000378653	-1.54258	0.0399256	0.87987	down	ENSG00000165164	286464	A0A140T8X2	CFAP47	2.39631	1.59177	3.01738	3.02384	0.77998	0.52768	0.66946	2.18959	0.73281	0.27928	0.09099	1.93212	0.23332
ENST00000488587	1.53503	0.0440699	0.87987	up	ENSG00000163714	23350	O15042	U2SURP	0.35809	0.2041	0.38094	0.45682	0.01914	0.12891	0.4408	0.72375	1.72677	0.49757	0.36871	0.29578	0.52368
ENST00000360325	-1.52636	0.0391089	0.87987	down	ENSG00000181885	1366	O95471	CLDN7	8.89339	15.2447	8.94973	11.7912	13.9705	11.4625	6.09605	9.20526	0.43735	7.53451	12.7119	9.52385	0.9615
ENST00000479417	1.52252	0.0429512	0.87987	up	ENSG00000126561	6776	A8K6I5	STAT5A	0.43616	0.02906	0.19885	0.62954	0.23973	0.43738	0.604	1.6001	0.55673	0.34631	0.8661	1.38959	0.41005
ENST00000274547	-1.51312	0.0146364	0.824895	down	ENSG00000145864	2561	P47870	GABRB2	1.18823	2.1969	0.51699	0.76249	0.97964	0.88394	0.93063	0.46528	0.18205	0.07108	0.1676	0.82398	0.7722
ENST00000470973	1.50609	0.0178287	0.839445	up	ENSG00000124767	2739	X5DNM4	GLO1	0.79966	2.22913	3.24202	2.12187	1.35031	1.06509	6.17679	14.3178	8.58922	3.11116	6.34912	1.50817	2.05102
ENST00000377104	-1.50505	0.0248092	0.868626	down	ENSG00000136158	10253	O43597	SPRY2	16.7793	10.7323	13.3787	10.5845	14.4517	12.4977	0.51988	11.2213	13.1536	8.52008	2.00836	9.85881	2.23095
ENST00000461593	1.50493	0.0229129	0.859472	up	ENSG00000204569	5514	Q2L6I0	PPP1R10	0.63921	0.88005	0.09714	0.64303	0.49772	0.75605	2.57128	2.34502	1.73545	1.55079	0.37609	1.54624	1.44842
ENST00000645828	-1.50078	0.0439216	0.87987	down	ENSG00000148400	4851	P46531	NOTCH1	1.37121	1.14925	1.89729	0.88929	0.72184	1.66094	0.38491	0.01487	0.77265	0.6351	0.54853	0.83224	1.10219
ENST00000527227	1.50025	0.0150807	0.828123	up	ENSG00000172890	55191	Q6IA69	NADSYN1	0.10781	0.2011	0.06881	0.09903	0.45628	0.23286	1.10482	0.48451	0.7156	0.23969	0.33302	0.40073	0.48027
ENST00000304141	-1.49794	0.043371	0.87987	down	ENSG00000168497	8436	O95810	CAVIN2	0.61358	0.60709	0.13622	0.24993	1.48314	0.31691	0.11822	0.11989	0.09989	0.38551	0.50542	0.08594	0.07563
ENST00000491153	1.48945	0.00300979	0.629417	up	ENSG00000117139	10765	Q9UGL1	KDM5B	0.54922	1.37494	0.58426	0.79652	0.16682	0.46826	2.12161	1.94861	1.13153	1.47273	1.51794	2.00563	1.40478
ENST00000261623	-1.48835	0.0340692	0.87987	down	ENSG00000051523	1535	B4DT46	CYBA	10.6136	8.16502	5.44991	3.49444	7.90092	5.04239	7.63341	1.9429	2.88798	2.40287	0.22257	9.37385	1.3569
ENST00000610642	1.48652	0.032684	0.87987	up	ENSG00000131389	6533	P31641	SLC6A6	0.37358	0.40514	0.36045	0.73416	0.76881	0.39407	0.81813	0.64144	0.82803	0.74041	10.4216	2.03445	1.32821
ENST00000339488	1.47267	0.00336025	0.643608	up	ENSG00000244694	442213	Q6ZW05	PTCHD4	1.88603	1.00918	0.30867	1.2826	0.36631	0.95312	4.30284	2.34797	2.02163	1.99349	2.01043	2.16452	1.62187
ENST00000373551	-1.47254	0.01971	0.845361	down	ENSG00000136935	2800	A0A024R869	GOLGA1	0.29704	0.8311	0.52665	1.06101	0.25396	0.32078	0.22853	0.10595	0.47745	0.12229	0.06797	0.36803	0.06683
ENST00000265104	-1.46417	0.017042	0.836521	down	ENSG00000039139	1767	Q8TE73	DNAH5	4.06762	2.14095	9.03412	4.82531	3.00513	2.05657	3.0477	3.29115	1.7068	0.60333	0.45048	2.80321	0.51325
ENST00000375114	-1.4599	0.0234649	0.860506	down	ENSG00000125970	22913	Q53GL6	RALY	2.95531	2.71131	2.27168	2.13123	1.60815	0.78994	1.53612	0.26089	0.31009	1.36012	0.18484	3.07071	0.89248
ENST00000582568	-1.44638	0.015324	0.828123	down	ENSG00000173838	162333	B3KVK0	MARCH10	1.17574	1.02942	1.02102	0.90361	0.34619	0.36278	0.56489	0.35945	0.24502	0.06668	0.14824	0.83242	0.24293
ENST00000371930	-1.44527	0.00411201	0.690826	down	ENSG00000152766	118932	Q5VYY1	ANKRD22	1.51124	0.85575	1.77991	1.9235	0.62298	1.5388	0.71754	0.41581	0.80836	0.13999	0.27787	0.61522	0.78689
ENST00000602136	1.43519	0.0402341	0.87987	up	ENSG00000142347	4542	O00160	MYO1F	0.07691	0.54994	0.05455	0.6358	0.32057	0.33224	0.35503	0.52121	1.02537	0.64121	0.58074	1.27057	0.46722
ENST00000289672	1.43286	5.70911e-05	0.0874693	up	ENSG00000158683	168507	Q8TDX9	PKD1L1	0.67268	0.45065	0.36485	0.3655	0.45018	0.23738	1.18084	0.94686	1.37383	1.1462	1.25649	0.80058	1.00911
ENST00000303927	1.43237	0.0480216	0.87987	up	ENSG00000170955	112464	Q969G5	CAVIN3	1.46747	1.79293	7.47768	0.86265	1.45386	7.95567	3.3125	8.57343	11.1516	1.23703	6.76927	11.1819	12.822
ENST00000308641	-1.42832	0.0405283	0.87987	down	ENSG00000173627	403314	Q8WW27	APOBEC4	1.95686	1.2248	3.83837	3.60076	0.65034	0.98995	0.76526	2.68517	1.05667	0.13851	0.18743	1.25657	0.50024
ENST00000381782	-1.42779	0.0475845	0.87987	down	ENSG00000179299	79730	Q8NE18	NSUN7	1.90078	0.85597	3.81613	1.69882	0.52877	1.24775	0.09032	0.17447	0.39645	1.04869	1.05053	1.66239	0.76884
ENST00000557875	1.42498	0.0392428	0.87987	up	ENSG00000172575	10125	O95267	RASGRP1	0.52206	0.77094	0.18512	0.6993	0.48123	0.02349	0.96397	0.37241	0.79597	1.08812	1.29908	0.70074	1.36546
ENST00000473746	-1.42291	0.0359502	0.87987	down	ENSG00000025796	11231	A0A0S2Z5M1	SEC63	0.60748	0.58923	0.80134	1.45074	0.63106	0.62981	0.0673	0.104	0.62034	0.76532	0.67554	0.21075	0.17221
ENST00000636805	1.41994	0.0114609	0.784059	up	ENSG00000189195	284697	Q5XKL5	BTBD8	0.69871	0.73145	0.55519	0.41388	0.32917	0.21559	2.09317	2.93254	1.45611	0.9167	1.8206	0.52295	0.53417
ENST00000323303	-1.41593	0.0158648	0.832472	down	ENSG00000115540	25843	A0A024R3X9	MOB4	8.90366	8.14684	7.52681	8.6148	4.63959	10.297	0.34716	8.13502	5.79658	2.71056	2.78147	2.70435	3.91214
ENST00000633556	1.41468	0.0450282	0.87987	up	ENSG00000112297	202	Q9Y4K1	CRYBG1	3.90845	5.24085	0.1979	0.69787	2.79781	4.79173	3.79457	4.04259	7.99833	5.98003	6.58257	2.80687	3.56106
ENST00000369109	-1.41442	0.0360652	0.87987	down	ENSG00000117362	51107	Q96BI3	APH1A	2.74564	3.15168	1.10199	2.48495	2.33138	1.24906	0.44569	0.8394	3.56032	0.736	0.1864	0.27414	2.24016
ENST00000398146	-1.411	0.0342888	0.87987	down	ENSG00000185304	729857	P0DJD1	RGPD2	1.75239	1.17073	1.48343	0.81507	4.37769	1.71532	0.47503	0.63035	0.19249	2.92886	1.80693	0.28949	0.38253
ENST00000471534	-1.41011	0.0169006	0.83552	down	ENSG00000169087	79663	A8K045	HSPBAP1	0.88913	2.3219	0.51187	0.34588	0.35215	0.79076	0.24626	0.19028	0.32935	0.17442	0.15079	0.51841	0.32831
ENST00000377086	-1.4079	0.01376	0.815462	down	ENSG00000054523	23095	O60333	KIF1B	1.37418	1.73044	2.63341	1.01747	1.63397	2.57223	0.94145	0.74298	0.10443	1.74863	0.74155	0.8323	0.68829
ENST00000414645	-1.40757	0.00156786	0.4859	down	ENSG00000156162	286148	Q7Z388	DPY19L4	6.48036	6.4277	6.75186	6.71834	5.41765	6.48806	2.04047	4.98566	2.23801	0.61549	5.43308	2.06326	2.59234
ENST00000565422	-1.40238	0.0326916	0.87987	down	ENSG00000230062	100287718	B4E2M5	ANKRD66	2.41911	1.65932	3.3768	3.00966	0.76331	0.55291	0.76218	2.17762	0.80601	0.40313	0.11861	1.09424	0.49244
ENST00000434758	-1.39382	0.00859544	0.747803	down	ENSG00000137691	85016	Q9BRQ4	C11orf70	0.982	0.76933	1.30372	1.21947	0.58184	0.92476	0.40253	0.77336	0.62841	0.21104	0.0728	0.81762	0.27043
ENST00000597572	1.39289	0.0326284	0.87987	up	ENSG00000099331	4650	Q13459	MYO9B	0.10441	1.14423	0.19438	1.17483	1.58179	0.36647	1.01216	1.48034	1.6882	1.1123	0.75257	2.32861	1.66499
ENST00000318672	-1.39237	0.0365925	0.87987	down	ENSG00000177058	153129	Q8NBW4	SLC38A9	1.71627	1.01061	1.79483	1.26914	0.37073	1.14665	0.41291	0.73925	0.14234	0.53219	0.5017	2.03635	0.10308
ENST00000479655	1.38779	0.0428496	0.87987	up	ENSG00000116138	23341	Q9Y2G8	DNAJC16	0.1689	0.15753	0.97027	0.24822	0.48739	0.10944	0.51459	1.3374	0.34496	0.97006	1.18261	0.50225	1.02604
ENST00000421043	1.38295	0.000913568	0.410246	up	ENSG00000198839	11179	Q9NRM2	ZNF277	0.99423	0.98523	0.36357	0.34959	0.96379	0.62074	1.9577	1.78693	1.87059	1.14405	1.51958	1.65529	2.17051
ENST00000319331	-1.38291	0.00447549	0.698958	down	ENSG00000175928	57633	Q6UXK5	LRRN1	1.95129	2.18975	1.04508	1.1921	1.69483	2.32143	0.3994	1.0753	0.46018	0.27134	0.35265	1.13344	1.73378
ENST00000301149	1.38245	0.0428026	0.87987	up	ENSG00000167588	2819	A0A024R138	GPD1	4.77379	3.25321	0.45194	1.71489	4.51647	4.57591	2.68617	18.3148	9.54226	9.36211	8.35729	2.66647	4.09185
ENST00000331483	1.37676	0.0394212	0.87987	up	ENSG00000185624	5034	A0A024R8S5	P4HB	1.43623	1.12346	12.1877	15.3683	14.3048	13.4377	20.9068	8.93748	21.2222	15.2785	10.9447	20.4189	20.5855
ENST00000463516	1.37152	0.0231726	0.860506	up	ENSG00000136286	64005	B0I1T2	MYO1G	1.44555	1.30032	0.76469	1.36766	1.28406	0.06825	1.7776	1.47915	1.72083	1.99397	2.46851	2.73059	2.05538
ENST00000515883	-1.37014	0.0154747	0.829972	down	ENSG00000047188	64848	Q9H6S0	YTHDC2	0.25557	0.5195	1.15025	1.51682	1.58841	0.47416	0.48097	0.24542	0.36247	0.43707	0.33737	0.16239	0.16587
ENST00000514948	1.36979	0.0281742	0.87987	up	ENSG00000159202	65264	Q9H832	UBE2Z	0.16051	0.499	0.56917	0.54058	0.10293	0.17334	0.59275	0.97325	0.50083	0.74344	0.88145	0.7292	1.19174
ENST00000355568	-1.36914	0.0137904	0.816755	down	ENSG00000197168	341676	Q6P3R8	NEK5	1.48783	1.12883	2.40554	1.51843	0.54518	0.4527	0.29434	1.03607	0.56774	0.1422	0.2918	0.84856	0.36463
ENST00000599987	1.36414	0.0272576	0.876034	up	ENSG00000129451	5655	O43240	KLK10	0.68047	0.25963	0.26323	0.76706	0.119	0.30063	1.285	0.69501	0.34217	1.17473	0.73249	0.99638	1.87893
ENST00000371953	-1.36413	0.0229201	0.859472	down	ENSG00000171862	5728	P60484	PTEN	13.4092	13.8163	4.82394	14.9197	11.8845	16.3548	12.8449	17.734	2.95746	3.7922	1.75681	1.32183	7.06442
ENST00000373119	-1.35768	0.00491267	0.706387	down	ENSG00000102271	56062	Q9C0H6	KLHL4	0.91797	0.54407	0.45362	1.13691	0.97695	0.24304	0.16813	0.1711	0.20411	0.22493	0.20123	0.62004	0.33878
ENST00000470903	1.35646	0.0438695	0.87987	up	ENSG00000143748	4931	O15381	NVL	0.25151	0.32253	0.10033	1.01067	0.42335	0.23766	1.78501	1.14374	0.50831	1.22314	1.1006	0.46742	0.41379
ENST00000535598	1.355	0.0456934	0.87987	up	ENSG00000133704	10526	O15397	IPO8	1.06824	0.63593	0.87043	1.10644	0.10931	0.46636	4.53242	0.77823	1.66334	0.37898	1.63818	2.50628	2.002
ENST00000491526	1.35348	0.0295571	0.87987	up	ENSG00000135540	57224	Q5SYE7	NHSL1	0.20429	0.09526	0.21732	0.12509	0.45849	0.07354	0.42435	0.32789	0.26076	0.59925	0.28046	1.3921	0.44813
ENST00000393567	-1.35224	0.0319892	0.87987	down	ENSG00000157423	54768	Q4G0P3	HYDIN	3.64532	2.32652	4.61127	4.53818	1.08478	0.90666	0.99567	2.6938	1.29268	0.38377	0.32614	2.26777	0.55927
ENST00000618019	-1.34771	0.00803701	0.735032	down	ENSG00000138650	57575	Q9P2E7	PCDH10	0.8663	2.22014	1.95935	1.0448	0.96731	0.69964	0.2921	0.31436	0.50642	0.19888	0.30638	1.05001	1.43386
ENST00000471862	-1.34442	0.0194246	0.844492	down	ENSG00000169031	1285	Q01955	COL4A3	3.99328	5.15026	3.56837	6.26682	7.19912	1.79894	1.48521	4.39497	1.08741	0.613	0.56389	4.83457	3.67336
ENST00000282728	1.34361	0.0165438	0.835258	up	ENSG00000152804	3087	Q03014	HHEX	0.64842	1.06996	1.02939	6.92711	6.00668	2.60714	4.69703	5.90286	4.32943	3.3637	5.30016	8.28115	6.7266
ENST00000368069	1.34229	0.0490227	0.87987	up	ENSG00000122218	1314	P53621	COPA	0.71661	0.48576	1.15921	0.65821	4.98129	0.15558	1.60623	5.69159	1.37365	2.17966	2.13371	2.53548	0.86017
ENST00000307439	-1.34161	0.0141402	0.817556	down	ENSG00000169435	166824	Q6ZTQ3	RASSF6	1.70442	1.23043	2.30238	1.02168	1.16667	0.82257	0.33833	1.14408	0.96368	0.61504	0.08582	0.53417	0.70423
ENST00000342376	1.33083	0.0397823	0.87987	up	ENSG00000243772	3804	P43628	KIR2DL3	0.11919	0.93982	0.28817	0.17914	0.32309	0.39785	0.5852	0.1855	1.60437	0.61227	0.75865	1.97346	0.75695
ENST00000314922	-1.32973	0.033088	0.87987	down	ENSG00000181195	5179	A0A024R7V4	PENK	1.53746	0.44224	0.39742	1.10862	1.05038	1.21037	1.2138	0.3075	0.34237	0.15972	0.08877	0.99696	0.29095
ENST00000381922	1.32419	0.0133528	0.812387	up	ENSG00000101280	51378	Q9Y264	ANGPT4	1.45533	0.42266	1.0269	0.54823	1.53095	1.53985	1.72966	5.6691	2.47688	3.58021	3.11079	1.02711	1.49957
ENST00000391942	1.32123	0.0374185	0.87987	up	ENSG00000104884	2068	P18074	ERCC2	0.08105	0.6695	0.34487	0.52109	1.1582	0.3501	1.427	0.96632	1.87199	0.91164	1.26367	0.43035	0.71506
ENST00000587893	1.32073	0.0477963	0.87987	up	ENSG00000065717	7089	Q04725	TLE2	0.48303	1.50168	0.17128	0.11092	0.89051	0.69553	2.34122	1.07678	1.09612	0.96948	0.91182	3.14199	0.5298
ENST00000231668	1.32069	0.0405748	0.87987	up	ENSG00000113734	662	Q12981	BNIP1	0.06433	0.324	0.19162	0.47272	1.15095	1.00045	1.03344	0.96371	0.66789	1.10844	0.88762	0.57389	1.28964
ENST00000342063	-1.32061	0.022041	0.856209	down	ENSG00000188305	374872	Q6ZS72	PEAK3	1.68667	2.34714	2.44222	1.53693	0.97856	1.20712	0.11123	0.92387	1.79413	0.63241	0.44796	0.95367	0.79963
ENST00000515089	-1.32028	0.0156033	0.829972	down	ENSG00000164099	8492	Q96I80	PRSS12	1.41118	1.84626	2.68968	2.23232	0.81065	1.12183	1.51997	1.78262	0.35025	0.6173	0.18163	0.89851	0.47625
ENST00000215770	1.31914	0.00386812	0.672874	up	ENSG00000099974	100037417	A6NHG4	DDTL	0.91437	1.60159	0.8185	2.09966	1.17982	0.33719	2.57884	2.66076	3.92848	1.69404	1.35483	3.68885	2.94663
ENST00000415888	-1.3188	0.0321896	0.87987	down	ENSG00000116191	55103	Q86X27	RALGPS2	0.15615	0.89806	0.41527	0.95615	0.52567	0.61831	0.21624	0.13923	0.2879	0.28929	0.18757	0.22571	0.10539
ENST00000494682	-1.31649	0.0429328	0.87987	down	ENSG00000198818	113402	Q8WV19	SFT2D1	1.72761	2.55118	1.99099	4.93681	3.18498	0.51826	1.06332	1.07834	0.44921	1.02245	0.49413	0.41621	2.9638
ENST00000530642	1.31064	0.00909579	0.753906	up	ENSG00000110074	55572	Q96CU9	FOXRED1	0.09618	0.2058	0.7343	0.35338	0.3102	0.09776	0.34475	0.7628	0.41888	0.64989	0.58839	0.77111	0.69885
ENST00000528734	1.30605	0.0133102	0.812254	up	ENSG00000166012	79101	A0A024R3A9	TAF1D	0.28541	0.14519	0.77284	0.19065	0.94835	0.36426	1.07793	0.88841	1.23644	0.4807	0.8549	1.35017	0.78807
ENST00000370282	-1.30551	0.0207296	0.850607	down	ENSG00000117500	50999	Q9Y3A6	TMED5	2.6672	2.95614	2.97849	2.92945	2.99171	2.19157	1.97776	0.32315	3.22323	2.13346	0.2819	2.09819	0.74583
ENST00000395109	1.30405	0.00338622	0.645473	up	ENSG00000184702	5413	Q99719	SEPT5	1.47546	0.78923	2.72371	0.59789	0.60524	1.56999	3.21514	1.95024	3.34204	2.05016	2.56927	3.62929	2.70208
ENST00000472525	-1.30276	0.0354285	0.87987	down	ENSG00000110046	23130	Q2TAZ0	ATG2A	1.47192	0.7488	1.35231	0.98325	1.57667	0.57803	0.23163	1.00226	0.39854	0.71274	0.10333	0.33158	1.11769
ENST00000462430	1.3027	0.0139109	0.817556	up	ENSG00000185088	51065	Q71UM5	RPS27L	0.48067	0.47189	0.94193	1.67305	0.70567	1.50265	2.24217	1.5159	2.08823	1.28891	1.27638	7.3973	2.02346
ENST00000335464	1.29798	0.00381346	0.669792	up	ENSG00000109066	54868	Q8NE00	TMEM104	2.96636	3.33888	0.53688	1.0405	2.93706	2.01935	5.3046	4.54936	4.1711	3.56851	3.96653	4.17915	4.77147
ENST00000358117	-1.29728	0.0400311	0.87987	down	ENSG00000066382	744	Q15777	MPPED2	0.20774	1.00216	0.57916	0.49348	0.39964	0.52606	0.59521	0.34493	0.03658	0.11944	0.13277	0.46153	0.29011
ENST00000420103	-1.29547	0.012712	0.800816	down	ENSG00000163528	131474	A0A024R2I5	CHCHD4	0.70801	0.33016	0.65903	0.46064	0.454	0.76461	0.28597	0.28409	0.30125	0.16396	0.18225	0.1462	0.23894
ENST00000396060	1.28973	0.0461006	0.87987	up	ENSG00000140307	2958	B2R506	GTF2A2	2.68986	2.33605	1.59872	1.83049	1.2884	0.10585	2.15658	4.59113	5.49542	1.56363	2.35475	3.44066	2.63515
ENST00000484461	1.28813	0.0242154	0.863901	up	ENSG00000159658	9813	O75071	EFCAB14	0.74443	0.74389	0.3394	0.76516	0.66489	0.68909	3.31363	3.37585	0.63348	1.0508	2.82877	1.8886	0.78959
ENST00000460298	1.28671	0.0432636	0.87987	up	ENSG00000283154	100505385	Q9P0W5	IQCJ-SCHIP1	1.92033	0.77611	0.13619	0.12599	1.12585	0.50365	0.82313	1.36986	1.53299	1.55864	1.0828	1.03102	1.43504
ENST00000436909	-1.28608	0.0377846	0.87987	down	ENSG00000121274	64282	Q8NDF8	PAPD5	2.06663	2.04186	0.9134	1.93578	0.30389	1.38086	1.0861	0.41363	0.40803	0.18937	0.22581	0.56185	1.64454
ENST00000374412	-1.28608	0.0430619	0.87987	down	ENSG00000138400	130752	Q5I0G3	MDH1B	1.25516	0.86854	1.75161	1.37602	0.22069	0.51743	0.75696	0.54155	0.32158	0.10002	0.25709	1.04512	0.16397
ENST00000261897	-1.2804	0.00719548	0.73243	down	ENSG00000110844	25766	Q6NWY9	PRPF40B	0.31567	0.80741	0.98709	0.42614	0.78669	0.76447	0.29144	0.3736	0.11803	0.31014	0.16252	0.23112	0.5811
ENST00000588238	-1.27974	0.00891157	0.75116	down	ENSG00000167671	80700	Q9BZV1	UBXN6	0.79434	0.77928	1.0483	0.42675	0.86856	0.46939	0.38397	0.14032	0.51972	0.16313	0.09645	0.67779	0.44764
ENST00000269141	-1.27896	0.0393352	0.87987	down	ENSG00000170558	1000	P19022	CDH2	1.34819	1.14241	0.46961	0.39816	0.27925	0.335	0.25334	0.3149	0.24367	0.06631	0.0778	0.83766	0.36641
ENST00000320631	1.2788	0.0400165	0.87987	up	ENSG00000110047	10938	B2R5U3	EHD1	0.68897	2.73978	1.56252	1.10919	0.12744	1.07929	1.35254	3.07848	1.67836	1.28346	3.53925	4.07119	1.59441
ENST00000519765	-1.27356	0.0117413	0.788483	down	ENSG00000147669	5440	A0A024R9G0	POLR2K	0.84369	0.51934	0.95137	0.55796	0.6979	0.65602	0.46735	0.12639	0.47385	0.28136	0.36486	0.10453	0.39293
ENST00000429152	-1.26986	0.0282602	0.87987	down	ENSG00000006695	1352	Q12887	COX10	1.41763	0.99162	1.40335	1.10318	0.34089	1.04191	0.27266	0.18961	0.50265	0.3283	1.58131	0.29274	0.33889
ENST00000316549	-1.26956	0.0161174	0.83478	down	ENSG00000181804	285195	Q8IVB4	SLC9A9	1.85724	1.02335	0.9247	0.7286	2.68647	2.00059	1.38136	0.39136	0.32337	0.2068	0.60157	1.33005	0.70694
ENST00000487078	1.26534	0.0147917	0.825251	up	ENSG00000084693	60509	Q8NDL9	AGBL5	2.11323	0.67504	0.46085	0.38821	0.72667	0.90717	0.66577	2.18771	3.35383	1.98693	1.41434	2.219	1.51908
ENST00000463020	-1.26521	0.0246941	0.867042	down	ENSG00000197157	27044	A0A140VK49	SND1	3.954	3.66746	0.87823	1.55648	3.63604	2.62776	1.14327	0.23246	2.05212	0.86537	0.93952	1.56122	0.98981
ENST00000491504	1.26096	0.0394788	0.87987	up	ENSG00000118194	7139	P45379	TNNT2	0.43294	0.13924	0.25411	0.44566	0.44515	0.83031	1.39552	0.45527	2.45826	0.54626	0.57644	1.85895	0.4081
ENST00000502487	1.25881	0.0460774	0.87987	up	ENSG00000087088	581	Q07812	BAX	1.25435	0.29844	0.81697	0.35269	0.17236	0.58056	1.63072	0.54783	2.48338	1.11453	0.65896	2.71181	0.46652
ENST00000372861	-1.25613	0.00105448	0.428729	down	ENSG00000124249	60598	Q9H427	KCNK15	0.60322	0.58732	0.87441	0.62712	0.54196	0.56554	0.28457	0.19151	0.36102	0.12281	0.16381	0.49278	0.40268
ENST00000603312	1.25019	0.0285247	0.87987	up	ENSG00000196139	8644	A0A0A0MSS8	AKR1C3	0.7831	0.30432	0.41653	0.41958	0.28246	0.14095	3.34375	0.69827	0.86076	0.63474	0.60474	0.84897	0.62767
ENST00000466390	1.2485	0.0497007	0.87987	up	ENSG00000197056	79830	Q5SVZ7	ZMYM1	0.47479	0.15815	1.55133	0.90335	0.26096	0.586	0.42268	1.19751	1.47184	0.72256	1.71106	2.14296	1.88848
ENST00000492486	-1.24659	0.0332155	0.87987	down	ENSG00000163482	27148	Q9NRP7	STK36	1.62969	1.68279	2.84817	2.88685	2.18336	2.41997	3.06287	0.12456	2.89746	0.37741	0.83901	1.47833	0.76606
ENST00000489868	-1.23624	0.025589	0.872716	down	ENSG00000284862	339829	Q9UFE4	CCDC39	0.45167	0.48144	0.89234	0.74083	0.27929	0.48778	0.13403	0.4833	0.19218	0.11954	0.26575	0.39973	0.16332
ENST00000569324	1.23344	0.00617063	0.73061	up	ENSG00000155393	55027	Q7Z4Q2	HEATR3	0.43879	0.79694	1.32664	0.74242	0.51091	0.27434	1.40718	0.81546	1.59184	1.60447	1.11761	1.40206	2.59536
ENST00000478143	-1.23217	0.0290539	0.87987	down	ENSG00000112139	266727	Q8NFP4	MDGA1	0.64517	0.93234	0.56566	0.71632	1.02291	0.54362	0.96218	0.22759	0.27753	0.05254	0.2555	0.3338	1.02646
ENST00000218249	-1.23029	0.0467406	0.87987	down	ENSG00000102128	282808	P0C0E4	RAB40AL	1.35615	0.81199	1.49611	1.26102	1.32054	0.3797	0.27823	0.03583	0.72662	0.48079	0.3965	0.99571	1.10182
ENST00000281141	-1.22758	0.00592567	0.729407	down	ENSG00000151465	8872	O75794	CDC123	7.98841	15.3594	10.3403	11.781	3.79352	5.2969	3.35747	3.5506	4.77279	4.67802	3.73879	4.51275	1.42528
ENST00000532184	1.2265	0.00241416	0.576977	up	ENSG00000137672	7225	Q9Y210	TRPC6	1.94985	2.1673	4.46107	3.77819	3.26285	2.56727	12.5764	12.1181	6.95528	5.78981	4.86794	5.12956	4.73252
ENST00000330619	-1.22592	0.0232455	0.860506	down	ENSG00000197016	388566	Q6ECI4	ZNF470	0.79744	1.16841	1.0431	1.03784	0.97791	0.90283	0.86745	0.40988	0.63145	0.62712	0.47132	0.06567	0.54394
ENST00000378980	-1.225	0.0123704	0.798246	down	ENSG00000122756	1271	P26992	CNTFR	0.76402	0.60294	0.35726	0.75574	1.48591	0.59842	0.39531	0.39528	0.44296	0.15555	0.16425	0.19764	0.57802
ENST00000366672	-1.22276	0.0278587	0.87987	down	ENSG00000143641	2590	Q10471	GALNT2	4.21227	4.8846	4.04485	2.55803	3.51216	4.5365	4.612	4.15954	0.72414	1.64822	0.61334	0.62302	3.96318
ENST00000379936	-1.21959	0.0235103	0.860506	down	ENSG00000132259	1262	Q8IV77	CNGA4	0.58259	0.69861	0.45253	0.90036	0.42695	0.24967	0.53786	0.50465	0.14952	0.14563	0.13331	0.53851	0.0749
ENST00000344347	-1.21459	0.0046512	0.702736	down	ENSG00000100219	7494	A0A024R1F0	XBP1	16.1466	20.3016	13.9521	12.4943	14.5053	6.03733	5.9909	1.80922	7.90715	8.57924	4.84649	7.98337	5.95304
ENST00000525835	1.21216	0.0357724	0.87987	up	ENSG00000110693	55553	P35712	SOX6	0.28714	0.36518	0.27769	0.14386	0.27619	0.11276	1.19291	0.81	0.39984	0.70123	0.26877	0.32342	0.79285
ENST00000370763	-1.20996	0.0185045	0.843263	down	ENSG00000162616	11080	Q9UDY4	DNAJB4	8.11822	10.47	7.2377	7.53081	6.39442	5.67256	2.47524	1.87553	5.8044	11.3177	4.00733	3.32185	0.79391
ENST00000356698	-1.2086	0.00433866	0.697151	down	ENSG00000146374	84870	Q9BXY4	RSPO3	1.80777	0.91153	1.32511	3.11556	2.05834	1.27624	1.10577	0.79288	0.52185	0.31362	0.55907	0.83894	1.31936
ENST00000495726	1.20748	0.036699	0.87987	up	ENSG00000095319	23511	Q5SRE5	NUP188	0.36727	0.21798	0.60381	0.276	0.38538	0.93749	0.97097	1.00032	1.02284	0.74228	0.85945	0.49641	2.7043
ENST00000295228	-1.20224	0.00324593	0.634671	down	ENSG00000163083	3625	P09529	INHBB	5.30179	1.41923	2.16793	2.71639	3.1239	1.73628	1.48927	0.92057	0.82363	1.00616	0.79173	2.23183	0.87649
ENST00000391890	-1.20123	0.00207933	0.545906	down	ENSG00000196482	2104	F1D8R5	ESRRG	0.69012	0.68714	1.10453	0.89657	0.72659	0.61436	0.52521	0.65528	0.39151	0.28221	0.17605	0.43138	0.16681
ENST00000462285	-1.19879	0.04568	0.87987	down	ENSG00000142856	23421	Q13352	ITGB3BP	0.70801	1.00272	0.89266	0.79482	0.85756	0.5947	0.39945	1.06622	0.08926	0.43724	0.54	0.81224	0.1062
ENST00000477696	1.1978	0.00504758	0.711199	up	ENSG00000101017	958	Q6P2H9	CD40	0.6927	0.54185	0.42788	0.57468	0.53733	1.03766	0.89739	1.05203	1.31204	1.51104	2.23177	1.79956	1.5384
ENST00000263087	1.19455	0.0397477	0.87987	up	ENSG00000083457	3682	P38570	ITGAE	0.62518	0.54976	1.36814	4.88919	1.34442	1.65414	5.21936	5.97757	2.14324	4.14489	2.768	3.38055	1.01726
ENST00000603726	1.19197	0.00733517	0.73243	up	ENSG00000112679	56940	Q9NRW4	DUSP22	2.25991	0.84856	1.43621	1.05135	1.32682	2.15532	2.60123	1.69584	5.41969	2.63719	2.56869	5.70913	3.71437
ENST00000470773	1.18621	0.0143335	0.81933	up	ENSG00000123600	79828	B3KW44	METTL8	0.44943	0.89422	0.54185	0.99073	0.37465	0.97072	2.82148	1.2824	2.47319	0.8604	0.74041	1.52203	2.00212
ENST00000462806	-1.18508	0.00857469	0.747565	down	ENSG00000127824	7277	P68366	TUBA4A	0.36428	0.61954	0.66106	0.88568	0.51527	0.37026	0.41544	0.29807	0.21882	0.1985	0.13238	0.23894	0.26034
ENST00000240335	1.18456	0.0228865	0.859393	up	ENSG00000121075	9496	P57082	TBX4	3.38285	5.65305	3.79903	2.80608	7.61468	0.60261	12.0643	5.21687	8.44619	4.72957	4.61791	10.0592	8.74254
ENST00000515683	-1.17666	0.0184583	0.842932	down	ENSG00000248144	126	P00326	ADH1C	3.62385	1.56062	2.20139	2.71013	2.619	1.84986	1.49456	1.17599	3.12592	0.25681	0.57091	1.57025	0.86211
ENST00000469936	-1.17258	0.0322299	0.87987	down	ENSG00000138030	3795	P50053	KHK	0.405	0.66829	0.66283	0.60092	0.77911	0.57196	0.56086	0.76671	0.13256	0.1443	0.35286	0.193	0.18925
ENST00000616094	1.17047	0.0236321	0.860916	up	ENSG00000157613	90993	B2RA75	CREB3L1	1.92477	1.9897	2.31992	7.13266	3.88515	0.45055	7.48439	6.43227	4.86536	4.55848	5.44767	5.6624	2.87992
ENST00000249071	1.16933	0.0476599	0.87987	up	ENSG00000128340	5880	P15153	RAC2	1.33687	2.10336	1.66949	0.5232	4.15956	1.77016	4.6364	2.58729	2.11699	14.1607	3.90212	2.39094	2.64818
ENST00000580186	1.16842	0.0464087	0.87987	up	ENSG00000187824	388335	Q6QAJ8	TMEM220	0.13539	0.15784	0.25205	0.43524	0.87902	0.32898	0.98432	0.47082	0.31683	0.75249	0.97582	0.88066	0.85671
ENST00000273857	-1.16807	0.0131503	0.809729	down	ENSG00000145244	10699	Q9Y5Q5	CORIN	0.62493	0.60934	1.5298	1.59156	0.5567	0.65955	0.67857	0.72188	0.32331	0.28616	0.11699	0.54992	0.37387
ENST00000367868	1.16705	0.000392822	0.281616	up	ENSG00000143167	10223	Q99795	GPA33	1.53098	1.82929	1.26892	2.33806	1.69733	2.06506	3.09083	6.44087	2.76261	5.14313	4.21003	3.7709	3.31175
ENST00000524953	1.16693	0.0397963	0.87987	up	ENSG00000149476	26007	Q3LXA3	TKFC	0.26966	0.2515	0.22312	0.63297	0.08646	0.09707	0.70537	0.35266	0.33146	0.38857	0.30851	0.8167	0.94039
ENST00000563150	1.16621	0.00854252	0.746383	up	ENSG00000103035	5713	P51665	PSMD7	2.99827	1.75327	1.39227	1.63925	1.60218	3.39216	9.49053	6.67103	2.89568	4.54084	3.79774	4.83519	2.65013
ENST00000284110	-1.16262	0.0248375	0.868773	down	ENSG00000153976	9955	Q9Y663	HS3ST3A1	1.40443	1.12546	0.69625	1.17101	0.34755	0.9277	0.80251	0.16778	0.41772	0.26525	0.1404	0.80247	0.70406
ENST00000285381	-1.16159	0.0154062	0.828614	down	ENSG00000164879	761	V9HWA3	CA3	4.74683	0.85244	1.49504	2.89765	1.84334	1.59203	0.68049	1.21985	1.63918	0.4734	0.60716	1.08372	0.72636
ENST00000468256	1.15442	0.0214953	0.854026	up	ENSG00000118257	8828	O60462	NRP2	0.59129	0.62667	0.71479	2.32056	0.51704	0.43539	2.15877	0.89153	0.86912	2.36523	2.26928	1.73162	2.20415
ENST00000588167	1.15398	0.0425692	0.87987	up	ENSG00000141401	3613	O14732	IMPA2	0.27254	0.74439	0.18638	0.50065	0.16852	0.16819	0.26958	1.12481	0.86142	0.37869	0.78172	0.98889	0.76866
ENST00000498385	1.15258	0.0484786	0.87987	up	ENSG00000240972	4282	P14174	MIF	0.7921	0.18469	0.21066	0.14551	0.19047	0.17109	0.49362	0.21189	0.94367	0.66038	0.81559	0.58884	0.44108
ENST00000376389	-1.14436	0.0322289	0.87987	down	ENSG00000137312	10211	O75955	FLOT1	1.20741	6.55492	2.61682	2.81393	4.19479	11.9593	1.34764	1.50407	2.07028	0.93484	1.14117	2.45608	3.40279
ENST00000379170	-1.14304	0.0173079	0.838283	down	ENSG00000050393	63933	Q96AQ8	MCUR1	0.74946	1.29519	0.80398	1.05572	1.01165	1.02022	0.29218	0.155	0.85214	0.28295	1.0019	1.09635	0.23912
ENST00000514301	-1.1417	0.033299	0.87987	down	ENSG00000070190	27071	Q9UN19	DAPP1	1.37925	1.54365	1.22716	0.63919	1.81511	0.35207	0.75533	0.43604	0.20807	0.49945	0.27758	0.38062	1.352
ENST00000448413	1.14109	0.0330715	0.87987	up	ENSG00000144455	285362	Q8NBK3	SUMF1	0.91883	1.58129	0.54109	1.18556	0.16308	0.23035	0.97705	1.43964	2.04784	0.89675	0.88977	1.33495	1.80518
ENST00000380062	-1.14087	0.0253854	0.871447	down	ENSG00000096872	80173	A0PJM7	IFT74	6.36484	6.40486	8.33215	6.79856	5.75387	4.72028	4.82686	8.3211	4.78507	0.56891	3.76135	1.74915	2.13189
ENST00000312184	-1.13708	0.0157308	0.831054	down	ENSG00000175606	54968	Q9BUB7	TMEM70	5.11381	3.98912	2.53386	3.76394	2.76733	5.29215	4.40985	3.16985	0.91538	2.05618	0.67686	1.05776	2.35105
ENST00000369905	-1.13659	0.0418403	0.87987	down	ENSG00000138107	10121	P61163	ACTR1A	5.83406	4.33363	2.65614	2.91985	1.47026	7.37906	0.61564	1.805	5.00607	1.47801	2.70883	0.76962	1.36878
ENST00000541970	-1.1357	0.0350021	0.87987	down	ENSG00000071994	5134	Q16342	PDCD2	1.38213	1.40321	0.94404	1.09149	1.3098	1.70192	0.14832	1.07507	0.4991	1.00158	1.5229	0.77092	0.23753
ENST00000265271	-1.13222	0.0348564	0.87987	down	ENSG00000091009	54439	Q9P2N5	RBM27	10.7466	13.2758	7.16786	11.6517	13.6196	10.7924	0.93199	13.1078	8.49504	7.26582	9.61063	4.65891	1.85486
ENST00000551911	-1.13074	0.0400542	0.87987	down	ENSG00000135469	93058	Q96MF6	COQ10A	0.5303	0.45839	1.16954	1.33057	0.64692	0.62856	0.50152	0.48439	0.15409	0.55114	0.46612	0.67306	0.07857
ENST00000415914	-1.12676	0.039532	0.87987	down	ENSG00000177683	168451	Q7Z6K1	THAP5	3.01206	1.64276	1.43026	3.07773	3.16285	3.8663	4.01966	1.35498	2.74056	0.70961	0.46682	0.44551	1.18712
ENST00000532062	1.12281	0.0445035	0.87987	up	ENSG00000149577	51092	Q8NBJ9	SIDT2	4.36532	0.94473	3.37811	1.45468	2.06463	4.80114	6.07865	17.4022	4.12523	4.22249	6.16688	4.25318	2.09182
ENST00000479348	1.12277	0.0159057	0.83248	up	ENSG00000100982	63935	Q9H4Z3	PCIF1	2.74557	2.1966	0.38759	1.88839	1.8774	1.78467	2.32455	3.42513	4.17452	2.56744	3.33613	3.45012	5.36192
ENST00000492887	1.12205	0.0374658	0.87987	up	ENSG00000160752	2224	P14324	FDPS	0.80854	0.78309	1.05862	0.74265	3.82871	1.14185	3.27296	3.22769	6.27179	1.20989	1.31282	2.3118	2.26692
ENST00000481498	-1.12203	0.0169243	0.835558	down	ENSG00000183607	200504	Q86XP6	GKN2	2.07014	3.33587	3.45014	3.03175	4.13726	2.28532	2.64383	1.66131	3.39602	0.36222	1.43286	0.81222	1.37399
ENST00000600097	1.12192	0.0176565	0.839271	up	ENSG00000105771	56006	A0A024R0Q0	SMG9	0.38427	0.68692	0.64725	0.35296	1.72488	0.62249	1.19734	0.82235	1.55327	1.7205	0.9562	2.22185	1.75075
ENST00000483722	-1.1193	0.0438431	0.87987	down	ENSG00000112195	79865	Q5T2D2	TREML2	0.79306	0.39416	0.33857	0.70926	1.1392	1.23962	0.19508	0.11166	0.81251	0.14499	0.34382	0.78866	0.33808
ENST00000487412	-1.11875	0.0107286	0.774418	down	ENSG00000133121	90627	A0A024RDV4	STARD13	3.19244	5.74955	6.05056	1.56726	5.6649	7.60864	1.82938	1.9632	2.48247	1.71658	1.70023	1.88678	2.60062
ENST00000395056	-1.11845	0.0127139	0.800816	down	ENSG00000148123	54886	A0A024R154	PLPPR1	0.82499	0.40205	1.43108	1.65206	1.07233	0.97121	1.02926	0.42945	0.49333	0.39932	0.47447	0.37755	0.23327
ENST00000541271	1.10881	0.0434201	0.87987	up	ENSG00000123095	79365	Q9C0J9	BHLHE41	0.55067	0.80707	0.20922	0.43354	0.87017	0.55222	0.65365	1.26263	2.07525	1.6032	1.29601	0.87722	0.87612
ENST00000442441	-1.10759	0.0233901	0.860506	down	ENSG00000142188	757	P56557	TMEM50B	4.40353	3.66519	4.79646	2.54606	4.82622	3.27775	1.74927	2.19636	2.06025	2.74652	1.86062	0.413	3.09066
ENST00000289013	1.10393	0.00403515	0.686	up	ENSG00000158106	114822	Q8TCX5	RHPN1	0.25728	0.49299	0.34833	0.44255	0.33295	0.20207	0.9393	0.98103	0.83593	0.33365	0.82843	1.01425	0.48781
ENST00000576164	1.09834	0.0290421	0.87987	up	ENSG00000133392	4629	A0A024QZJ4	MYH11	0.21366	0.18804	0.18567	0.45054	0.48339	0.16249	0.56676	0.4186	0.43278	0.28712	0.29436	1.77476	0.9841
ENST00000460649	1.09531	0.0233977	0.860506	up	ENSG00000149485	3992	A0A0A0MR51	FADS1	0.41993	0.3092	0.28214	0.92367	0.40392	0.50124	2.12719	0.55575	1.10966	0.63468	0.421	1.86209	1.00696
ENST00000239374	-1.09454	0.014177	0.817556	down	ENSG00000120262	80129	Q8IYT3	CCDC170	2.93917	1.77285	2.73542	3.47697	1.14899	1.05805	0.80233	1.79712	1.26581	0.6573	0.43233	1.60909	0.67556
ENST00000331426	-1.09366	0.0482311	0.87987	down	ENSG00000184898	375287	Q6ZSC3	RBM43	2.52751	4.09365	4.15775	3.37095	2.6604	2.36563	3.10748	3.9226	0.62951	2.08625	0.45279	0.58558	3.54097
ENST00000560104	1.08887	0.0463712	0.87987	up	ENSG00000259571	414899	Q8IZY5	BLID	0.23983	0.1864	0.51027	0.4773	0.59595	0.84178	1.32853	0.53464	1.80282	0.9257	0.90548	1.01528	0.344
ENST00000381346	1.08243	0.0336718	0.87987	up	ENSG00000072042	51109	A0A0S2Z583	RDH11	0.29956	3.01119	1.47299	3.93772	3.25276	1.61037	5.85391	3.34071	3.3196	2.77496	3.50944	4.00849	4.15174
ENST00000220058	1.07686	0.0302952	0.87987	up	ENSG00000103707	123263	Q96DP5	MTFMT	0.68056	0.6935	0.24803	0.23152	0.10304	0.59886	1.16935	0.54616	0.96522	0.62459	0.67479	0.71048	0.62523
ENST00000563362	-1.07485	0.0469129	0.87987	down	ENSG00000167005	11051	A0A024R6W2	NUDT21	1.22784	2.03981	1.18373	1.48022	1.66081	0.95307	0.85018	0.36951	0.8816	0.71087	1.65934	0.19016	0.77696
ENST00000489387	1.06804	0.0326169	0.87987	up	ENSG00000221838	9179	O00189	AP4M1	0.52114	0.54322	0.52177	0.3942	0.73715	0.19864	0.72169	0.85284	1.7478	1.30626	0.47346	0.87357	1.42769
ENST00000281523	-1.06689	0.0258268	0.873252	down	ENSG00000151789	79750	Q9H6B1	ZNF385D	0.98065	0.25381	0.39399	1.08118	1.09194	0.55474	0.62215	0.27913	0.29187	0.15364	0.16414	0.51673	0.34889
ENST00000571107	1.06631	0.0150604	0.828123	up	ENSG00000122390	79903	Q9H7X0	NAA60	1.01342	1.34616	0.62071	0.67697	0.73846	1.8904	1.61606	2.4645	2.06451	2.61718	1.10672	3.38638	1.83444
ENST00000614394	1.06563	0.00184856	0.519664	up	ENSG00000134574	1643	Q92466	DDB2	1.04509	1.1667	2.00455	2.48708	1.40124	1.35095	5.28475	2.91427	2.96447	2.18557	2.93478	4.63011	2.50098
ENST00000479396	-1.06091	0.0387735	0.87987	down	ENSG00000144645	114884	Q9NX98	OSBPL10	0.64105	0.29894	0.76719	0.51521	0.53953	0.43269	0.16645	0.08574	0.27276	0.2598	0.20627	0.39713	0.44621
ENST00000614943	1.05968	0.0168846	0.83552	up	ENSG00000259803	146429	A0A087WY01	SLC22A31	2.40824	1.85732	4.15814	1.04644	3.16277	4.0712	6.38783	3.98422	11.4054	3.2862	5.72229	3.70679	4.57637
ENST00000513097	1.05622	0.0334763	0.87987	up	ENSG00000164024	23173	P53582	METAP1	0.44099	0.87743	0.71933	1.80926	0.48073	0.41275	3.17566	1.06957	1.02574	2.28765	1.12005	1.05635	1.51805
ENST00000262753	-1.05155	0.00316052	0.633847	down	ENSG00000124429	79983	Q8WVV4	POF1B	1.21091	1.56562	1.20446	1.24875	0.78209	1.04806	0.46614	0.85132	0.53568	0.4171	0.25207	0.71495	0.96486
ENST00000475875	1.04755	0.0398605	0.87987	up	ENSG00000204435	1460	N0E4C7	CSNK2B	0.1752	0.76255	0.86977	0.37549	0.73025	0.22074	0.72788	1.31228	1.01879	0.83853	0.51113	1.30244	1.03474
ENST00000521654	1.04109	0.00902486	0.752639	up	ENSG00000146373	154214	B3KVC8	RNF217	2.00957	0.95911	1.59727	0.73916	0.93793	0.49943	1.99924	3.62829	2.77419	1.67553	1.44576	2.50493	1.26142
ENST00000468569	1.03997	0.0136179	0.814558	up	ENSG00000173611	286205	Q8N9R8	SCAI	2.01942	1.29485	4.06155	3.5648	1.6389	0.57929	3.01504	3.27498	4.99428	3.24443	4.09364	4.14402	4.24886
ENST00000560790	-1.03558	0.0425939	0.87987	down	ENSG00000103599	64799	Q86VS3	IQCH	0.30403	0.61436	0.83551	0.76794	0.53613	0.41042	0.35086	0.75907	0.19404	0.11735	0.2087	0.43947	0.17956
ENST00000588625	1.03553	0.020251	0.847665	up	ENSG00000102575	54	A0A024R7F8	ACP5	8.85007	21.4973	12.2601	23.2667	29.3589	62.9104	42.4871	92.2985	29.5891	39.5333	42.4847	49.9526	32.496
ENST00000484333	-1.03236	0.0170484	0.836621	down	ENSG00000172671	93550	A0A024R7V9	ZFAND4	0.74905	1.12276	0.73992	0.86001	0.72048	0.83783	0.51866	0.28625	0.8423	0.24781	0.5509	0.33145	0.27085
ENST00000418703	1.03072	0.0373635	0.87987	up	ENSG00000111199	59341	Q9HBA0	TRPV4	0.11142	0.866	0.66039	1.2135	0.65835	0.29223	0.74212	1.54425	1.18297	1.02232	1.02162	1.111	0.7467
ENST00000502537	-1.02894	0.0198099	0.846354	down	ENSG00000138639	83478	Q8N264	ARHGAP24	0.92676	0.50974	0.80893	1.3969	1.80568	1.18049	0.52652	0.45768	0.60665	0.5283	0.51382	0.41219	0.43306
ENST00000375419	1.02826	0.0374707	0.87987	up	ENSG00000204352	445577	Q5T035	C9orf129	0.3583	0.48733	0.41292	0.12341	0.31591	0.20959	0.97169	0.33546	0.67332	0.91274	0.26132	1.10982	0.52902
ENST00000336596	-1.02711	0.0134724	0.813465	down	ENSG00000044524	2042	Q6P4R6	EPHA3	1.50364	1.82835	1.01906	2.67233	2.17944	2.80572	1.62641	2.15158	0.55018	0.67858	1.03827	0.8819	0.54349
ENST00000463882	1.02473	0.0162562	0.83478	up	ENSG00000180228	8575	O75569	PRKRA	0.57321	1.18802	1.52445	1.2285	1.04144	1.30686	1.8081	3.5097	1.43626	2.09445	1.869	1.85442	4.35262
ENST00000419854	-1.01909	0.00815789	0.73848	down	ENSG00000198466	84914	Q96SQ5	ZNF587	3.02718	3.71769	1.82282	2.75012	2.63126	1.48039	1.61108	0.7945	0.69837	0.72402	1.59098	2.8791	1.39396
ENST00000243706	-1.01543	0.0321852	0.87987	down	ENSG00000214367	79441	Q68CZ6	HAUS3	1.46225	2.64464	2.89259	3.1029	1.32982	1.20836	1.65564	2.49291	0.97825	1.12168	0.53975	1.07488	0.32899
ENST00000376131	-1.01079	0.0154075	0.828614	down	ENSG00000102466	2259	Q92915	FGF14	0.54431	0.30185	0.86216	0.8218	0.45538	0.74382	0.26299	0.51374	0.33346	0.21061	0.10328	0.49545	0.31955
ENST00000409663	1.00919	0.0258233	0.873252	up	ENSG00000121210	23240	A2VDJ0	TMEM131L	1.20532	0.37472	1.074	0.921	1.30138	0.69349	2.08765	1.83352	2.42542	2.03902	3.11857	1.1445	0.67448
ENST00000508036	1.00902	0.0463099	0.87987	up	ENSG00000236699	54848	Q9NXL2	ARHGEF38	0.35935	0.89054	1.17959	1.32026	0.54315	0.13305	1.69197	0.98874	1.45034	1.2364	1.7866	0.80141	0.8212
ENST00000614708	1.00864	0.0321486	0.87987	up	ENSG00000149646	140894	Q96M20	CNBD2	0.36434	0.19417	0.83054	0.57369	0.80102	0.70262	1.3695	1.6151	0.68653	0.84376	1.25942	1.0963	0.8695
ENST00000526226	-1.00657	0.0404961	0.87987	down	ENSG00000086205	2346	Q04609	FOLH1	1.02389	0.70583	1.08922	0.53156	0.64229	0.43269	0.67814	0.57161	0.34095	0.24743	0.13751	0.49641	0.3155

## Sheet: Table S3
Table S3. Differentially expressed circRNAs in non-smokers and smokers
running_number	logFC	Pvalue	regulation	circBase	best gene	best transcript	entrez	symbol	NS|A2 srpbm	NS|A4 srpbm	NS|A6 srpbm	NS|A9 srpbm	NS|A11 srpbm	NS|A15 srpbm	SM|B1 srpbm	SM|B2 srpbm	SM|B3 srpbm	SM|B4 srpbm	SM|B5 srpbm	SM|B7 srpbm	SM|B13 srpbm	NS|A2 count	NS|A4 count	NS|A6 count	NS|A9 count	NS|A11 count	NS|A15 count	SM|B1 count	SM|B2 count	SM|B3 count	SM|B4 count	SM|B5 count	SM|B7 count	SM|B13 count
CBT15_circR_764	-4.74876847966638	0.00014879	down	hsa_circ_0023942|hsa-circRNA9655-3:circbase|deepbase	ENSG00000073921	ENST00000356360	8301	PICALM	66.6123	51.8312	0	38.4254	39.1283	101.115	0	0	0	0	0	0	0	5	4	0	3	3	7	0	0	0	0	0	0	0
CBT15_circR_903	-3.37335716739148	0.000236269	down	hsa_circ_0000396|hsa-circRNA9900-13:circbase|deepbase	ENSG00000111371	ENST00000398637	81539	SLC38A1	26.6449	103.662	54.7607	76.8508	52.1711	86.6702	0	0	0	0	26.1797	0	0	2	8	4	6	4	6	0	0	0	0	2	0	0
CBT15_circR_2961	-4.43313013731891	0.000524293	down	hsa_circ_0002021|hsa-circRNA13998-36:circbase|deepbase	ENSG00000075539	ENST00000358350	285527	FRYL	0	64.789	41.0706	38.4254	39.1283	43.3351	0	0	0	0	0	0	0	0	5	3	3	3	3	0	0	0	0	0	0	0
CBT15_circR_378	-2.06639565615405	0.0011089	down	hsa_circ_0000091|hsa-circRNA388-2:circbase|deepbase	ENSG00000122484	ENST00000610020	79871	RPAP2	119.902	103.662	109.521	64.0424	117.385	43.3351	0	30.088	24.1775	25.8541	39.2696	0	0	9	8	8	5	9	3	0	2	2	2	3	0	0
CBT15_circR_3444	-3.33070444472724	0.00125304	down	hsa_circ_0075830|hsa-circRNA6630-18:circbase|deepbase	ENSG00000272168	ENST00000444265	401237	CASC15	39.9674	90.7046	82.1411	51.2339	0	115.56	0	30.088	0	0	0	0	0	3	7	6	4	0	8	0	2	0	0	0	0	0
CBT15_circR_2184	-2.06100427646095	0.00153447	down	hsa_circ_0000992|hsa-circRNA12467-18:circbase|deepbase	ENSG00000115825	ENST00000379066	23683	PRKD3	93.2572	142.536	95.8313	128.085	91.2994	144.45	0	0	72.5326	25.8541	0	0	55.1111	7	11	7	10	7	10	0	0	6	2	0	0	4
CBT15_circR_351	-3.22899448135141	0.00163567	down	hsa_circ_0114166|hsa-circRNA8567-14:Rybak-Wolf2015|deepbase	ENSG00000036549	ENST00000370801	26009	AC118549.1	66.6123	51.8312	0	51.2339	65.2138	130.005	0	30.088	0	0	0	0	0	5	4	0	4	5	9	0	2	0	0	0	0	0
CBT15_circR_144	-4.30306437010695	0.00176256	down	-	ENSG00000158711	ENST00000289703	2005	ELK4	26.6449	64.789	0	25.6169	39.1283	57.7802	0	0	0	0	0	0	0	2	5	0	2	3	4	0	0	0	0	0	0	0
CBT15_circR_4163	-4.62405711643558	0.00211547	down	-	ENSG00000184258	ENST00000370532	1038	CDR1	93.2572	0	0	51.2339	26.0855	101.115	0	0	0	0	0	0	0	7	0	0	4	2	7	0	0	0	0	0	0	0
CBT15_circR_990	-4.43725107736956	0.00438446	down	hsa_circ_0099734|hsa-circRNA2179-38:Rybak-Wolf2015|deepbase	ENSG00000175198	ENST00000376279	5095	PCCA	93.2572	64.789	0	0	39.1283	43.3351	0	0	0	0	0	0	0	7	5	0	0	3	3	0	0	0	0	0	0	0
CBT15_circR_1884	2.46192	0.00686717	up	hsa_circ_0000896|hsa-circRNA12030-2:circbase|deepbase	ENSG00000179115	ENST00000314606	2193	FARSA	0	0	0	51.2339	0	0	48.6171	30.088	60.4438	25.8541	39.2696	60.8625	82.6666	0	0	0	4	0	0	3	2	5	2	3	4	6
CBT15_circR_2829	-2.81877506569109	0.00840402	down	hsa_circ_0005654|hsa-circRNA14119-1:circbase|deepbase	ENSG00000138738	ENST00000264808	11107	PRDM5	79.9347	64.789	27.3804	64.0424	0	28.8901	0	0	0	25.8541	0	0	0	6	5	2	5	0	2	0	0	0	2	0	0	0
CBT15_circR_2270	-2.52935008979723	0.00851411	down	hsa_circ_0006037|hsa-circRNA4460-12:circbase|deepbase	ENSG00000119844	ENST00000238855	54812	AFTPH	79.9347	38.8734	68.4509	140.893	91.2994	101.115	0	90.264	0	0	0	0	0	6	3	5	11	7	7	0	6	0	0	0	0	0
CBT15_circR_1074	-1.64966405104226	0.00949197	down	hsa_circ_0003441|hsa-circRNA2153-18:circbase|deepbase	ENSG00000083544	ENST00000196169	81550	TDRD3	106.58	77.7468	82.1411	38.4254	78.2566	86.6702	32.4114	0	0	25.8541	0	45.6469	41.3333	8	6	6	3	6	6	2	0	0	2	0	3	3
CBT15_circR_2966	-4.20415990585026	0.0100716	down	hsa_circ_0005912|hsa-circRNA5991-9:circbase|deepbase	ENSG00000145216	ENST00000306932	81608	FIP1L1	26.6449	90.7046	0	38.4254	0	43.3351	0	0	0	0	0	0	0	2	7	0	3	0	3	0	0	0	0	0	0	0
CBT15_circR_2155	-2.50062134996802	0.0111404	down	hsa_circ_0059074|hsa-circRNA4884-14:circbase|deepbase	ENSG00000006607	ENST00000264042	9855	FARP2	26.6449	51.8312	27.3804	25.6169	52.1711	28.8901	0	0	0	0	0	30.4313	0	2	4	2	2	4	2	0	0	0	0	0	2	0
CBT15_circR_1041	-3.96454353454371	0.0173056	down	hsa_circ_0008230|hsa-circRNA10271-8:circbase|deepbase	ENSG00000120662	ENST00000379477	9617	MTRF1	66.6123	0	27.3804	38.4254	26.0855	0	0	0	0	0	0	0	0	5	0	2	3	2	0	0	0	0	0	0	0	0
CBT15_circR_1801	-4.3071762206152	0.0198098	down	hsa_circ_0108447|hsa-circRNA3659-4:Rybak-Wolf2015|deepbase	ENSG00000152217	ENST00000282030	26040	SETBP1	106.58	0	0	51.2339	52.1711	0	0	0	0	0	0	0	0	8	0	0	4	4	0	0	0	0	0	0	0	0
CBT15_circR_3747	-3.85713823810758	0.0210522	down	hsa_circ_0081171|hsa-circRNA15205-1:circbase|deepbase	ENSG00000127990	ENST00000265735	8910	SGCE	39.9674	0	27.3804	38.4254	39.1283	0	0	0	0	0	0	0	0	3	0	2	3	3	0	0	0	0	0	0	0	0
CBT15_circR_2554	-3.84664980707851	0.022345	down	hsa_circ_0005797|hsa-circRNA5725-5:circbase|deepbase	ENSG00000017260	ENST00000328560	27032	ATP2C1	53.2898	0	27.3804	25.6169	39.1283	0	0	0	0	0	0	0	0	4	0	2	2	3	0	0	0	0	0	0	0	0
CBT15_circR_487	-3.90535729218392	0.0234814	down	hsa_circ_0017510|hsa-circRNA9031-14:circbase|deepbase	ENSG00000107959	ENST00000224949	10531	PITRM1	0	0	54.7607	25.6169	39.1283	28.8901	0	0	0	0	0	0	0	0	0	4	2	3	2	0	0	0	0	0	0	0
CBT15_circR_986	4.1281	0.0251797	up	hsa_circ_0004901|hsa-circRNA1928-7:circbase|deepbase	ENSG00000120868	ENST00000357310	317	APAF1	0	0	0	0	0	0	32.4114	0	36.2663	38.7811	0	76.0782	0	0	0	0	0	0	0	2	0	3	3	0	5	0
CBT15_circR_3112	-2.17404643529044	0.0285439	down	hsa_circ_0074371|hsa-circRNA6482-10:circbase|deepbase	ENSG00000145819	ENST00000274498	23092	ARHGAP26	106.58	25.9156	0	64.0424	65.2138	86.6702	0	0	36.2663	0	0	30.4313	0	8	2	0	5	5	6	0	0	3	0	0	2	0
CBT15_circR_3358	2.89804	0.0286493	up	hsa_circ_0009034|hsa-circRNA14931-13:circbase|deepbase	ENSG00000197442	ENST00000359015	4217	MAP3K5	0	25.9156	0	0	0	0	32.4114	60.176	36.2663	64.6352	0	76.0782	0	0	2	0	0	0	0	2	4	3	5	0	5	0
CBT15_circR_3990	-2.5169333225568	0.0296092	down	hsa_circ_0005684|hsa-circRNA7627-12:circbase|deepbase	ENSG00000137145	ENST00000434457	55667	DENND4C	0	77.7468	41.0706	25.6169	26.0855	28.8901	0	0	24.1775	0	0	0	0	0	6	3	2	2	2	0	0	2	0	0	0	0
CBT15_circR_2141	-3.6910456595847	0.02962	down	hsa_circ_0004736|hsa-circRNA12422-10:circbase|deepbase	ENSG00000119778	ENST00000238789	54454	ATAD2B	0	25.9156	0	38.4254	26.0855	43.3351	0	0	0	0	0	0	0	0	2	0	3	2	3	0	0	0	0	0	0	0
CBT15_circR_2648	-3.74187341449187	0.0318186	down	hsa_circ_0122728|hsa-circRNA5805-4:Rybak-Wolf2015|deepbase	ENSG00000075420	ENST00000336824	64778	FNDC3B	0	25.9156	27.3804	51.2339	26.0855	0	0	0	0	0	0	0	0	0	2	2	4	2	0	0	0	0	0	0	0	0
CBT15_circR_368	-3.1011906503654	0.0341496	down	hsa_circ_0008501|hsa-circRNA8283-27:circbase|deepbase	ENSG00000142599	ENST00000337907	473	RERE	146.547	51.8312	27.3804	0	0	130.005	32.4114	0	0	0	0	0	0	11	4	2	0	0	9	2	0	0	0	0	0	0
CBT15_circR_1501	3.98582	0.0353935	up	hsa_circ_0004791|hsa-circRNA2989-21:circbase|deepbase	ENSG00000102893	ENST00000299167	5257	PHKB	0	0	0	0	0	0	32.4114	0	24.1775	0	52.3594	45.6469	0	0	0	0	0	0	0	2	0	2	0	4	3	0
CBT15_circR_3288	-1.95697714389953	0.040361	down	hsa_circ_0130042|hsa-circRNA6361-22:Rybak-Wolf2015|deepbase	ENSG00000133302	ENST00000265140	84250	SLF1	66.6123	38.8734	0	25.6169	52.1711	72.2252	0	0	24.1775	0	26.1797	0	0	5	3	0	2	4	5	0	0	2	0	2	0	0
CBT15_circR_3563	-2.03106815132198	0.0408415	down	hsa_circ_0132875|hsa-circRNA7213-13:Rybak-Wolf2015|deepbase	ENSG00000005483	ENST00000257745	55904	KMT2E	66.6123	64.789	27.3804	51.2339	91.2994	0	0	0	36.2663	25.8541	0	0	0	5	5	2	4	7	0	0	0	3	2	0	0	0
CBT15_circR_2972	3.78665	0.0448409	up	hsa_circ_0003936|hsa-circRNA5995-10:circbase|deepbase	ENSG00000090989	ENST00000346134	55763	EXOC1	0	0	0	0	0	0	0	30.088	48.3551	38.7811	0	0	27.5555	0	0	0	0	0	0	0	2	4	3	0	0	2
CBT15_circR_1007	-1.66373995267926	0.0449867	down	hsa_circ_0003285|hsa-circRNA10218-3:circbase|deepbase	ENSG00000150456	ENST00000382754	221143	EEF1AKMT1	26.6449	51.8312	41.0706	38.4254	39.1283	43.3351	0	0	36.2663	0	26.1797	0	0	2	4	3	3	3	3	0	0	3	0	2	0	0

## Sheet: Table S4
Table S4. Differentially expressed lncRNAs in non-smokers and smokers
ID	logFC	Pvalue	adj.Pvalue	regulation	ensembl	description	NS|A2	NS|A4	NS|A6	NS|A9	NS|A11	NS|A15	SM|B1	SM|B2	SM|B3	SM|B4	SM|B5	SM|B7	SM|B13
NONHSAT259040.1	7.2695	4.38684e-06	0.0319724	up	NONHSAG115271.1	lncRNA	0	0	0	3.11536	0	0	2.54351	3.24928	2.12564	2.71089	2.42069	2.63975	2.18189
NONHSAT258767.1	-5.79492	0.00272794	0.605156	down	NONHSAG054780.3	lncRNA	0.08136	0.2678	37.571	0	0.08286	0.28942	0	0	0	0	0.01971	0	0
NONHSAT258766.1	-9.49093	0.00282861	0.614131	down	NONHSAG054780.3	lncRNA	3.56174	4.25012	71.1256	0	4.12838	0.65933	0	0	0	0	0.01186	0	0
NONHSAT258746.1	-7.81777	0.00347969	0.651814	down	NONHSAG054780.3	lncRNA	16.1696	0.5303	8.40889	0	1.07963	0	0	0	0	0	0	0	0
NONHSAT258744.1	-7.12118	0.00228485	0.566467	down	NONHSAG054780.3	lncRNA	1.16335	0.46221	9.1166	0	0.74908	0	0	0	0	0	0	0	0
NONHSAT258488.1	1.20307	0.036947	0.87987	up	NONHSAG053933.3	lncRNA	0.20869	0.15138	0.37	0.21298	0.15612	0.25041	1.18809	1.1413	0.29598	0.25775	0.59687	0.37348	0.51647
NONHSAT258485.1	-3.44703	0.0166948	0.835258	down	NONHSAG053933.3	lncRNA	0	0.04328	0.91328	0.04262	1.24981	1.19025	0.0482	0	0.01974	0.01075	0.03584	0	0
NONHSAT258330.1	-1.63901	0.00811933	0.736179	down	NONHSAG115052.1	lncRNA	0.33453	0.442	1.72004	0.76817	0.80442	0.36127	0.23163	0.11932	0.09489	0.38736	0.22963	0.24178	0.16935
NONHSAT258094.1	-1.07034	0.0124472	0.799131	down	NONHSAG114981.1	lncRNA	0.49735	0.84422	0.52908	0.51164	0.86109	0.58008	0.1653	0.22351	0.23701	0.49757	0.33799	0.56692	0.22156
NONHSAT258048.1	-1.71811	0.0370323	0.87987	down	NONHSAG114958.1	lncRNA	0.77118	0.43155	0.65631	0.36833	0.74177	0.69958	0.25631	0	0.39375	0.38576	0.15881	0.26754	0.48409
NONHSAT257369.1	1.22682	0.0291064	0.87987	up	NONHSAG114750.1	lncRNA	0.21096	0.6777	0.29922	0.64589	0.11273	0.3797	0.58428	1.75566	0.49866	0.8251	0.62751	1.19071	0.66448
NONHSAT256820.1	-3.88555	0.00250494	0.580991	down	NONHSAG052712.3	lncRNA	1.47589	1.93239	2.44566	0.78209	1.2558	0.58238	0.86471	0	0	0.68359	0	0	1.37932
NONHSAT256660.1	-3.81406	0.0138199	0.816781	down	NONHSAG052454.3	lncRNA	0.80487	0.33959	0	2.16505	1.235	0	0	0	0	0	0	0	0.32984
NONHSAT256325.1	-2.71395	0.0403738	0.87987	down	NONHSAG099774.2	lncRNA	0.71181	1.33922	3.65129	1.41801	1.21191	0.04536	0.80323	0.58034	0.13618	0.00805	0.02311	0.04396	0.98093
NONHSAT255713.1	1.64222	0.00508176	0.712435	up	NONHSAG114242.1	lncRNA	0.13151	0.12266	0.48966	0.18119	0.22137	0.14203	1.22933	0.3518	0.3917	0.67004	0.60936	0.61104	0.99863
NONHSAT255283.1	2.79967	0.0181665	0.840073	up	NONHSAG050900.3	lncRNA	0.18777	0.08756	0.09988	0.94859	0.04515	0.91253	2.73036	2.91334	2.63652	0.65228	1.59507	6.04889	0.14258
NONHSAT253663.1	1.55329	0.0296696	0.87987	up	NONHSAG096630.2	lncRNA	0.07394	0.13792	0.67646	0.40749	0.0569	0.06388	0.59389	0.90194	0.17618	0.45206	0.27408	0.95276	0.40425
NONHSAT253644.1	-1.10156	0.0302226	0.87987	down	NONHSAG113611.1	lncRNA	0.58767	0.63464	1.08582	0.48297	0.83302	0.46764	0.257	0.39715	0.34217	0.37247	0.28663	0.15329	0.4071
NONHSAT253315.1	-1.09387	0.0468989	0.87987	down	NONHSAG047406.3	lncRNA	1.49274	0.75358	0.77214	1.69815	0.44787	0.44369	0.36034	0.11723	0.71089	0.4567	0.33842	1.13685	0.18025
NONHSAT252335.1	1.06033	0.0297591	0.87987	up	NONHSAG113257.1	lncRNA	0.50069	1.2311	0.43579	1.86044	0.65672	0.78649	2.86802	2.06992	2.09161	1.53899	1.38257	2.45319	0.64517
NONHSAT252300.1	2.20189	0.000428781	0.294583	up	NONHSAG094182.2	lncRNA	0.17562	0.31561	0.31442	0.9482	0.95999	0.44872	2.9007	3.18088	0.79828	2.46409	3.59457	1.4011	1.79111
NONHSAT252201.1	-1.59176	0.0424311	0.87987	down	NONHSAG113208.1	lncRNA	0.37116	0.75003	0.9213	0.96593	1.24953	2.00418	0.17133	0.39715	1.07915	0.85956	0.12739	0.07664	0.28184
NONHSAT252088.1	-2.81102	0.0021961	0.55642	down	NONHSAG113177.1	lncRNA	1.31149	1.05637	0.88783	0.21902	0.63074	0.70817	0.24766	0	0	0	0.49105	0.29544	0.18107
NONHSAT251800.1	2.02234	0.0276811	0.878497	up	NONHSAG113106.1	lncRNA	0.5139	0.05382	0.64317	0.06311	0.56039	0.52531	1.60602	3.86391	2.50463	0.22148	0.68478	0.4835	1.17694
NONHSAT250162.1	-1.44201	0.0433165	0.87987	down	NONHSAG112630.1	lncRNA	0.95283	0.76857	0.46572	0.18923	1.11465	0.22249	0.24964	0.13778	0.08766	0.31012	0.42425	0.09572	0.2868
NONHSAT249976.1	-1.12289	0.0157839	0.831645	down	NONHSAG040194.3	lncRNA	1.77075	2.0125	2.43777	2.27986	1.59051	1.90721	0.7032	0.79285	1.04453	1.75435	0.17916	1.40935	1.61664
NONHSAT249816.1	3.56758	0.00194655	0.528919	up	NONHSAG112544.1	lncRNA	0	0	0.33272	0.5985	0.95265	0	0.79407	0.66933	1.21987	0.79675	1.23449	1.22713	1.39858
NONHSAT249534.1	-2.75202	0.0198245	0.846354	down	NONHSAG112434.1	lncRNA	1.41063	0.6039	0.0984	0.08496	0.71178	0.67429	0.25619	0	0.25582	0.17137	0	0.25787	0
NONHSAT249316.1	5.45291	0.0044028	0.698958	up	NONHSAG040958.3	lncRNA	1.80903	0.66095	0	5.69695	0.00777	0	2.95536	7.25884	3.8709	2.24059	4.96437	2.72667	1.08953
NONHSAT249216.1	-1.77536	0.0419307	0.87987	down	NONHSAG112333.1	lncRNA	0.51427	0.63952	1.45889	0.15746	0.08244	0.55539	0.35609	0	0.43763	0	0.08825	0.1062	0.34712
NONHSAT249208.1	-1.078	0.0161189	0.83478	down	NONHSAG112327.1	lncRNA	4.00409	11.5964	9.9203	8.75898	9.02038	5.80355	5.76389	6.03206	5.20072	2.04979	3.36338	1.4361	5.12079
NONHSAT249207.1	-1.08853	0.02072	0.850607	down	NONHSAG112327.1	lncRNA	1.12891	2.47199	2.19301	1.46521	2.43138	1.4842	1.01958	1.89071	1.06509	0.61381	0.55593	0.33448	1.3169
NONHSAT248960.1	1.63594	0.00598272	0.729407	up	NONHSAG039839.3	lncRNA	0.22751	0.68413	0.55499	0.17655	0.16601	0.17369	1.84151	1.79224	0.47066	0.33066	0.66643	1.30251	0.94124
NONHSAT248955.1	-1.58789	0.0289039	0.87987	down	NONHSAG089998.2	lncRNA	0.39567	0.53816	0.29815	0.62086	0.26958	0.99704	0.04566	0.07056	0.42088	0.27489	0.45833	0.16341	0.05007
NONHSAT248635.1	-2.49561	0.0476576	0.87987	down	NONHSAG112159.1	lncRNA	3.98851	6.45818	3.65368	0.15265	6.68707	3.76896	0.30686	0.14819	0.11785	3.36116	4.42052	0.20591	0.30847
NONHSAT248565.1	-1.33197	0.0440509	0.87987	down	NONHSAG112140.1	lncRNA	2.74013	1.11624	0.60309	1.62003	1.42385	1.22449	0.74148	0.87623	0.32162	1.66301	0.84317	0.31218	0.12755
NONHSAT248407.1	1.5876	0.00730946	0.73243	up	NONHSAG112094.1	lncRNA	0.15355	0.31506	0.09801	0.56414	0.41354	0.6633	0.72297	0.95294	0.91466	1.25169	0.98024	0.98928	0.8084
NONHSAT248146.1	-3.83029	0.0128835	0.803973	down	NONHSAG037452.3	lncRNA	1.04671	0.32541	0.54438	2.17921	0.42136	0.95037	0	0.37748	0.36619	0	0.93007	0	0.45923
NONHSAT247945.1	2.04155	0.0211612	0.851622	up	NONHSAG111930.1	lncRNA	0	0.16663	0.08145	0.04689	0.1964	0.44102	0.63622	0.32772	0.23891	1.08758	0.60444	0.4111	0.20673
NONHSAT247856.1	1.33239	0.0366676	0.87987	up	NONHSAG111910.1	lncRNA	0.07097	0.46334	0.24537	0.09778	0.35839	0.07664	0.63884	0.39869	0.31707	0.36159	1.02306	0.63751	0.1976
NONHSAT247242.1	-2.68325	0.0366309	0.87987	down	NONHSAG037320.3	lncRNA	3.06598	0.21996	0.39776	0.49665	0.31538	0.2547	0.51779	0.54165	0.05874	0.18117	0	0.00713	0.26208
NONHSAT246560.1	2.40661	0.0166607	0.835258	up	NONHSAG035347.3	lncRNA	0.19788	0.496	0.26313	5.33912	0.23792	4.18724	4.92406	5.05524	4.72024	5.20131	5.81328	0.52866	6.35475
NONHSAT246466.1	1.93026	0.0342486	0.87987	up	NONHSAG034950.3	lncRNA	0.24418	0.46812	0.07215	0	0.44364	0.21975	0.28179	0.8564	0.42712	0.37699	0.433	0.70592	0.92021
NONHSAT246415.1	3.51915	0.0485842	0.87987	up	NONHSAG085454.2	lncRNA	0.40735	0	1.17437	0.96775	0.26917	0	0.65983	0.77121	0.67958	0.37921	0.26258	0.81484	0.72089
NONHSAT246359.1	-1.72941	0.0290854	0.87987	down	NONHSAG111450.1	lncRNA	0.72888	0.3399	1.09259	1.39984	0.47801	0.32202	0.27529	0.17725	0.4511	0.30691	0	0.53364	0.13417
NONHSAT246027.1	-1.73673	0.00273627	0.605156	down	NONHSAG111382.1	lncRNA	0.88814	1.39931	0.62375	0.78408	0.35664	0.48423	0.38211	0.21221	0.0587	0.1917	0.17757	0.2564	0.45396
NONHSAT245989.1	-1.69672	0.0422142	0.87987	down	NONHSAG111372.1	lncRNA	2.46222	1.27196	0.89402	1.17141	1.87906	1.69575	0.32668	0.59161	0.70261	2.48571	1.23726	0.32882	0.02239
NONHSAT245986.1	-1.08888	0.0247966	0.868431	down	NONHSAG085095.2	lncRNA	1.97664	2.30544	1.35479	2.108	2.08841	2.60267	0.23883	1.51412	1.7799	0.39734	0.87421	1.62722	1.65652
NONHSAT245973.1	-2.02143	0.0472482	0.87987	down	NONHSAG111367.1	lncRNA	0.19382	0.12051	1.97019	1.99781	0.145	1.88381	0.11929	0.25347	0.0733	0.09974	0.11087	0.16009	0.15262
NONHSAT245797.1	-1.81572	0.0346495	0.87987	down	NONHSAG111313.1	lncRNA	1.14335	0.412	1.57565	0.28641	0.39991	1.17863	0.28788	0.55609	0.33169	0.26478	0.26756	0	0.13154
NONHSAT245493.1	2.42308	0.0128496	0.80341	up	NONHSAG111227.1	lncRNA	0.04063	0.11369	0.08645	0.37321	0.07817	0.57045	1.463	2.21735	0.51865	0.15056	0.41838	0.95652	2.05692
NONHSAT245258.1	3.91026	0.0315813	0.87987	up	NONHSAG111158.1	lncRNA	0.82293	2.11776	0	0	0	1.05741	0.33766	0.87647	1.54971	0.45527	1.9065	1.71822	0.16201
NONHSAT244773.1	1.73928	0.047248	0.87987	up	NONHSAG033589.3	lncRNA	0.1029	0.26049	0.20329	0.17552	0.08484	0.11113	0.48856	0.44041	0.17513	0.36766	1.12005	0.18213	3.24446
NONHSAT243911.1	3.69249	0.0212401	0.85202	up	NONHSAG031993.3	lncRNA	0.0078	0	0	0	0	0	0.02159	0	13.5727	1.5598	0.01605	0.00966	0
NONHSAT243446.1	1.75689	0.0333462	0.87987	up	NONHSAG032000.3	lncRNA	0.09614	0.76563	0.28323	0.13926	1.29468	0.7308	1.4236	3.51358	1.12968	0.19867	3.17545	0.9942	1.40021
NONHSAT243198.1	2.09831	0.0264227	0.874655	up	NONHSAG110521.1	lncRNA	0.43537	0.17402	0.16541	0.17138	0.32903	0.23509	3.40215	2.56219	0.31756	1.93007	0.76848	2.73563	0.2204
NONHSAT243081.1	2.4414	0.030957	0.87987	up	NONHSAG110480.1	lncRNA	0.43902	0.57075	0.94821	2.06509	0	0.01437	0.93959	2.63349	1.12077	1.45419	1.06846	0.75822	0.83509
NONHSAT243043.1	1.92618	0.0369751	0.87987	up	NONHSAG110470.1	lncRNA	0.2101	0	0.149	0.19298	0.06736	0.60506	1.06683	0.74937	0.17879	1.10286	1.87486	0.34708	0.42543
NONHSAT242670.1	2.51262	0.00623831	0.73061	up	NONHSAG110349.1	lncRNA	1.5081	0.46487	1.80826	0.01174	1.95461	0.71772	2.54864	2.18806	3.57815	3.48069	4.40846	4.48131	3.01495
NONHSAT242658.1	-2.05355	0.0437532	0.87987	down	NONHSAG029596.3	lncRNA	0.74816	0.95586	1.29741	1.53441	1.91243	0.70836	0.65287	1.06374	0	0.24684	0.7809	0.87617	0.3528
NONHSAT242271.1	-2.28286	0.00714778	0.731749	down	NONHSAG110226.1	lncRNA	1.24928	0.79452	0.19745	0.17704	0.82169	1.45195	0.07909	0.10439	0.03037	0.34607	0.24992	0.12678	0.12528
NONHSAT241895.1	5.63073	3.24399e-05	0.0666195	up	NONHSAG027570.3	lncRNA	0	0	0	0	0	0	0.50303	1.79902	0	0.38456	0.71598	0.45006	0.28371
NONHSAT241299.1	-4.4355	0.00229311	0.566467	down	NONHSAG078033.2	lncRNA	0.11495	0	0.91713	1.39897	0.51137	0.57415	0	0.16912	0	0	0	0	0
NONHSAT241275.1	-1.04785	0.016735	0.835397	down	NONHSAG109957.1	lncRNA	1.68466	1.88144	1.59024	0.53017	1.70699	1.63974	0.48773	0.52969	1.25377	0.4785	0.48352	0.4897	1.35698
NONHSAT240975.1	-1.78806	0.0449131	0.87987	down	NONHSAG109894.1	lncRNA	0.36591	0.11376	1.13532	0.64417	0.7919	0.52688	0.16891	0.19576	0.0519	0.3672	0	0.49114	0.24698
NONHSAT240510.1	1.69833	0.0364749	0.87987	up	NONHSAG109756.1	lncRNA	0.15847	0.04223	0.09633	0.16635	0.26131	0.66012	0.81513	1.13853	0.7706	0.08388	0.58276	0.84148	0.59594
NONHSAT240474.1	2.15237	0.0447905	0.87987	up	NONHSAG027390.3	lncRNA	0.03418	2.06163	0.18182	0.11512	2.04947	0.44299	3.51876	2.10923	2.47253	1.20326	1.19669	3.27525	0.20765
NONHSAT240391.1	-1.04995	0.0472636	0.87987	down	NONHSAG109728.1	lncRNA	1.17324	0.35995	0.49267	0.56718	0.28213	0.41679	0.47032	0.06607	0.19705	0.1573	0.44507	0.24865	0.34385
NONHSAT240089.1	1.32244	0.00553341	0.719145	up	NONHSAG109617.1	lncRNA	0.2094	0.31071	0.14176	0.13988	0.21973	0.16447	0.93587	0.58053	0.25919	0.46731	0.62724	0.54248	0.35656
NONHSAT239826.1	2.59898	0.0163942	0.834864	up	NONHSAG109531.1	lncRNA	0.817	0.8945	0	1.27246	0.03417	0	1.37738	0.4181	0.81616	1.28331	0.98754	0.96825	1.29472
NONHSAT239542.1	-1.20027	0.0389249	0.87987	down	NONHSAG109427.1	lncRNA	0.62996	0.30654	0.55361	1.10694	0.50056	0.53243	0.3793	0.23446	0.09323	0.20298	0.22562	0.16968	0.85966
NONHSAT238538.1	1.22029	0.016977	0.835655	up	NONHSAG023940.3	lncRNA	0.50162	0.20972	0.55203	0.19065	0.16638	0.44833	0.67071	0.48122	0.5299	1.21776	1.17548	0.83582	0.59543
NONHSAT237819.1	1.97674	0.0428369	0.87987	up	NONHSAG108866.1	lncRNA	0.34399	0.16041	0.27445	0.18431	0.19301	0.24766	2.97731	0.21471	3.56149	0.42487	0.32468	4.68822	0.34827
NONHSAT237518.1	-1.29809	0.0301786	0.87987	down	NONHSAG108759.1	lncRNA	0.59407	0.40016	1.0884	1.0307	0.73015	0.46336	0.22853	0.07063	0.56171	0.12229	0.10195	1.06319	0.50123
NONHSAT237189.1	3.5003	0.0213442	0.853095	up	NONHSAG108634.1	lncRNA	0.06792	0.25337	0.07225	0.27032	0.28308	0.36673	12.7599	3.41558	0.36603	0.39845	4.42895	0.86953	12.4918
NONHSAT237163.1	1.60512	0.00532287	0.716449	up	NONHSAG021581.3	lncRNA	0.22062	0.09353	0.34137	0.43291	0.13504	0.1083	0.49994	0.34337	0.53761	1.46772	0.4853	0.82003	0.42642
NONHSAT237045.1	-2.50733	0.00189969	0.523164	down	NONHSAG108592.1	lncRNA	0.99506	0.6187	0.56041	0.51971	0.61931	0.29499	0.27019	0.04175	0.36527	0.14459	0.06027	0	0.09877
NONHSAT236973.1	-4.37778	0.00757875	0.732632	down	NONHSAG020613.3	lncRNA	0.63935	1.16064	1.35421	0.88087	0.31846	1.29462	0	1.38045	0	0.97827	1.20494	0	0
NONHSAT236859.1	5.95326	0.0217859	0.854348	up	NONHSAG020218.3	lncRNA	0	0	1.14724	0	0	0	1.02536	2.69254	0.24655	0.98409	4.48035	0	0.65186
NONHSAT236325.1	-1.53503	0.0344844	0.87987	down	NONHSAG018387.3	lncRNA	10.0275	6.11875	6.14694	15.6119	10.3121	7.9299	8.00196	0.93219	5.5072	9.45357	0.5675	11.3887	0.90004
NONHSAT236200.1	-1.18482	0.029247	0.87987	down	NONHSAG108293.1	lncRNA	3.71496	1.25599	1.48199	1.70612	2.50131	2.05613	0.57877	1.59003	0.75081	1.63462	1.24317	0.57535	0.47015
NONHSAT235969.1	-1.4152	0.0292532	0.87987	down	NONHSAG019090.3	lncRNA	0.26919	0.53351	2.04035	1.3599	1.06806	2.10765	0.37278	0.14402	0.34361	0.28053	0.5197	0.4586	0.51102
NONHSAT235823.1	2.15797	0.0229833	0.860137	up	NONHSAG108185.1	lncRNA	0.45577	0.97768	0	0	0.43839	0.49221	0.88363	0.9266	0.89205	0.71774	1.40787	1.07293	0.55374
NONHSAT235736.1	1.68853	0.0324986	0.87987	up	NONHSAG108143.1	lncRNA	0.57189	0.06667	1.06466	0.45963	0.48132	0.3088	0.69298	0.61193	3.83245	1.05952	2.3554	0.88571	1.2304
NONHSAT235399.1	-2.50536	0.0297904	0.87987	down	NONHSAG108058.1	lncRNA	1.75858	0.58378	1.22077	2.03963	0.11468	0.20923	0.12383	0.01595	0.01268	0.06903	0.53708	0.16619	0.9506
NONHSAT235365.1	2.70463	0.0221612	0.857328	up	NONHSAG108043.1	lncRNA	0.03028	0.02824	2.06142	0.08343	2.38811	1.37334	0.58702	4.37372	2.3962	1.73895	1.62115	3.26374	1.2262
NONHSAT235295.1	-1.62146	0.0330408	0.87987	down	NONHSAG108013.1	lncRNA	1.05076	0.79625	3.3767	2.53349	1.57921	2.48231	0.63662	2.34237	0.93143	0.12167	0.06762	0.78656	1.8839
NONHSAT234983.1	2.16431	0.034953	0.87987	up	NONHSAG017417.3	lncRNA	0.2881	0.64975	0.66868	0.00481	0.61468	0.00566	0.60208	0.9192	0.69982	0.52404	0.69576	0.53867	0.50382
NONHSAT234930.1	1.11016	0.0367348	0.87987	up	NONHSAG107868.1	lncRNA	0.14215	0.37121	0.33267	0.2089	0.57425	0.15351	0.74803	0.57798	1.18543	0.57937	0.35127	0.45791	0.5181
NONHSAT234435.1	-1.05467	0.0426108	0.87987	down	NONHSAG107718.1	lncRNA	1.13028	0.89444	0.36436	0.62919	0.79067	0.73978	0.66404	0.25654	0.34976	0.12691	0.4232	0.29706	0.69355
NONHSAT234335.1	1.17771	0.0178766	0.839445	up	NONHSAG107689.1	lncRNA	0.43595	0.40659	1.20236	0.40043	0.26402	0.24412	1.87824	0.93295	1.26409	0.47862	0.43226	1.26033	1.40588
NONHSAT234310.1	-5.59989	0.00165005	0.49583	down	NONHSAG015169.3	lncRNA	0.69268	0.52002	0.79328	1.0384	0.53959	1.07684	0	0.64053	0.66514	0	0	0.66328	0
NONHSAT234289.1	-5.92831	0.0262724	0.874655	down	NONHSAG015097.3	lncRNA	0.90405	0.28605	0.00932	1.08929	1.90352	0.7981	0	0	0.74074	1.8278	0	0	0
NONHSAT234171.1	-3.11857	0.0164525	0.834864	down	NONHSAG014764.3	lncRNA	0.21889	0.9485	0.40839	0.82276	0.53445	0.18911	0.41038	0.07567	0.16907	0	0	0.36299	0.33072
NONHSAT233906.1	1.33639	0.0317083	0.87987	up	NONHSAG107560.1	lncRNA	0.40696	1.73964	0.7937	1.77555	3.16418	3.47938	3.19361	2.57647	5.07928	6.44018	7.68229	2.26902	2.0945
NONHSAT233448.1	2.32848	0.0296284	0.87987	up	NONHSAG107423.1	lncRNA	0.06452	0	0	0	0	0.20905	2.41262	0.34521	0.21964	0.53795	0	0.79946	0
NONHSAT233223.1	-1.26071	0.0144318	0.820921	down	NONHSAG107341.1	lncRNA	0.79798	0.70607	0.82712	0.45105	0.68882	1.3479	0.17001	0.48166	0.52235	0.18954	0.16854	0.63378	0.33145
NONHSAT232973.1	-1.23329	0.0483238	0.87987	down	NONHSAG107269.1	lncRNA	0.57469	1.07197	0.58477	0.39016	0.24034	0.3373	0.67474	0.14705	0.04253	0.35876	0.25727	0.27862	0.15179
NONHSAT232471.1	1.9162	0.0343548	0.87987	up	NONHSAG107112.1	lncRNA	0	0.73706	0.25221	0.58071	0.22804	0	0.87553	1.35299	0.80701	0.29283	1.13921	0.39166	0.88014
NONHSAT231536.1	-2.23098	0.0312577	0.87987	down	NONHSAG106818.1	lncRNA	0.48018	2.19849	2.98748	0.14702	1.90344	0.48714	0.34256	0.31139	0.03715	0.08087	1.37838	0.14423	0.19152
NONHSAT230935.1	-1.60745	0.01361	0.814558	down	NONHSAG009993.3	lncRNA	0.55026	0.9331	0.90998	0.89138	0.56777	0.54563	0.86593	0.07494	0.12771	0.03707	0.52537	0.68177	0.40011
NONHSAT230199.1	3.26734	0.0249674	0.869401	up	NONHSAG064472.2	lncRNA	1.52752	1.55089	0.80221	0.15984	0	0	1.33884	2.66896	2.7972	1.84488	0.95564	9.17549	0.29365
NONHSAT229981.1	4.46989	0.00160515	0.489572	up	NONHSAG062967.2	lncRNA	0.10425	0	0	0.06551	0.06069	0.0711	0.56606	0.07339	0.74937	0.39898	0.37851	0.85654	0.82214
NONHSAT229789.1	2.70749	0.0336378	0.87987	up	NONHSAG062825.2	lncRNA	0.05579	1.56101	0.84277	0.05124	0.05366	0.08435	1.60703	1.43273	1.88955	0.06202	3.95224	2.30875	1.00544
NONHSAT229423.1	1.25905	0.0335325	0.87987	up	NONHSAG106183.1	lncRNA	0.15291	0.42784	1.40979	1.02998	0.44124	0.77064	1.34114	1.14533	1.64824	1.41649	2.30923	1.0736	0.9289
NONHSAT229419.1	-1.76085	0.0211308	0.851495	down	NONHSAG106182.1	lncRNA	4.33298	3.97666	2.97175	3.45559	3.7934	5.02498	3.19785	4.2662	0.33855	0.33649	0.15139	3.61118	3.2311
NONHSAT229306.1	-1.15682	0.0452249	0.87987	down	NONHSAG106152.1	lncRNA	0.44234	1.23767	0.5201	0.66291	1.25403	0.32685	0.41913	0.34876	0.41605	0.0647	0.35958	0.80767	0.165
NONHSAT229303.1	-5.94651	0.00334526	0.642591	down	NONHSAG061460.2	lncRNA	0.30358	0.42705	0.73582	0.74902	0.49011	0.39052	0	0.70853	0.62543	0.00031	0.42587	0	0
NONHSAT229292.1	-3.41512	0.00913756	0.75415	down	NONHSAG006581.3	lncRNA	3.80541	4.51709	0.80964	0.31776	4.3258	0.82193	1.05397	0.81437	0	0	0	0	1.82133
NONHSAT229244.1	-1.09749	0.0167812	0.83552	down	NONHSAG106133.1	lncRNA	0.6316	0.54375	1.17841	0.50873	0.45797	0.28333	0.3095	0.3743	0.19018	0.12602	0.40021	0.19263	0.38368
NONHSAT229232.1	-1.6867	0.0453264	0.87987	down	NONHSAG061429.2	lncRNA	3.62251	3.6708	6.4113	4.96541	6.01384	6.21132	1.14769	3.61607	3.55364	5.17321	7.19153	0.22133	0.16011
NONHSAT229173.1	1.1216	0.0241234	0.863118	up	NONHSAG006341.3	lncRNA	1.56619	1.82846	0.66412	6.25726	2.23337	5.32262	3.44297	4.09003	3.99836	4.82932	6.43931	7.65348	5.68856
NONHSAT229172.1	1.97186	0.0241886	0.863901	up	NONHSAG006341.3	lncRNA	0.08682	0.17094	0.20523	0.44301	0.32474	0.42711	0.60113	0.37158	0.91116	0.25913	0.6456	5.62921	3.06663
NONHSAT228905.1	-1.15801	0.0288584	0.87987	down	NONHSAG005456.3	lncRNA	0.55329	0.51958	1.19135	1.49842	0.54317	0.50923	0.13692	0.13834	0.62616	0.45089	0.47573	0.17433	0.76424
NONHSAT228799.1	-1.47749	0.0268756	0.874655	down	NONHSAG005214.3	lncRNA	2.10911	2.13904	2.2054	2.91619	1.44906	0.74305	0.47953	1.83815	0.76154	1.0956	1.2178	0.08358	0.61466
NONHSAT228302.1	-2.34352	0.00943646	0.75769	down	NONHSAG105861.1	lncRNA	1.47766	0.61077	0.41085	0.24677	0.54914	0.63469	0.09301	0	0.07145	0.1711	0.1729	0.49931	0.32301
NONHSAT227362.1	5.97725	0.000628029	0.362004	up	NONHSAG003526.3	lncRNA	0	0.62655	0	0.71838	0	0	0.59475	0.32674	0.57838	0.63143	0.75865	0.90557	0.42485
NONHSAT227356.1	2.87528	0.00513302	0.713758	up	NONHSAG003504.3	lncRNA	0.04171	0.66139	0.08875	0.38315	0.08025	0.04505	1.27089	1.42833	0.42598	0.27049	2.79187	0.87863	2.74522
NONHSAT227103.1	-2.45657	0.0200791	0.846463	down	NONHSAG002609.3	lncRNA	0.44175	0.618	0.11748	0.25359	1.06225	1.55046	0.30587	0.94536	0.14097	0	0	0	0.05591
NONHSAT226555.1	-1.37185	0.00102825	0.425292	down	NONHSAG105360.1	lncRNA	0.53428	0.67314	0.40883	0.44769	0.568	0.46564	0.18173	0.18053	0.28715	0.22575	0.11582	0.30195	0.14235
NONHSAT226450.1	-2.29428	0.0224571	0.858921	down	NONHSAG000648.3	lncRNA	2.46927	4.2089	4.32771	4.76204	3.24871	2.3193	0.13102	0.06074	0.08856	2.75187	4.08165	3.44624	2.75865
NONHSAT226439.1	-1.06336	0.0215458	0.854026	down	NONHSAG105320.1	lncRNA	1.01572	1.32381	1.59308	2.09315	2.40488	1.36412	0.36067	0.71062	0.39893	1.38722	1.20674	1.69409	0.501
NONHSAT226265.1	-1.23949	0.0331294	0.87987	down	NONHSAG000082.3	lncRNA	0.33091	0.77157	0.41803	0.64589	0.53712	0.49138	0.74467	0.33195	0.0704	0.07663	0.29814	0.46125	0.14658
NONHSAT226235.1	2.6195	0.015438	0.829537	up	NONHSAG000039.3	lncRNA	0.5982	0.22317	0.07636	0	0.04603	0.25841	2.28641	0.12802	0.28507	0.48764	1.18261	0.85975	1.7685
NONHSAT226225.1	1.73177	0.0119838	0.792091	up	NONHSAG000011.3	lncRNA	2.12851	0.64182	1.60886	0.1176	2.25515	0.24197	2.59304	1.55832	3.89498	2.58696	2.76839	1.9333	2.25224
NONHSAT225960.1	1.9577	0.0179586	0.839445	up	NONHSAG105174.1	lncRNA	0.27346	0.19129	0.18182	0.06279	0.09864	0	0.61539	0.58522	0.58177	0.12666	0.14079	0.8894	0.8306
NONHSAT225892.1	-1.22741	0.0461223	0.87987	down	NONHSAG004143.3	lncRNA	0.23577	1.38219	1.03909	0.2475	0.46976	0.41831	0.55972	0.12614	0.28662	0.1248	0.19074	0.45905	0.08525
NONHSAT225823.1	1.45584	0.0171946	0.837748	up	NONHSAG003930.3	lncRNA	0.558	0.26021	0.7049	0.38439	0.33545	0.03766	0.67614	0.78365	0.94968	0.41998	0.93364	1.42592	1.41236
NONHSAT225675.1	1.57407	0.0237911	0.8617	up	NONHSAG003220.3	lncRNA	0.08886	0.34187	0.10635	0.36729	0.08547	0.34788	0.81527	0.22582	0.24576	0.48361	1.8757	0.74317	0.53981
NONHSAT225329.1	1.05319	0.017915	0.839445	up	NONHSAG059345.2	lncRNA	0.71887	0.73982	1.9514	1.59381	0.28612	0.56218	1.40746	1.43232	2.42586	1.63035	1.32724	2.08849	1.68153
NONHSAT224425.1	6.0741	1.43017e-05	0.048265	up	NONHSAG055870.2	lncRNA	0	0	0	0.38346	0.04283	0	1.09462	0.66709	0.86685	0.5208	0.67632	0.76554	0.34942
NONHSAT224405.1	3.23609	0.0450926	0.87987	up	NONHSAG055796.2	lncRNA	0	0	0	1.57975	0	0	1.21107	0.81099	0.34729	0	0	2.45601	1.53472
NONHSAT224334.1	6.92935	3.55556e-05	0.068362	up	NONHSAG104610.1	lncRNA	0	0.02606	0	4.2737	0	0	1.97367	7.98377	2.0689	3.84416	3.55358	3.02959	1.99466
NONHSAT224053.1	-1.47376	0.0194958	0.844492	down	NONHSAG104337.2	lncRNA	1.09229	2.92279	4.66934	0.48965	4.06476	1.10304	0.50915	0.37141	1.18483	0.37732	1.17801	0.63657	0.63253
NONHSAT223624.1	-3.14102	0.017651	0.839271	down	NONHSAG055492.3	lncRNA	0	1.00628	1.07372	0.67133	0.50216	0.22552	0	0	0.29617	0	0	0	0.73999
NONHSAT223459.1	-3.99785	0.0138357	0.816808	down	NONHSAG104337.2	lncRNA	0.63049	1.52006	0.62712	0.59938	2.58649	1.13369	0	0	1.78127	0.34167	1.07116	0	0.25853
NONHSAT223146.1	3.75954	0.000366451	0.268131	up	NONHSAG053931.2	lncRNA	0	0.37023	0.25337	0	0	0	0.65967	0.33981	0.563	0.31869	0.54498	0.98367	0.40191
NONHSAT222776.1	-2.63849	0.042581	0.87987	down	NONHSAG103450.1	lncRNA	1.09276	1.90061	0.87971	0.82286	0.87117	0.91433	1.25426	0	0	0.44685	0.16219	1.29293	2.30244
NONHSAT222655.1	3.33366	0.0455872	0.87987	up	NONHSAG103373.1	lncRNA	2.11888	2.99469	34.8341	0	3.72341	66.2986	23.6324	20.7802	36.0621	55.736	5.51305	25.0412	25.1162
NONHSAT222531.1	-2.90906	0.0168355	0.83552	down	NONHSAG054084.2	lncRNA	2.24351	3.01372	3.01003	2.1222	2.3512	2.2059	0	1.61234	1.15404	0	1.31018	0.95422	1.89853
NONHSAT221428.1	-3.40652	0.0279959	0.87987	down	NONHSAG102374.1	lncRNA	0.1627	0.62383	2.03851	0.74721	0	0.2538	0	0	0.41536	0.45215	0	0	0
NONHSAT221056.1	2.41759	0.0247479	0.867818	up	NONHSAG052970.2	lncRNA	0.44625	1.1351	0	0.96883	0.01301	0.17525	1.4607	0.955	0.79402	0.65139	0.38987	0.85449	1.43759
NONHSAT220912.1	3.96139	0.0324881	0.87987	up	NONHSAG052687.2	lncRNA	0.02273	0.0212	0.02418	0.02088	0.02186	0.02455	7.0819	0.02432	0.54155	0.02105	1.8488	0.02816	15.4637
NONHSAT220762.1	-3.1151	0.0252412	0.871447	down	NONHSAG102019.1	lncRNA	0.4051	0.63445	1.17087	0.28082	1.47038	0.94101	0	0.86693	0.42928	0.44606	0.7083	0	0
NONHSAT220390.1	2.77785	0.0257954	0.873252	up	NONHSAG053817.2	lncRNA	0.0147	0	0.04691	0.24303	0.42418	0.254	1.44533	1.44707	0.81309	0.21787	0.22704	0.10928	0.81856
NONHSAT220157.1	-2.48574	0.0311051	0.87987	down	NONHSAG101691.1	lncRNA	1.5275	1.49469	1.41184	1.44902	0.62624	0.16226	1.24839	1.23254	0.38356	0	0	0.46538	0.12676
NONHSAT217670.1	-1.38053	0.0107795	0.774418	down	NONHSAG099766.1	lncRNA	2.35181	1.13664	0.88931	2.44233	4.1997	0.84299	0.5649	0.23171	0.57854	0.56913	0.6378	1.8282	0.82089
NONHSAT217667.1	-1.37213	0.000889751	0.406835	down	NONHSAG099764.1	lncRNA	0.80702	1.27627	1.77301	1.5792	0.87749	1.23153	0.5102	0.71335	0.58225	0.32503	0.5058	0.39126	0.35525
NONHSAT217441.1	-6.69568	0.00391073	0.676678	down	NONHSAG050957.2	lncRNA	41.8444	41.8663	11.022	19.4601	33.4429	2.16343	15.1582	0	0.00682	26.0467	0.00825	0.00993	7.13934
NONHSAT217338.1	2.94259	0.0495993	0.87987	up	NONHSAG099605.1	lncRNA	0.01244	0.13922	0.02647	0	0	0	1.72261	0.03993	0.12702	0.21893	0	0	1.49869
NONHSAT216324.1	-5.00935	0.00109389	0.431135	down	NONHSAG099079.1	lncRNA	0.39399	1.15248	0.59059	2.3358	5.04714	0.7156	0.59521	0	1.87449	0	0	0	0
NONHSAT216209.1	3.10486	0.0232045	0.860506	up	NONHSAG099020.1	lncRNA	0.82655	0.49226	0.01059	0.00915	0.22031	10.7009	1.48941	8.32214	0.93218	3.15492	2.77878	1.17216	1.35105
NONHSAT216122.1	-1.06482	0.0239693	0.862097	down	NONHSAG050820.2	lncRNA	1.96069	0.8471	2.82195	1.15206	0.69335	1.4791	0.65884	0.74046	0.82198	0.36058	0.60862	0.37511	1.18231
NONHSAT215849.1	-3.08836	0.0430978	0.87987	down	NONHSAG098852.1	lncRNA	0.75972	0.45761	1.69214	1.1194	1.33209	1.31614	0	0	3.64327	0	1.22226	0.45103	1.5704
NONHSAT215595.1	-1.1874	0.00462715	0.702736	down	NONHSAG098715.1	lncRNA	1.11201	1.41453	0.65757	0.80189	0.852	1.21811	0.58244	0.45004	0.25216	0.23317	0.24278	1.01852	0.69358
NONHSAT215061.1	-1.45496	0.0328321	0.87987	down	NONHSAG098330.1	lncRNA	3.11026	1.05943	2.15785	3.85048	0.93652	0.55495	0.71162	1.62061	0.7595	0.10021	0.86328	0.93827	0.32859
NONHSAT214502.1	-4.14497	0.00764214	0.732632	down	NONHSAG097771.2	lncRNA	3.53537	3.28461	8.66462	1.37385	1.92262	2.21739	0	0	2.68451	0.0126	0.028	3.85804	4.26775
NONHSAT214313.1	-1.22206	0.0266763	0.874655	down	NONHSAG097582.1	lncRNA	0.70761	0.74077	1.04464	1.08767	0.7223	0.37429	0.71994	0.72625	0.46698	0.05351	0.26765	0.51888	0.20469
NONHSAT214040.1	-2.59087	0.0136122	0.814558	down	NONHSAG097374.1	lncRNA	1.91842	1.68398	1.28051	1.65844	2.02617	2.31553	0.88556	0	1.02432	0	1.16195	2.23709	0.38085
NONHSAT213792.1	-1.63915	0.0429369	0.87987	down	NONHSAG097238.1	lncRNA	0.4185	0.19516	0.2226	0.25626	0.93926	2.41043	0.09659	0.14927	0.11871	0.19384	0.21545	0.17284	0.14124
NONHSAT213315.1	2.39802	0.0165836	0.835258	up	NONHSAG097008.1	lncRNA	0.60332	0.62521	0.07131	0.18472	0	0	0.18567	1.07594	0.91272	0.55888	1.51852	0.83057	0.81445
NONHSAT212937.1	-3.0345	0.0152843	0.828123	down	NONHSAG049229.2	lncRNA	0.7299	1.98355	1.68681	0.86692	1.41623	0.42131	0.8888	0.76754	0.01071	0.01166	0.77746	0	1.14671
NONHSAT212779.1	-2.55513	0.0235719	0.860506	down	NONHSAG048931.2	lncRNA	0.5654	0.77548	0.99067	1.31359	1.08768	1.22121	0.82905	1.49468	0.70756	0.58537	0	0	0
NONHSAT212499.1	-1.76794	0.00637687	0.731313	down	NONHSAG096560.1	lncRNA	2.25542	1.54597	3.98923	2.24634	1.69893	6.36813	2.8976	0.81414	1.10995	0.15103	0.36374	1.54873	0.71532
NONHSAT211391.1	-2.50844	0.0318093	0.87987	down	NONHSAG095976.1	lncRNA	0.92294	1.00425	2.12728	2.00629	0.20714	0.63126	0.97989	1.84344	0.05236	0	0	0.72423	0.34262
NONHSAT210267.1	1.56414	0.0184185	0.842932	up	NONHSAG094852.1	lncRNA	0.39816	0.38563	1.2707	0.95649	0.20622	0.33076	1.54813	3.40832	1.73321	2.14206	1.40336	1.47996	0.3256
NONHSAT210261.1	1.34645	0.012402	0.798741	up	NONHSAG094846.1	lncRNA	0.30285	0.39801	0.32217	0.58796	0.37737	0.52033	0.6005	1.08265	0.56229	2.33361	2.78524	0.77605	0.77353
NONHSAT209678.1	-1.186	0.0327211	0.87987	down	NONHSAG094490.1	lncRNA	2.30893	1.54606	2.96008	0.92444	1.42364	1.4066	0.65589	1.83711	1.61217	0.3839	0.3048	1.10029	0.41958
NONHSAT209474.1	3.64962	0.0399101	0.87987	up	NONHSAG113310.1	lncRNA	0	0	0.2426	0	0	0	0	1.53066	1.65836	0	0	8.91326	1.38534
NONHSAT209325.1	-1.37639	0.0412778	0.87987	down	NONHSAG044149.2	lncRNA	1.89691	2.56893	4.5611	2.52997	10.3976	1.23475	0.82766	0.22244	1.52577	1.97382	4.54849	0.80489	1.07866
NONHSAT209290.1	-3.34561	0.0016596	0.497412	down	NONHSAG094269.2	lncRNA	1.87501	0.61319	0.69942	1.64393	0.57384	0.60484	0.40466	0	0.04144	0.38347	0.46385	0.04526	0.06163
NONHSAT209118.1	-2.66582	0.0145944	0.824444	down	NONHSAG094165.1	lncRNA	3.48321	3.86871	3.39794	1.97803	4.2401	0.76482	0	0.0464	1.89408	0.87025	0.41669	1.84446	1.09749
NONHSAT209070.1	-2.83767	0.00978128	0.762526	down	NONHSAG043735.2	lncRNA	0.88057	0.3234	0.76202	0.30592	0.66267	0.56664	0.33487	0.02441	0.39991	0	0.18791	0.49746	0.01848
NONHSAT208962.1	3.04375	0.0445004	0.87987	up	NONHSAG094076.1	lncRNA	0.19802	0.89266	0	0	0.03175	0	0.41135	0.81225	0.25277	0.39745	0	4.25276	2.74004
NONHSAT208957.1	-1.14802	0.0384592	0.87987	down	NONHSAG043416.2	lncRNA	0.77687	0.63931	0.77782	0.39875	0.96702	0.22208	0.56956	0.17114	0.11666	0.42332	0.25879	0.19817	0.347
NONHSAT208582.1	3.48116	0.015301	0.828123	up	NONHSAG093889.1	lncRNA	0	0	0.70092	0.94904	1.2675	0	0.54954	0.86524	0.52883	1.05423	0.63216	0.49166	0.70499
NONHSAT208253.1	1.69065	0.0489202	0.87987	up	NONHSAG093728.1	lncRNA	0.0469	0.08748	0.2661	0.12924	0.13534	0.08442	0.10825	1.00369	0.27938	0.27516	0.33804	2.1888	0.17411
NONHSAT207842.1	2.91047	0.0448662	0.87987	up	NONHSAG093517.2	lncRNA	3.50202	3.01706	0	0	3.36847	2.41984	4.47982	3.87425	2.0583	2.58424	4.33928	2.31658	3.68085
NONHSAT207808.1	-2.11076	0.0342271	0.87987	down	NONHSAG093496.1	lncRNA	0.66905	1.00023	1.01528	1.18388	0.74764	0.73317	0.51777	0	0.04186	0.54686	0.5572	0.87772	0.65746
NONHSAT206998.1	1.30074	0.04234	0.87987	up	NONHSAG043257.3	lncRNA	0.46611	0.18392	0.7247	0.99347	0.16094	0.03227	0.5048	1.02946	0.47292	0.59784	0.57223	0.82924	0.99223
NONHSAT206990.1	3.54431	0.0270132	0.874655	up	NONHSAG093072.1	lncRNA	0	0.00835	0.02858	0	0	0	0.0124	0.00958	0.01524	0.01659	6.40784	5.49172	0.00907
NONHSAT206254.1	2.74792	0.0323307	0.87987	up	NONHSAG092573.1	lncRNA	0	0.8145	1.54135	0	1.56548	0	0.63219	0.87075	0.89518	0.56997	0.44961	0.73775	1.34638
NONHSAT205355.1	-1.56748	0.0496752	0.87987	down	NONHSAG091674.1	lncRNA	2.95958	1.7953	4.889	0.59672	2.03668	4.46948	0.933	1.67352	2.31376	0.93615	0.86713	0.53662	0.07308
NONHSAT204358.1	-2.06291	0.0497255	0.87987	down	NONHSAG091066.1	lncRNA	0.16813	1.29631	1.44282	1.44137	0.88408	0.89578	0.74508	0.5757	0.248	0.0623	0	0.90271	0.53338
NONHSAT204286.1	1.73513	0.0188159	0.844492	up	NONHSAG040652.2	lncRNA	0.13185	0.63534	0.18701	0.10092	0.31705	0.02373	0.45647	0.61135	0.2244	0.81424	0.45253	0.87125	1.22366
NONHSAT204180.1	-4.01721	0.0118095	0.790741	down	NONHSAG040401.2	lncRNA	0.61484	0.74898	0.49389	3.53827	0.57933	8.71328	0	0	0.91829	0.12786	0	0.26429	1.42286
NONHSAT203644.1	2.78095	0.0228867	0.859393	up	NONHSAG090715.1	lncRNA	0.08957	2.03286	0.11117	0.06856	0.08616	4.98189	5.02385	1.59744	4.29402	1.65952	2.33652	4.43929	0.25695
NONHSAT203352.1	-3.5512	0.0217837	0.854348	down	NONHSAG041809.2	lncRNA	9.72004	6.68287	9.57794	3.63414	7.32667	10.4467	4.18488	0	0	3.9537	5.87026	2.64407	4.889
NONHSAT203135.1	1.79657	0.022284	0.858268	up	NONHSAG090475.1	lncRNA	0.31127	0.10696	0.42176	0.07223	0.08194	0.35739	0.39022	0.47681	0.80859	1.64811	1.98038	0.1908	0.32842
NONHSAT202584.1	-1.34189	0.0248431	0.868849	down	NONHSAG040367.2	lncRNA	1.11217	3.03353	1.31707	0.48186	0.96884	0.97447	0.49402	0.80833	0.32143	1.16632	0.19446	0.44199	0.27619
NONHSAT202263.1	-1.89153	0.00999754	0.764319	down	NONHSAG090014.1	lncRNA	2.27505	2.62215	3.91309	0.81387	2.10076	3.43454	3.24343	0.44587	0.84369	0.10205	1.85923	0.3976	0.35399
NONHSAT200102.1	1.74233	0.0258778	0.873578	up	NONHSAG038266.2	lncRNA	0.32693	0.51743	0.33725	0.0182	0.03812	0.35307	0.32927	0.45583	0.97794	0.60569	0.24482	1.01879	0.79239
NONHSAT199930.1	-3.99394	0.0117569	0.789286	down	NONHSAG037890.2	lncRNA	3.50138	3.55679	3.06049	3.46187	3.02464	3.50434	0	3.55564	3.19782	0	0	2.66647	2.3144
NONHSAT199679.1	2.82116	0.029091	0.87987	up	NONHSAG037367.2	lncRNA	2.51111	3.58712	0	3.18236	0	4.15363	4.66598	3.33316	2.84016	4.18116	4.35295	4.72596	5.43878
NONHSAT199324.1	2.66037	0.0298317	0.87987	up	NONHSAG039215.2	lncRNA	0.0964	0.01438	0.55786	0.21604	0	0.26651	0.20825	0.42909	0.12469	0.26432	1.46502	0.68795	0.83934
NONHSAT199000.1	-1.03045	0.0235526	0.860506	down	NONHSAG087779.1	lncRNA	1.47618	1.73776	1.2065	0.587	0.83981	1.0304	0.72297	0.60678	0.92682	0.30851	0.17609	0.92564	0.51034
NONHSAT198797.1	-1.22397	0.00874396	0.750338	down	NONHSAG087659.1	lncRNA	1.07676	1.2051	1.63637	1.52591	1.44998	0.59803	0.38343	0.49378	0.91629	0.19949	0.69689	0.87669	0.40492
NONHSAT198410.1	-1.45142	0.00687735	0.731651	down	NONHSAG087463.1	lncRNA	0.66347	0.73224	0.63522	0.58909	0.28718	0.94341	0.33689	0.08282	0.0941	0.27657	0.42128	0.39732	0.20152
NONHSAT197845.1	-2.04187	0.0140865	0.817556	down	NONHSAG087026.1	lncRNA	0.64739	0.50671	1.69067	1.67663	0.48595	0.414	0.31291	0.81768	0.24413	0.12229	0.02091	0.90277	0.05141
NONHSAT197844.1	-2.648	0.0360776	0.87987	down	NONHSAG087025.1	lncRNA	0.78286	0.50903	1.41619	1.70853	0.53124	0.24618	0	1.13874	0.20396	0.08929	0.06706	0.93768	0.14507
NONHSAT197842.1	-1.3126	0.0372485	0.87987	down	NONHSAG087023.1	lncRNA	0.60915	0.62249	0.89916	0.81383	0.26072	0.13535	0.25832	0.53641	0.12649	0.0918	0.07803	0.69334	0.11508
NONHSAT196540.1	-3.13503	0.0133155	0.812254	down	NONHSAG085910.1	lncRNA	0.41019	0.2813	1.8353	1.41842	0.23209	1.48531	0.85208	0.51637	0.25666	0	0.02484	0.20927	0
NONHSAT195677.1	-4.34177	0.0473824	0.87987	down	NONHSAG034881.2	lncRNA	58.0796	1.67557	0.01426	2.93087	0	0	0	0.01435	0.17114	0	0	0	0
NONHSAT195327.1	2.71832	0.0249965	0.869645	up	NONHSAG037187.2	lncRNA	0.81535	0.36614	0	0.29124	0.20333	0	2.78101	0.80782	0.98937	0.5315	0.2643	1.25342	0.22931
NONHSAT194852.1	-1.32578	0.00144468	0.466786	down	NONHSAG036605.2	lncRNA	0.51763	0.86899	0.62281	0.35413	0.60434	0.58214	0.40538	0.14515	0.13974	0.17196	0.24627	0.22558	0.42649
NONHSAT193976.1	-3.26735	0.00485284	0.706387	down	NONHSAG035319.2	lncRNA	0.35159	0.51009	0.41559	0.46647	0.71395	1.09692	0	0	0	0	0.52292	1.11326	0
NONHSAT193899.1	1.73703	0.0487114	0.87987	up	NONHSAG035165.2	lncRNA	0.92777	1.29695	0.69919	0.02523	1.16274	0.04793	1.10628	0.64674	1.44233	0.79091	0.96399	1.85386	1.44215
NONHSAT193824.1	-1.23372	0.0324652	0.87987	down	NONHSAG084609.1	lncRNA	0.5493	0.74518	0.6906	0.59628	0.81655	0.80893	0.55323	0.21373	0.08499	0.37007	0.51418	0.68058	0.15168
NONHSAT193791.1	-1.07924	0.0193062	0.844492	down	NONHSAG034872.2	lncRNA	1.76161	1.5843	2.14172	2.24409	1.82555	1.60802	1.16169	1.20054	0.812	1.8164	1.31721	0.27283	0.55205
NONHSAT193514.1	3.135	0.0302176	0.87987	up	NONHSAG084463.1	lncRNA	0	0	0.78226	0	0	0	0	2.62279	0.89394	0.55143	0.39661	0	0.56724
NONHSAT192897.1	-1.42752	0.0338673	0.87987	down	NONHSAG033858.3	lncRNA	0.22869	0.60433	1.01368	0.87523	0.29329	0.45279	0.21113	0.32627	0.19461	0.42369	0.11774	0.14167	0.07718
NONHSAT192366.1	-1.65735	0.0112821	0.782011	down	NONHSAG083742.1	lncRNA	1.82221	1.46775	1.58602	0.91294	1.67305	3.13073	0.17205	1.32941	0.28194	0.76726	0.21321	0.92361	1.04824
NONHSAT192356.1	2.10897	0.0245568	0.865191	up	NONHSAG083735.2	lncRNA	0.33971	0	0.10325	0.08915	0	0.20964	0.80647	1.09049	0.0826	0.44955	0.44972	0.66141	0.24567
NONHSAT192088.1	-3.97563	0.0012192	0.438184	down	NONHSAG033390.3	lncRNA	2.96836	0.14476	0.72236	0.21384	0.07464	0	0	0.02076	0	0	0	0	0
NONHSAT192063.1	-2.35901	0.0272632	0.876034	down	NONHSAG033390.3	lncRNA	1.54205	1.42223	1.0116	1.69967	0.78282	0.35157	0.27287	0	0.30619	1.19832	0.25581	0.08492	1.23166
NONHSAT191539.1	2.29389	0.00999295	0.764319	up	NONHSAG083196.1	lncRNA	0.42364	0	0.30045	0.32427	0	0	1.46669	0.3022	0.66093	0.45784	0.43621	0.9623	0.21446
NONHSAT191500.1	1.12466	0.00178926	0.514161	up	NONHSAG083178.1	lncRNA	0.25486	0.35822	0.20429	0.2819	0.38152	0.21515	1.2154	0.76818	0.57885	0.42562	0.57473	0.51146	0.45247
NONHSAT191333.1	-1.40452	0.0304043	0.87987	down	NONHSAG083103.1	lncRNA	0.68608	1.49304	1.09477	1.36537	0.95321	0.45279	0.52784	0.16314	0.25948	0.03531	0.78492	0.9445	0.81039
NONHSAT191088.1	2.68252	0.0393555	0.87987	up	NONHSAG082992.1	lncRNA	0	5.67574	0.82063	0.15746	0.49466	0	2.84873	1.28399	2.47991	6.66947	3.00064	0.31859	3.12407
NONHSAT190964.1	-1.83981	0.0327606	0.87987	down	NONHSAG082922.1	lncRNA	1.46745	0.4149	0.23969	0.60495	2.82299	3.34425	0.16802	0.23491	0.86528	0.18196	0.07733	0.88761	0.16963
NONHSAT190901.1	2.92343	0.0297955	0.87987	up	NONHSAG032716.2	lncRNA	0.05667	0.02643	9.97755	3.5136	0.16353	2.5705	13.067	4.94213	1.27798	2.51986	2.12986	13.8325	3.09837
NONHSAT190637.1	4.92332	0.00541118	0.716449	up	NONHSAG082751.1	lncRNA	5.35454	0	2.04813	0	1.8575	0	4.42478	1.84094	1.84752	2.56408	3.33211	3.39325	2.16849
NONHSAT190537.1	1.43914	0.0419902	0.87987	up	NONHSAG082682.2	lncRNA	0.50506	0.03489	0.1592	0.20618	0.41383	0.32322	0.46628	0.50039	0.79591	0.77976	1.23268	0.44035	0.28408
NONHSAT189609.1	4.34831	0.0151122	0.828123	up	NONHSAG031689.2	lncRNA	0.05334	0.03316	0.03783	0.27762	0.0171	0.42242	1.13258	0.43756	1.01369	17.1943	0.64073	0.35246	11.4125
NONHSAT189602.1	3.63455	0.000312449	0.246886	up	NONHSAG031666.3	lncRNA	0	0	0.2407	0	0.24872	0	0.67143	0.27669	0.88019	0.47907	0.53251	0.60072	0.29453
NONHSAT186319.1	1.10781	0.0311775	0.87987	up	NONHSAG079396.1	lncRNA	0.65233	0.3276	0.23132	0.19972	0.22524	0.14451	0.39378	0.7338	1.01059	0.74372	0.60279	0.55954	0.33869
NONHSAT186058.1	1.4021	0.0239156	0.861898	up	NONHSAG030065.2	lncRNA	0.28407	0.34287	0.47996	0.18418	0.30538	0.36092	0.53224	2.59262	1.08071	0.38698	0.39573	2.36023	0.60906
NONHSAT185870.1	3.24361	0.00603811	0.73061	up	NONHSAG029790.3	lncRNA	0.39521	0	0	0.71256	0	0.15808	0.32432	0.81444	0.6228	0.3661	0.40693	0.47153	0.6817
NONHSAT185806.1	2.53562	0.0279486	0.87987	up	NONHSAG029763.2	lncRNA	0.01666	0.65266	0.03545	0.82641	0.62502	0	0.46147	0.42788	0.794	0.26238	0.8921	0.51609	1.95682
NONHSAT185451.1	-2.53042	0.0202664	0.847665	down	NONHSAG079021.2	lncRNA	0.61066	2.32994	0.689	0.73087	0.55178	0.03997	0.02563	0.0594	0.06299	0.2057	0.40013	0.06878	0.11241
NONHSAT185133.1	4.52577	0.00120302	0.437706	up	NONHSAG078872.1	lncRNA	0	1.35085	0	1.41038	0.21997	0	1.47794	1.46823	1.46421	1.61407	1.89501	1.55167	1.53258
NONHSAT184377.1	-3.75565	0.00508232	0.712435	down	NONHSAG078550.1	lncRNA	3.21345	0.03138	0.0179	0.01545	4.2237	0	0	0	0	0	0	0	0
NONHSAT184129.1	-3.93457	0.00170725	0.50303	down	NONHSAG026902.2	lncRNA	1.36815	0.71653	0.61576	0.94733	0.36442	0.57965	0	0	0.32241	0.0195	0.41178	0	0.51145
NONHSAT184002.1	2.68582	0.0326604	0.87987	up	NONHSAG026813.2	lncRNA	2.08372	5.34751	3.37571	4.11555	0	4.60357	10.5428	4.24065	8.58778	10.0044	8.25955	9.80379	8.92129
NONHSAT183953.1	-2.99207	0.01225	0.79633	down	NONHSAG031070.2	lncRNA	0.46529	0.42222	1.1371	0.60063	0.93137	0.28519	0	0	0.51366	0.27958	0	0.45184	0.47108
NONHSAT183568.1	1.21442	0.013203	0.810905	up	NONHSAG030538.2	lncRNA	0.15405	0.6705	0.6009	0.40091	0.24696	0.4991	1.38669	0.52199	0.78656	0.90379	0.92529	1.33609	0.70187
NONHSAT182506.1	-8.56857	0.000546057	0.337644	down	NONHSAG077689.1	lncRNA	28.8873	28.4259	0	0.11339	20.6612	24.3086	0	0	0	0	0	0	0
NONHSAT182461.1	1.0034	0.0292839	0.87987	up	NONHSAG029010.2	lncRNA	0.40838	0.65294	0.60444	0.9762	1.44436	0.47116	2.14625	1.95689	1.51528	1.60014	1.49393	0.41799	1.66671
NONHSAT181694.1	-4.68676	0.000801857	0.39445	down	NONHSAG077307.1	lncRNA	1.40606	1.42666	0.92048	1.77402	0.37155	0.01669	0.0214	0.0992	0.01315	0.01431	0.01591	0.01914	0.01564
NONHSAT181619.1	1.34985	0.00779271	0.732693	up	NONHSAG077282.1	lncRNA	0.13085	0.13559	0.28612	0.31381	0.24472	0.16486	0.80534	0.88672	0.69901	0.17508	0.28442	0.62145	0.62558
NONHSAT181617.1	1.99926	0.0286536	0.87987	up	NONHSAG027504.3	lncRNA	0.12069	0.16884	0.22468	0.33256	0	0.26067	1.46241	1.71108	0.35946	0.44719	0.34173	0.97195	0.15274
NONHSAT181583.1	-1.66516	0.0404211	0.87987	down	NONHSAG027476.2	lncRNA	1.62561	1.46925	4.31441	0.6773	2.38573	0.25338	0.44096	0.34071	0.2567	0.07762	1.38047	0.35299	1.32347
NONHSAT181198.1	2.00288	0.0156098	0.829972	up	NONHSAG077076.1	lncRNA	0	0.15303	0.52364	0.82889	0.23673	0	0.79527	0.35113	0.83775	0.68396	0.76025	0.91481	0.66448
NONHSAT180328.1	-1.10899	0.0067888	0.731651	down	NONHSAG076472.1	lncRNA	1.97238	1.73631	0.90994	1.23858	0.78403	0.98896	0.91976	0.68914	0.67651	0.58728	0.25904	0.52367	0.47886
NONHSAT180247.1	2.21444	0.037634	0.87987	up	NONHSAG076432.1	lncRNA	0.54958	1.014	0.34316	1.67899	1.76973	0	3.75575	2.85082	2.06388	1.32808	0.76271	1.96877	1.98377
NONHSAT180088.1	2.8408	0.0364931	0.87987	up	NONHSAG024482.2	lncRNA	0.04908	0.04578	0.39161	0.09017	0.04721	0.42406	0.20392	0.2626	2.44344	3.20546	0.07581	1.45953	3.23013
NONHSAT180045.1	-6.55384	4.64604e-05	0.0773558	down	NONHSAG024386.2	lncRNA	1.79094	3.50442	1.78566	3.28354	1.84424	1.63832	0	0	0.02391	0	1.85852	0	0.5262
NONHSAT179524.1	1.11395	0.0401769	0.87987	up	NONHSAG076022.1	lncRNA	0.36767	0.28168	0.23747	0.36183	0.27787	0.07091	0.9456	0.84304	0.50284	0.18246	0.86532	0.71586	0.33237
NONHSAT179517.1	1.65986	0.0430997	0.87987	up	NONHSAG076018.1	lncRNA	0.0377	0.73835	0.32083	0.62327	0.36261	0.12214	0.31324	0.40338	0.83408	0.59366	1.66911	1.63478	1.22137
NONHSAT178481.1	-1.96126	0.00457224	0.702316	down	NONHSAG075185.1	lncRNA	0.40442	0.37718	0.94648	0.59434	0.1556	0.74247	0.11201	0.08655	0.13766	0.03746	0.04164	0.30064	0.20473
NONHSAT177951.1	-1.0101	0.027855	0.87987	down	NONHSAG024116.2	lncRNA	0.53265	0.65575	0.7525	1.08026	0.86483	0.60745	0.5429	0.87088	0.43514	0.075	0.34223	0.5438	0.30632
NONHSAT176393.1	2.38951	0.022864	0.859393	up	NONHSAG073768.1	lncRNA	2.26914	0.94359	1.73741	0.98238	1.26508	9.06862	15.4518	24.1101	18.9531	3.09274	31.3113	12.8396	0.86336
NONHSAT176353.1	1.58294	0.0334888	0.87987	up	NONHSAG073739.1	lncRNA	0.97052	0.51009	3.99288	0.08865	3.01716	2.27574	2.9702	4.21129	2.6693	2.11596	2.90407	3.21546	3.7893
NONHSAT176013.1	1.55384	0.0470865	0.87987	up	NONHSAG021068.2	lncRNA	1.23926	3.55806	1.05983	0.04464	0.74792	1.07592	1.58157	1.24803	3.03965	4.72695	3.12749	1.56554	2.78001
NONHSAT175635.1	-4.35714	0.0240101	0.862451	down	NONHSAG073384.1	lncRNA	0.02722	0.72978	0	1.17494	0.90317	0.92587	0	0	0	0.04412	0	0.37936	0
NONHSAT175031.1	-5.93601	0.000667186	0.367783	down	NONHSAG021249.2	lncRNA	1.95076	3.42124	6.48506	5.28773	2.88593	7.57959	0	0	0	3.92839	0	0.78815	2.40441
NONHSAT174340.1	-1.12416	0.0153959	0.828614	down	NONHSAG072480.1	lncRNA	1.29286	1.96293	2.3349	2.30597	1.86534	0.53576	0.87438	1.5925	0.51172	0.51526	0.32506	0.93131	1.00455
NONHSAT174213.1	1.48479	0.00674123	0.731651	up	NONHSAG072363.1	lncRNA	0.70081	0.49021	1.80167	0.19669	1.32944	1.91311	1.77925	2.60373	3.29657	1.76722	2.36521	2.07426	2.50308
NONHSAT173937.1	3.09035	0.0123325	0.797254	up	NONHSAG072194.1	lncRNA	0	0.06204	0.38919	0.67207	3.16707	1.50855	5.25063	8.43429	6.00011	2.58796	1.1301	1.52469	1.21223
NONHSAT173818.1	1.1147	0.00688871	0.731651	up	NONHSAG019352.2	lncRNA	0.30531	0.26441	0.53358	0.30046	0.5244	0.56523	0.87581	0.72338	0.87222	0.52524	1.10027	1.24291	0.97149
NONHSAT173673.1	-1.32743	0.0135845	0.814558	down	NONHSAG072051.1	lncRNA	0.80191	1.44756	1.1833	1.61569	0.9455	0.44698	0.21494	0.96878	0.5063	0.21566	0.18645	0.70511	0.57619
NONHSAT173467.1	1.34418	0.0174499	0.838425	up	NONHSAG108303.1	lncRNA	0.12175	0.37851	0.15111	0.2423	0.13663	0.61361	0.59013	0.41255	0.31083	0.71431	0.68951	0.9554	0.73962
NONHSAT172832.1	1.57512	0.0435487	0.87987	up	NONHSAG071584.1	lncRNA	0.09057	1.45006	1.30604	1.97341	0.06776	0.84225	1.79772	0.82912	2.04667	1.03939	1.62678	2.59339	1.70148
NONHSAT170930.1	1.95633	0.0186077	0.844492	up	NONHSAG070401.2	lncRNA	0.17779	0.29848	0.15131	1.78819	1.52201	0.78723	0.3447	3.23411	2.26188	1.8199	4.27459	1.78431	3.40214
NONHSAT170735.1	-2.96535	0.0253948	0.871447	down	NONHSAG016782.2	lncRNA	0.76533	1.91357	0.51968	2.18368	1.26868	0.82652	0	0	0.48499	2.06654	1.5593	0	0.49459
NONHSAT170704.1	2.00332	0.0305638	0.87987	up	NONHSAG070270.1	lncRNA	0.65258	0	0.55537	0	0	0.07048	0.36149	0.13965	0.55533	0.30226	0.47035	1.37453	0.33035
NONHSAT170584.1	1.25446	0.0225701	0.859154	up	NONHSAG070195.1	lncRNA	0.52605	0.9462	0.63956	0.63274	0.96981	0.46666	1.60442	3.76596	0.62352	2.22186	3.21122	0.64401	1.87679
NONHSAT169222.1	5.95256	0.000532766	0.33407	up	NONHSAG069152.2	lncRNA	0	0	0	0.30257	0.16025	0	0.409	0.48618	2.05249	0.21045	1.44252	0.57703	0.24535
NONHSAT166976.1	1.48229	0.028133	0.87987	up	NONHSAG013845.2	lncRNA	0.28541	0.19359	0.46922	0.11916	0.14974	1.12081	1.79655	1.52695	0.37535	0.45666	0.50759	1.76808	0.81434
NONHSAT165987.1	-4.38364	0.00868508	0.749607	down	NONHSAG067153.1	lncRNA	0.09115	0.51009	1.60231	0.21928	0.74735	0.67503	0	0.12076	0.75353	0	0.51845	0	0
NONHSAT165309.1	-1.94147	0.0433039	0.87987	down	NONHSAG012926.2	lncRNA	0.65872	1.44139	1.54974	1.24499	0.32899	1.14916	0.26314	0.40664	0.71147	0.23469	0	1.3341	0.38477
NONHSAT164195.1	1.33888	0.0275071	0.876977	up	NONHSAG065805.1	lncRNA	0.12705	0.28439	0.10813	0.28007	0.19553	0.16465	0.17595	0.27189	0.6487	0.63554	0.52328	0.81856	0.64317
NONHSAT163911.1	1.66752	0.0365394	0.87987	up	NONHSAG012050.2	lncRNA	0.35441	0.39481	2.33543	9.82911	4.33691	10.9507	7.56644	10.9448	3.31749	8.4264	8.87969	7.58683	7.65485
NONHSAT163811.1	-3.18305	0.0336347	0.87987	down	NONHSAG011865.2	lncRNA	0.37886	0.55791	0.55152	0.9707	0.67128	0	0.24852	1.21616	0	0	0	0	0
NONHSAT163768.1	-1.29296	0.00422324	0.696191	down	NONHSAG011787.3	lncRNA	0.75202	1.31774	1.11516	1.21403	0.96446	0.98442	0.41026	0.41453	0.34906	0.69663	0.44582	0.22588	0.57681
NONHSAT163749.1	2.3073	0.0167296	0.835397	up	NONHSAG011724.3	lncRNA	0.12098	0.38364	0.38611	0	0.23274	0	0.56965	0.20713	0.51477	0.42587	0.44846	0.32978	1.00443
NONHSAT162762.1	2.46775	0.00563918	0.723094	up	NONHSAG065031.1	lncRNA	0	0.1317	0.05007	0.25941	0.22638	0	0.91261	0.20147	0.72102	0.52325	0.67854	0.29161	0.19063
NONHSAT162749.1	-1.75101	0.00726131	0.73243	down	NONHSAG012270.2	lncRNA	1.33301	0.73464	0.36526	1.13163	0.87421	0.32718	0.58736	0.10806	0.37812	0.2058	0.04159	0.40039	0.14314
NONHSAT162353.1	1.25945	0.0437084	0.87987	up	NONHSAG064819.1	lncRNA	0.31162	0.1038	0.73404	0.42934	0.53524	0.26442	1.2638	1.28612	1.21225	0.433	0.3667	0.44125	1.84793
NONHSAT162335.1	-1.88075	0.0266379	0.874655	down	NONHSAG064808.1	lncRNA	0.97171	1.37165	1.20133	0.60306	0.50522	0.93595	0.10911	0.0562	0.64811	1.07043	0.48674	0.03254	0.37225
NONHSAT162331.1	-1.69252	0.00768993	0.732632	down	NONHSAG064807.1	lncRNA	3.72231	3.84407	3.3681	3.14389	4.01933	4.22012	4.34503	1.8465	0.64322	2.17984	0.92514	0.19437	1.50169
NONHSAT162222.1	1.81654	0.0323544	0.87987	up	NONHSAG064765.1	lncRNA	12.8644	15.7297	20.2927	0.66628	26.7428	0.78339	14.4718	24.7895	16.2907	27.0254	29.9581	21.0928	22.2509
NONHSAT162124.1	-3.13115	0.00876437	0.750338	down	NONHSAG010989.3	lncRNA	0.44175	1.29485	2.34966	1.15928	0.4856	0.27261	0	0	1.55736	0	0	1.4074	0
NONHSAT161946.1	1.70845	0.0427798	0.87987	up	NONHSAG010658.2	lncRNA	0.09901	0.09234	0.10533	0.2122	0.63491	0.14257	0.18282	1.69512	0.33703	1.10063	0.98551	0.44981	0.40098
NONHSAT160743.1	2.00916	0.0169205	0.83552	up	NONHSAG063638.1	lncRNA	0	0.39511	0.37556	0.06485	0	0.22876	0.78223	0.75551	0.24034	0.65406	0.36351	1.31223	0.35743
NONHSAT160689.1	2.85413	0.038633	0.87987	up	NONHSAG063608.1	lncRNA	0.33698	0	0	0.07738	0.10129	0	0.64166	0.74369	0.01792	0.52677	0.39035	0.15657	1.21545
NONHSAT160637.1	2.72409	0.00110625	0.432347	up	NONHSAG009392.2	lncRNA	2.8763	0.71905	0.66243	10.1591	0.2567	0.22416	7.10406	8.59851	8.25134	5.1091	5.49576	4.81286	9.90722
NONHSAT160631.1	-3.4263	0.0442393	0.87987	down	NONHSAG009374.2	lncRNA	0	1.19022	0	2.06853	1.94955	3.56707	0	0	0	0	0	1.90669	0
NONHSAT160452.1	2.11286	0.0119489	0.791368	up	NONHSAG008791.2	lncRNA	0.84477	0.52525	0.02723	1.15214	0.68944	0.24881	0.85081	1.94479	1.45953	0.75883	2.97848	3.07656	2.53995
NONHSAT160177.1	1.90344	0.0414703	0.87987	up	NONHSAG007907.2	lncRNA	0	0.89765	0.40955	0.53042	0.27773	0	0.73307	0.92687	0.61427	0.31205	0.89191	1.49061	0.4385
NONHSAT160134.1	-1.14513	0.0425543	0.87987	down	NONHSAG007795.2	lncRNA	0.43754	0.67587	0.30546	0.84145	0.44716	0.44299	0.26509	0.04389	0.50032	0.48131	0.22526	0.3727	0.08306
NONHSAT160053.1	-1.0713	0.0301041	0.87987	down	NONHSAG063292.1	lncRNA	2.82429	2.93513	3.26201	2.48296	2.09565	0.74073	1.11748	2.02908	1.54503	0.97175	0.83087	0.4999	0.98039
NONHSAT159974.1	1.41813	0.00488498	0.706387	up	NONHSAG007282.3	lncRNA	0.12078	0.39939	0.28034	0.32274	0.35909	0.40318	0.57783	0.78719	1.22406	1.11886	0.90448	0.50337	0.60032
NONHSAT159810.1	-5.80173	0.0486905	0.87987	down	NONHSAG009933.2	lncRNA	5.73952	0	1.41685	2.17385	6.70956	6.46743	0	0.25632	2.97616	0	0	0	0
NONHSAT159677.1	-2.01362	0.0304742	0.87987	down	NONHSAG063097.1	lncRNA	37.3954	3.06877	76.8883	5.82373	12.3217	42.6609	2.43189	18.0389	5.74156	1.47262	1.4846	4.85544	6.30707
NONHSAT159504.1	-2.84213	0.0210241	0.850709	down	NONHSAG062999.1	lncRNA	0	0.15017	1.32745	1.03523	0.15487	0.86942	0.44595	0	0.06851	0	0	0	0
NONHSAT159360.1	3.24997	0.0445493	0.87987	up	NONHSAG008915.2	lncRNA	0	0	0	1.19994	0	1.32267	1.86568	0	1.21593	1.13453	1.84957	0.91048	2.31467
NONHSAT159229.1	-1.16986	0.0129925	0.805668	down	NONHSAG062868.1	lncRNA	0.92365	2.09745	1.79428	1.95498	0.69529	0.9975	0.8342	0.3008	0.75183	0.81841	0.3308	0.64684	0.56923
NONHSAT159154.1	1.18509	0.0114947	0.784059	up	NONHSAG062832.1	lncRNA	1.6514	1.58182	1.70929	4.05855	2.10359	3.54276	3.49219	13.2527	4.12093	6.69785	6.18111	4.53456	2.80168
NONHSAT158902.1	-1.10496	0.0283211	0.87987	down	NONHSAG007821.3	lncRNA	1.11786	0.7666	1.34657	1.11736	0.7748	0.51485	0.38701	1.38962	0.41967	0.28933	0.20312	1.0184	0.18308
NONHSAT158858.1	-2.27932	0.00739693	0.73243	down	NONHSAG062669.1	lncRNA	0.37781	0.70473	0.80383	1.94333	0.43608	0.40802	0	0	0.1929	0.41998	0.23341	0.18724	0.30601
NONHSAT157223.1	1.8438	0.00121202	0.437706	up	NONHSAG006341.3	lncRNA	2.58179	1.00709	0.66504	1.07384	0.9293	0.32441	2.95697	2.95368	1.26432	4.72305	4.94889	5.24084	3.42771
NONHSAT156984.1	-4.38861	0.0488047	0.87987	down	NONHSAG005838.3	lncRNA	0	1.31852	1.97098	0.95978	0.8446	0.88191	0	1.43755	0	0.7402	0	0	0
NONHSAT156440.1	-5.35483	0.0238144	0.8617	down	NONHSAG061007.1	lncRNA	1.74987	2.36392	1.36256	2.44406	1.62241	0	0.01249	0	0	2.03875	0.01857	0	0.00913
NONHSAT155997.1	-1.12985	0.0137949	0.816781	down	NONHSAG060758.1	lncRNA	1.73567	2.51811	1.36771	2.95228	1.29849	1.80501	1.42437	0.75664	0.60174	0.47639	1.58858	0.87613	0.8461
NONHSAT155839.1	2.09407	0.0482136	0.87987	up	NONHSAG006474.2	lncRNA	0.0253	0.88087	0.52928	1.09987	0.06489	0	0.44376	0.59553	0.53103	0.41401	0.46019	0.87765	0.58057
NONHSAT155813.1	-2.60861	0.0349723	0.87987	down	NONHSAG060658.1	lncRNA	2.163	1.7696	1.57437	1.35935	1.31401	0.32785	2.04949	0	0.64584	0	0	2.67995	1.22944
NONHSAT155609.1	-3.05865	0.0105551	0.773423	down	NONHSAG006100.2	lncRNA	14.8571	3.85203	10.0078	6.04166	7.85336	3.82022	1.80061	0.85932	0	2.63918	4.78424	0.7818	2.90389
NONHSAT155528.1	1.14279	0.042748	0.87987	up	NONHSAG005951.2	lncRNA	3.05661	2.04737	6.26677	0.76569	7.13628	3.54105	11.3519	10.1984	9.52942	4.91643	2.60364	7.36767	5.26094
NONHSAT155251.1	1.20607	0.0278523	0.87987	up	NONHSAG005452.2	lncRNA	0.10657	0.26504	0.37788	0.3589	0.17084	0.34526	0.78707	0.91222	0.33251	0.52649	0.51206	0.92424	0.5035
NONHSAT155072.1	-2.17116	0.0321706	0.87987	down	NONHSAG005179.2	lncRNA	0.53838	0.69042	1.26	1.60715	1.50176	1.56984	1.09971	0.10081	1.15682	0.3491	0	1.43416	0.09539
NONHSAT152087.1	-4.92293	0.000305965	0.244126	down	NONHSAG002395.2	lncRNA	0.68282	0.62459	0.7683	0.61512	0.70731	1.31884	0	0	0	0.62036	0.74364	0	0
NONHSAT152012.1	-2.18243	0.00559591	0.721514	down	NONHSAG057990.1	lncRNA	0.46206	0.61563	0.63198	0.60629	0.44444	0.499	0	0.14126	0.22468	0	0.13593	0.16357	0.40098
NONHSAT151785.1	-2.76949	0.0138668	0.817128	down	NONHSAG001835.2	lncRNA	1.73233	0.71019	1.15432	1.38134	0.82398	0.26726	0.94905	0.91663	0	0.10581	0.31362	0.37738	0
NONHSAT151532.1	-2.84856	0.00606568	0.73061	down	NONHSAG001307.2	lncRNA	20.4857	18.7233	22.2576	1.09468	17.3736	13.1997	15.2025	0.82183	1.74666	1.28801	1.18624	0.62347	1.04576
NONHSAT151176.1	-3.51957	0.00702671	0.731651	down	NONHSAG057540.1	lncRNA	4.3771	1.86692	1.97328	0.14709	1.12956	1.81587	0.05544	0	0.19305	0.08653	0.78321	0.24801	0.21618
NONHSAT151093.1	1.74253	0.0434433	0.87987	up	NONHSAG057484.1	lncRNA	0.06311	0	0.8056	0.23186	0.607	0.40891	1.66046	0.60773	0.69813	0.93533	0.25991	0.78189	0.76671
NONHSAT150981.1	-3.62495	1.89834e-05	0.0552418	down	NONHSAG000140.2	lncRNA	1.11237	1.54354	1.18334	1.22108	0.88727	0.5274	0.11272	0.05806	0.02309	0.32672	0.02794	0.16808	0.05494
NONHSAT150345.1	-1.79096	0.0335879	0.87987	down	NONHSAG057115.1	lncRNA	0.85751	1.01788	0.74636	1.14565	0.97477	0.58931	0	0	0.33169	0.72213	0.72241	0.77269	0.31571
NONHSAT150062.1	-1.87495	0.0312227	0.87987	down	NONHSAG056975.1	lncRNA	0.2101	0.7838	0.67051	0.61753	0.40417	0.36303	0.17457	0.31473	0	0.23355	0.30286	0	0.25526
NONHSAT150059.1	-3.51554	0.00511855	0.713758	down	NONHSAG003479.2	lncRNA	0.62838	0.19535	1.3091	0.86576	0.50368	2.20552	0.58014	0	0	0.33955	0	0	0.6097
NONHSAT150042.1	2.91252	0.0350499	0.87987	up	NONHSAG056961.1	lncRNA	0.0214	0.01996	0.04553	0.01966	0.02059	0.85516	2.25245	0.0916	0.89239	0.51545	1.56457	0.23865	0.02167
NONHSAT150039.1	1.81573	0.0447638	0.87987	up	NONHSAG003442.2	lncRNA	0.48966	0.26439	0.94584	0.11836	0.16113	0	1.05283	0.66182	0.71275	0.51327	0.62359	0.3672	0.36529
NONHSAT150038.1	-1.4666	0.0189874	0.844492	down	NONHSAG056959.1	lncRNA	24.9666	27.3906	24.2434	21.1062	38.2184	32.2529	27.3648	11.7747	2.43673	29.8794	26.1213	6.12806	3.06685
NONHSAT149856.1	-1.81508	0.0253897	0.871447	down	NONHSAG003008.2	lncRNA	0.54379	0.55327	1.15696	0.93084	1.40272	2.16219	0.6846	0.10579	0.31551	0.34345	0.68717	0.03062	0.62563
NONHSAT149483.1	-4.48459	0.00277277	0.608922	down	NONHSAG002268.2	lncRNA	2.3964	1.57055	3.27274	5.62177	2.21156	7.44919	0	0	0	1.40992	4.63484	2.48764	0
NONHSAT149217.1	-1.57709	0.00837241	0.744606	down	NONHSAG104936.1	lncRNA	1.62426	1.02978	3.70818	3.7549	1.7993	1.22197	0.60656	0.18552	2.30626	0.70159	1.04292	0.39571	0.48965
NONHSAT149070.1	-2.94066	0.00962957	0.761053	down	NONHSAG056502.1	lncRNA	1.31133	1.86967	2.0524	1.07987	1.01486	2.06728	0.33397	3.35465	0.03848	0.36302	1.5675	0	0.04578
NONHSAT148819.1	-1.4216	0.0352744	0.87987	down	NONHSAG056380.1	lncRNA	1.97138	2.47814	1.73243	0.47237	1.8962	0.74052	0.83088	0.09171	1.23995	1.11158	0.35302	0.31859	0.4339
NONHSAT148359.1	1.80108	0.0295732	0.87987	up	NONHSAG056127.1	lncRNA	0.09598	0.22379	0.2042	0.6171	0	0.2073	1.59497	0.71889	0.49005	0.66681	0.19765	0.41621	0.53446
NONHSAT148349.1	3.05283	0.0022315	0.562821	up	NONHSAG000331.2	lncRNA	0	0	0.41653	0.35964	0.22597	0	1.03024	0.67034	0.46647	0.29017	0.96759	1.06728	0.75321
NONHSAT147592.2	5.02075	0.000294035	0.238693	up	NONHSAG048431.2	lncRNA	0	0	0	0	0	0	0	3.09185	2.78367	0	3.0875	4.796	4.08468
NONHSAT147545.2	-2.7528	0.00750077	0.732632	down	NONHSAG047517.3	lncRNA	1.32138	0.9204	0.96085	1.04471	1.59276	0.65029	0	0.41164	0.19927	0.34087	0.46501	0	0.76206
NONHSAT147266.2	2.01252	0.0241299	0.863145	up	NONHSAG036772.2	lncRNA	0.11224	0.18319	0.98502	0.51545	0.62074	0	1.59313	0.99078	1.31325	0.83174	0.69339	0.45194	0.65339
NONHSAT145735.2	-1.74138	0.0344224	0.87987	down	NONHSAG020870.2	lncRNA	0.49736	0.47676	0.94062	0.60911	0.77075	0.56697	0.45918	0.23653	0.56432	0.25596	0	0.27388	0.26577
NONHSAT145698.2	-1.53527	0.044707	0.87987	down	NONHSAG020850.3	lncRNA	0.84729	0.39511	1.35202	0.61611	0.54332	0.57189	0.4889	0	0.60085	0.16352	0.18175	0.43741	0.57189
NONHSAT145683.2	-3.32726	0.00421577	0.696191	down	NONHSAG020842.2	lncRNA	0.55815	1.31875	0.31667	0	1.00214	0.20092	0	0	0.06333	0	0	0.27662	0
NONHSAT145558.2	-1.48612	0.0445739	0.87987	down	NONHSAG020782.2	lncRNA	0.82601	0.93546	0.94147	0.86708	0.454	1.14691	0.32682	0	0.60249	0.6012	0.18225	0.80411	0.47788
NONHSAT144617.2	-2.1618	0.029873	0.87987	down	NONHSAG020382.2	lncRNA	0.7216	1.40209	1.02352	0.44186	0.4338	1.00658	0.20819	0	0.66523	0.50133	0.43342	0.7823	0
NONHSAT144410.2	1.31871	0.0332692	0.87987	up	NONHSAG020294.3	lncRNA	0.14795	0.68227	0.1399	0.0755	0.1344	0.16866	0.37563	0.21108	0.3917	0.67765	0.4147	0.28515	1.23996
NONHSAT143450.2	-3.27369	0.0040655	0.687065	down	NONHSAG019874.2	lncRNA	0.90722	0.71857	1.51798	1.33578	0.2061	0.34956	0.35355	0.7366	0.10863	0.02534	0.03755	0	0.09231
NONHSAT143449.2	-1.27969	0.0482907	0.87987	down	NONHSAG019874.2	lncRNA	1.00005	0.44515	1.30564	1.08557	0.30606	0.66273	0.40918	1.16735	0.25144	0.16843	0.04681	0.59137	0.32216
NONHSAT143439.2	-2.78432	0.0299208	0.87987	down	NONHSAG019869.2	lncRNA	15.2281	6.02139	15.7891	9.12069	11.3399	11.5195	5.24782	0.56317	10.9283	12.6763	0.03613	15.7375	0.03552
NONHSAT141954.2	1.45927	0.0444301	0.87987	up	NONHSAG019174.2	lncRNA	0.56243	1.04911	0.06298	0.21752	0.05695	0.19181	1.10682	0.22172	0.85646	0.521	0.85343	0.88023	0.44955
NONHSAT141716.2	1.27926	0.0256028	0.872716	up	NONHSAG019081.2	lncRNA	0.33189	0.4221	0.28887	0.19399	0.4063	0.78202	2.7159	0.51655	0.64188	1.09002	0.49707	1.79438	0.7026
NONHSAT141474.2	-1.30384	0.00904875	0.752639	down	NONHSAG018978.2	lncRNA	1.16063	1.08247	0.61734	1.29925	1.50013	1.56678	0.25114	0.65976	0.70988	0.40318	0.37345	0.5842	0.44066
NONHSAT141399.2	1.80002	0.04699	0.87987	up	NONHSAG072493.2	lncRNA	0.01005	0.09372	0.33672	0.3415	0.06282	0.48833	0.6749	0.48922	0.66698	0.11635	0.39834	1.10805	0.18313
NONHSAT140832.2	-1.73017	0.0438085	0.87987	down	NONHSAG018753.2	lncRNA	9.6011	21.8842	23.4342	1.44231	2.02824	5.2328	3.78997	1.63222	1.48897	5.9431	1.24728	1.3341	1.18102
NONHSAT139814.2	7.82985	5.6907e-11	2.65298e-06	up	NONHSAG056014.2	lncRNA	0	0	0	0	0	0	6.20624	0.77111	3.21959	1.48117	3.66376	5.74796	1.75567
NONHSAT139813.2	6.60963	8.6673e-12	7.07115e-07	up	NONHSAG056014.2	lncRNA	0	0	0	0	0	0	1.66023	0.57014	1.41694	0.47301	1.46302	2.14556	0.96654
NONHSAT139628.2	6.55905	0.000196474	0.183392	up	NONHSAG055863.2	lncRNA	0	0	0	0.7004	0	0	0.98439	2.74511	0.13748	1.96346	0.91157	0.2402	0.64118
NONHSAT139613.2	3.78389	0.0116244	0.786383	up	NONHSAG055855.2	lncRNA	0	0	0	2.2872	0	0	0.84205	0.8675	0.51743	0.72419	1.13292	0.68162	0
NONHSAT139604.2	7.15386	2.36438e-09	9.64481e-05	up	NONHSAG055855.2	lncRNA	0	0	0	0.01058	0.04434	0	1.29265	2.98404	1.04929	1.12087	1.1035	1.85614	1.29508
NONHSAT139487.2	5.41825	0.0392601	0.87987	up	NONHSAG055784.2	lncRNA	0	0	0	0.58697	0	0	2.59622	0.48842	0.00832	0.23558	2.69914	0	0.56778
NONHSAT139480.2	4.64379	9.58863e-05	0.116596	up	NONHSAG055778.2	lncRNA	0	0	0	0.80658	0	0	0.3764	0.60404	0.81843	0.40672	0.5382	0.80305	0.23285
NONHSAT139357.2	4.44555	6.84694e-05	0.0970886	up	NONHSAG055695.2	lncRNA	0	0	0	0.91925	0	0	1.43545	0.38246	0.72999	0.59598	0.58885	1.01857	0.54282
NONHSAT139354.2	6.25955	1.01551e-05	0.0443976	up	NONHSAG055693.2	lncRNA	0	0	0	4.3187	0	0	2.98227	1.88185	3.2681	2.6931	3.25217	6.09239	3.4522
NONHSAT139351.2	5.79209	4.24179e-05	0.0741969	up	NONHSAG055690.2	lncRNA	0	0	0	0.58497	0	0	0.18091	1.39787	0.54891	0.46138	0.21859	0.80931	0.53733
NONHSAT138039.2	-3.31283	0.00141871	0.464958	down	NONHSAG055036.3	lncRNA	0.81607	0.59198	0.57876	0.74957	1.39547	0.58754	0	0	0.61729	0	0	0.6179	0.22951
NONHSAT137696.2	-3.28098	0.0119075	0.791368	down	NONHSAG054837.2	lncRNA	0	0.38835	0.83054	1.19518	0.45058	1.18041	0	0.89109	0	0	0	0	0
NONHSAT137587.2	-1.41157	0.00214396	0.552649	down	NONHSAG054790.2	lncRNA	0.75226	0.93546	1.41221	0.5487	1.35492	0.64116	0.3064	0.39457	0.41421	0.10248	0.66446	0.36551	0.35468
NONHSAT137558.2	-2.93568	0.00778572	0.732632	down	NONHSAG054780.3	lncRNA	3.72087	0.40408	0.84045	0.35113	0.75992	0.93578	0.31764	0.10908	0	0	0.23617	0.5368	0.30963
NONHSAT137549.2	-9.59445	0.000915538	0.410246	down	NONHSAG054780.3	lncRNA	0.24229	0.58488	0.50467	0	1.93492	114.342	0	0	0	0	0	0	0
NONHSAT137548.2	-8.35243	0.000880928	0.406044	down	NONHSAG054780.3	lncRNA	4.65249	2.55755	3.08431	0	8.85741	0.62854	0	0.01146	0	0	0	0	0
NONHSAT137541.2	-5.89078	0.0325778	0.87987	down	NONHSAG054780.3	lncRNA	0.00894	0.71589	0.43727	0.1346	0.02578	4.13992	0.42073	0.27441	0	0	0	0	0
NONHSAT137540.2	-7.95611	0.00363968	0.659136	down	NONHSAG054780.3	lncRNA	12.7426	0.28864	3.01221	0	4.43182	0	0	0	0	0	0	0	0
NONHSAT136728.2	-2.13953	0.035224	0.87987	down	NONHSAG054299.2	lncRNA	0.16857	0.75466	0.43039	0.34064	0.81072	0.58256	0.04669	0	0.60249	0.09369	0.41657	0	0.44375
NONHSAT136355.2	-4.40839	0.0301396	0.87987	down	NONHSAG054079.2	lncRNA	0	1.77968	0	1.03909	2.26804	2.17849	0	0	2.71407	0	0	0	0
NONHSAT136293.2	3.18717	0.0204925	0.849482	up	NONHSAG054038.2	lncRNA	0	1.57733	0	3.12388	1.05469	0	1.26111	1.67043	1.09125	1.91096	0.86112	0.89803	1.27951
NONHSAT135365.2	-2.31809	0.0297703	0.87987	down	NONHSAG053717.2	lncRNA	6.54329	11.5262	6.64894	10.5003	8.75852	7.16853	0.19642	0.89036	8.37636	6.18393	6.63026	8.27113	0.05744
NONHSAT135295.2	2.37764	0.047041	0.87987	up	NONHSAG053685.3	lncRNA	0	0.21114	0.69841	0	1.08877	0	0.34486	1.28387	0.17338	0.27263	0.48952	0.42074	0.52718
NONHSAT135054.2	1.18732	0.0183619	0.841888	up	NONHSAG053577.3	lncRNA	0.81828	0.28877	0.3529	0.4469	0.70199	1.52856	1.9601	1.06489	1.78788	1.49552	0.63761	1.28786	1.65694
NONHSAT134620.2	-1.9507	0.0117101	0.788253	down	NONHSAG053387.2	lncRNA	0.60704	0.56616	1.38631	1.36667	0.66323	0.43111	0.05483	0.90372	0.06738	0.71513	0.48577	0.17986	0.06346
NONHSAT134524.2	-4.90902	0.000805425	0.394829	down	NONHSAG053338.3	lncRNA	0.27284	1.18147	1.18174	0.84133	2.64314	2.25202	0	0	0	0	0	0.62781	1.77584
NONHSAT130851.2	-2.7907	0.00496527	0.70801	down	NONHSAG052069.2	lncRNA	0.78861	0.5092	1.35519	0.55719	0.1167	0.58961	0	0.38946	0.05162	0	0	0.15032	0.36851
NONHSAT126710.2	-2.26837	0.0294355	0.87987	down	NONHSAG050284.2	lncRNA	0.6175	0.34555	0.55836	0.70897	2.76186	0.60018	0.51308	0.33037	0	0	0.79476	0.57381	0.1563
NONHSAT125128.2	2.67428	0.0394086	0.87987	up	NONHSAG049580.3	lncRNA	0.07149	0	1.26238	0.11819	0	0.09264	0.43558	0.18358	0.51099	0.74167	0.2061	0.08857	2.22919
NONHSAT124695.2	-1.95933	0.0441395	0.87987	down	NONHSAG049373.2	lncRNA	0.27731	1.03456	0.99565	0.12736	0.60016	0.56153	0	0.11127	0.17699	0.38533	0	0.25769	0.66682
NONHSAT124682.2	-4.82245	0.0172554	0.837839	down	NONHSAG049366.3	lncRNA	0.5971	1.80171	0	0	1.90036	2.36125	0	0	0	0.39857	0	0	0
NONHSAT124423.2	-2.26749	0.0311866	0.87987	down	NONHSAG049268.3	lncRNA	0.43287	0.78052	1.71915	0.15904	0.74945	1.02844	0	0.09264	0.27013	0.53464	0	0.17877	0.99339
NONHSAT124154.2	-1.36292	0.0491516	0.87987	down	NONHSAG113658.1	lncRNA	1.15174	2.23788	0.76577	0.88157	2.16948	1.192	0.4652	0.71889	1.26596	0.26673	1.13649	0.95134	0.04859
NONHSAT123923.2	1.28989	0.0137062	0.815462	up	NONHSAG049051.3	lncRNA	0.34342	0.82742	0.18266	0.49944	0.44043	0.83447	1.46636	0.82679	2.02132	0.50369	1.20814	1.5956	1.07206
NONHSAT122291.2	3.23566	0.0328403	0.87987	up	NONHSAG048332.2	lncRNA	0.11276	0.09014	0.15423	0.11837	0.10846	5.76692	6.03425	0.1896	7.27892	0.20145	1.60888	6.97549	6.17304
NONHSAT121490.2	-1.81667	0.0268868	0.874655	down	NONHSAG047972.2	lncRNA	1.82416	1.24763	2.50114	2.12231	2.30047	0.48155	0.11227	0.13013	1.48331	1.50203	1.12695	0.55247	0.08208
NONHSAT120701.2	-2.7326	0.0335588	0.87987	down	NONHSAG047634.2	lncRNA	6.416	5.65148	0.69517	13.1505	12.3427	12.8955	12.9163	0.7628	0.35388	3.41194	5.3829	0.14721	0.06015
NONHSAT120697.2	-1.90387	0.0473338	0.87987	down	NONHSAG047634.2	lncRNA	0.47905	0.71156	0.151	1.72747	1.39942	1.3796	1.96566	0.09493	0.0453	0.49307	0.43845	0.08793	0.08982
NONHSAT120680.2	2.68366	0.0345934	0.87987	up	NONHSAG047626.2	lncRNA	0.90304	0	0.64876	1.83126	0	0.82325	0.82829	1.28	1.52694	0.81479	0.76076	1.64197	1.18739
NONHSAT120243.2	-1.97442	0.0364248	0.87987	down	NONHSAG047418.2	lncRNA	3.25978	2.94396	3.18532	3.79348	4.62517	4.03013	0.16341	4.57704	3.71537	0.08198	3.21977	3.72817	0.16427
NONHSAT118924.2	1.21614	0.0218901	0.855411	up	NONHSAG046852.2	lncRNA	3.65692	0.37896	3.63089	3.20963	1.25065	1.57971	6.07707	4.78252	4.08008	3.68866	3.43068	4.73228	3.62018
NONHSAT118823.2	1.70073	0.00342586	0.647792	up	NONHSAG046807.2	lncRNA	0.3461	0.50212	0.24546	0.37971	0.30516	0.0623	0.74557	0.97727	0.5645	1.66537	1.45516	0.76234	0.61322
NONHSAT116284.2	-1.35317	0.0223019	0.858476	down	NONHSAG045520.2	lncRNA	2.39707	2.71386	2.71365	2.09577	2.58924	3.05939	0.31953	0.23317	2.44344	1.78115	0.46196	1.71527	2.77734
NONHSAT114681.2	2.43606	0.0195177	0.844492	up	NONHSAG044706.2	lncRNA	0.01615	0.16565	0.03435	0.14831	0.24849	0.22668	0.20124	1.69313	0.28854	0.43375	0.41563	0.34009	2.25594
NONHSAT114486.2	-1.88995	0.000477546	0.314559	down	NONHSAG093517.2	lncRNA	1.00337	1.30083	1.11281	1.25496	1.23206	1.30646	0.14782	0.31219	0.29673	0.71193	0.60083	0.55546	0.10807
NONHSAT113854.2	3.13367	0.0214834	0.853936	up	NONHSAG044283.3	lncRNA	0	0	0.01328	0	0	0	0	1.24232	0	0.83265	0	0.01547	1.44092
NONHSAT112705.2	2.31453	0.0457596	0.87987	up	NONHSAG043757.2	lncRNA	0	1.58321	0	0.29857	0.72955	0.07801	0.55019	0.07729	1.2294	0.90334	0.70659	2.68498	1.2433
NONHSAT112230.2	-3.74613	0.0293288	0.87987	down	NONHSAG043675.2	lncRNA	0	0.44093	0.71002	0.80462	0.52161	1.27641	0	0	0	0.56675	0	0	0.59128
NONHSAT106656.2	4.89254	0.00685729	0.731651	up	NONHSAG042643.3	lncRNA	0.26208	0	0.03346	1.3288	0.0363	0	1.34723	1.51882	1.48979	0.81184	1.12259	1.74828	0.08491
NONHSAT106655.2	-2.07081	0.0331365	0.87987	down	NONHSAG042643.3	lncRNA	0.26655	1.06082	1.45458	0.09718	0.9042	0.167	0.09299	0.04354	0.10389	0.05278	0.03352	0.08572	1.4606
NONHSAT105567.2	-3.33412	0.00606034	0.73061	down	NONHSAG042412.2	lncRNA	0.53678	1.00127	0.57103	1.26782	0.90969	0.33126	0	0	0	0	0.36847	1.04511	0.98342
NONHSAT105480.2	-1.63429	0.0171179	0.836978	down	NONHSAG042380.2	lncRNA	0.36397	0.22631	0.5808	1.11438	0.32092	0.5241	0.08401	0.06491	0.33554	0.0281	0.12492	0.33822	0.30709
NONHSAT104505.2	4.26955	0.0308726	0.87987	up	NONHSAG041903.3	lncRNA	0	1.02332	0	0.34477	0.08332	0	0.95966	0.17508	1.89196	0.06241	0.4856	12.5212	1.14011
NONHSAT104373.2	-3.13772	0.00412733	0.692138	down	NONHSAG041833.2	lncRNA	0.37221	0.59511	1.64041	0	0.35802	1.32076	0	0	0.0905	0.19703	0	0	0.05384
NONHSAT104256.2	-3.7181	0.000187431	0.177854	down	NONHSAG041762.2	lncRNA	0.27968	0.26084	0.95207	0.61653	0.53802	0.48326	0	0	0.52359	0	0	0	0
NONHSAT104175.2	2.14265	0.0235091	0.860506	up	NONHSAG041725.2	lncRNA	0.31893	0.44618	0.32717	0.36618	0.81623	0.33213	0.57575	0.62159	5.80125	9.75482	5.19565	0.79737	0.67464
NONHSAT103747.2	2.08478	0.0436334	0.87987	up	NONHSAG041519.3	lncRNA	0.31974	0.47362	0	0.51826	0.398	0	0.46883	0.5635	1.02432	0.31361	0.69717	0.39615	0.43797
NONHSAT102056.2	1.21531	0.0475843	0.87987	up	NONHSAG040669.2	lncRNA	0.08614	0.34814	0.18327	0.47473	0.13809	0.12404	0.75551	0.58376	0.75747	0.15959	0.23652	0.81825	0.43607
NONHSAT100403.2	1.66343	0.0286852	0.87987	up	NONHSAG039859.2	lncRNA	0	0.09452	0.43123	0.27925	0.19495	0.05472	1.05257	0.27109	0.64679	0.14082	0.36522	0.69059	0.41042
NONHSAT099232.2	-1.09694	0.00334016	0.642591	down	NONHSAG039345.2	lncRNA	0.61449	0.75025	1.53322	0.89281	1.31108	1.17038	0.52606	0.3706	0.30424	0.46573	0.42565	0.78904	0.49772
NONHSAT097975.2	-3.62705	0.0224282	0.858921	down	NONHSAG038728.2	lncRNA	2.23599	1.09399	1.3648	2.15479	0	0	0	0	1.87157	0	0	0	0
NONHSAT097649.2	-1.34734	0.0410062	0.87987	down	NONHSAG038549.2	lncRNA	1.74317	1.25097	2.43735	2.85229	1.89255	3.19579	1.27205	3.51265	1.39456	0.1257	0.8007	0.26512	1.61164
NONHSAT097499.2	-1.76266	0.0187824	0.844492	down	NONHSAG038476.2	lncRNA	0.57032	0.32652	0.12615	1.17217	0.48339	0.42077	0.64122	0.06042	0.15857	0.26154	0.07558	0.11894	0.02859
NONHSAT096797.2	-1.00272	0.0111719	0.780544	down	NONHSAG038146.2	lncRNA	0.75696	0.67883	0.58071	0.74207	0.45506	0.44804	0.22175	0.21807	0.26633	0.3978	0.64451	0.28858	0.22107
NONHSAT093293.2	2.56968	0.00742407	0.73243	up	NONHSAG036696.2	lncRNA	0.15878	0	0	0	0	0.51444	0.21989	0.59466	0.67561	0.6619	0.89922	0.39347	0.32152
NONHSAT093182.2	-2.19183	0.00812293	0.736179	down	NONHSAG036628.2	lncRNA	0.69648	0.4962	1.42009	1.80366	1.31192	0.67903	0.83055	1.42838	0.37043	0.05376	0.0498	0.43147	0.03918
NONHSAT092378.2	-1.55187	0.0309704	0.87987	down	NONHSAG036216.2	lncRNA	0.60627	0.28272	0.91368	0.46405	0.53455	0.81842	0.27986	0.16218	0.30095	0.1404	0	0.43818	0.46036
NONHSAT092100.2	2.67626	0.0225984	0.859154	up	NONHSAG036074.3	lncRNA	0.22499	0	0.79783	0	0.30916	0.31241	0.35609	1.23813	0.63821	0.29774	0.27579	0.9425	0.77017
NONHSAT091524.2	3.71033	0.0259909	0.874118	up	NONHSAG035911.2	lncRNA	0.58012	0.72979	0.66019	0.78068	0.27251	0.08742	0.74732	34.9345	1.14805	23.345	0.55565	20.8608	22.2234
NONHSAT090256.2	-5.14512	0.00124833	0.444521	down	NONHSAG035332.3	lncRNA	0.09655	0.58029	1.62047	0.45325	0.88737	2.67613	0	0	0	0	0.01105	1.91393	0.01086
NONHSAT087978.2	-1.44276	0.0268177	0.874655	down	NONHSAG034442.2	lncRNA	24.0553	15.4269	17.3037	17.5918	13.9709	5.24517	2.98227	4.26542	7.05738	0.80644	4.1517	17.3149	19.3447
NONHSAT087547.2	-3.27021	0.0182625	0.840582	down	NONHSAG034269.2	lncRNA	0.34175	0.39373	1.3259	0.11079	1.56623	0.95524	2.17145	0.49474	0	0	0	0	0.16283
NONHSAT086685.2	-2.86721	0.0399374	0.87987	down	NONHSAG033916.3	lncRNA	0	0.88804	0.66472	1.14787	0.60103	0.61054	0	0	0.25321	0	0	0.2212	0.96402
NONHSAT084914.2	-2.63124	0.040989	0.87987	down	NONHSAG033728.2	lncRNA	0.93441	1.57956	0.49701	1.07283	0.39321	0	0	0	0	0.75738	0	0.94065	0
NONHSAT084499.2	-1.18623	0.0438573	0.87987	down	NONHSAG033585.2	lncRNA	0.62404	1.43661	1.25207	2.22744	2.06664	0.99809	1.24706	0.355	0.77303	0.37318	0.2196	0.25446	2.87913
NONHSAT083945.2	-2.6894	0.0201419	0.846463	down	NONHSAG033480.3	lncRNA	1.14608	0.24136	0.03933	0.27166	0.3556	0.95822	0	0	0.22022	0	0.19033	0	0.33688
NONHSAT082908.2	-3.38133	0.0151467	0.828123	down	NONHSAG033061.2	lncRNA	0.47007	0.50418	0.8001	0	0.6104	0.63457	0	0	0	0	0.38721	0	0.26176
NONHSAT082083.2	1.34535	0.0367656	0.87987	up	NONHSAG032837.2	lncRNA	0.66031	0.44789	0.25543	0.16541	0.40417	1.03724	0.83129	0.77078	2.40087	1.22334	2.03969	0.96687	0.54698
NONHSAT081961.2	3.67673	0.0108492	0.776225	up	NONHSAG032772.3	lncRNA	0.59924	0	0	2.33923	0	0.76849	1.19291	4.24794	3.82452	3.12243	0.23138	2.27377	1.78219
NONHSAT080726.2	2.62644	0.0243212	0.864636	up	NONHSAG032224.3	lncRNA	0.22768	0.02359	0.26912	0	0.17033	0	0.38537	0.46018	0.99029	0.21091	0.65122	1.03437	0.02561
NONHSAT080566.2	1.01938	0.0262787	0.874655	up	NONHSAG032150.2	lncRNA	0.65688	0.33417	0.98466	1.097	1.1775	0.38694	1.03371	0.86262	2.05808	1.24464	1.04529	2.95953	1.48127
NONHSAT079845.2	-2.48778	0.00528069	0.716449	down	NONHSAG031829.2	lncRNA	1.53928	1.38041	0.37788	0.70692	0.28473	0.83117	1.2298	0.1267	0.05038	0.10968	0.06096	0.07335	0.05994
NONHSAT079658.2	2.70375	0.0315862	0.87987	up	NONHSAG031749.3	lncRNA	0.70625	2.47506	0	0.01966	2.2438	5.13096	1.12622	2.35869	3.40564	4.26236	5.77347	2.99634	3.05518
NONHSAT076679.2	3.6344	0.0453604	0.87987	up	NONHSAG030407.2	lncRNA	0.07943	1.19269	0	0	0.00764	0	2.06793	0.034	1.18285	0.01472	0.42528	0.93492	0.08042
NONHSAT075777.2	-3.01717	0.0194205	0.844492	down	NONHSAG029956.2	lncRNA	0.17385	0.59991	0.77674	0.41517	0.73575	0.48814	0	0	0.75448	0	0	1.24929	0.51043
NONHSAT075452.2	-1.2823	0.0256315	0.872716	down	NONHSAG029805.2	lncRNA	1.78927	2.21368	1.77136	2.97836	2.79581	2.79201	1.4766	0.20318	0.26724	1.40039	2.03033	2.18976	1.65628
NONHSAT074742.2	-3.99418	0.000741838	0.378856	down	NONHSAG029452.2	lncRNA	0.73473	0.99243	2.88386	0.81448	0.36554	0.82083	0	0.18977	0.02156	0.35204	0	0	0.46172
NONHSAT073604.2	-2.01233	0.0210078	0.850709	down	NONHSAG028933.2	lncRNA	0.41348	0.29994	0.5376	0.84396	1.14893	0.39692	0	0.14748	0	0.25535	0.28383	0.22769	0.46514
NONHSAT072486.2	-2.31118	0.0425394	0.87987	down	NONHSAG028577.2	lncRNA	0.06501	0.09095	1.39472	1.93076	1.34445	0.12872	0.10504	0.03478	0.11065	0.05019	0.08925	0.09397	0.05485
NONHSAT070716.2	5.48944	0.000699617	0.368976	up	NONHSAG027767.2	lncRNA	0	0	1.42605	0	1.69532	0	1.20322	1.25508	1.26221	0.76461	0.88823	1.40715	1.07446
NONHSAT070520.2	2.79693	0.0291069	0.87987	up	NONHSAG077319.2	lncRNA	0	0	1.15483	0.51798	0.90857	0	0.54667	0.85987	0.50388	0.36567	0.21775	0.99566	0.58523
NONHSAT070129.2	5.66234	1.02824e-05	0.0443976	up	NONHSAG079779.2	lncRNA	0	0	0	0	0.48312	0	0.55646	0.79273	0.43811	0.52344	0.36202	1.46245	0.97893
NONHSAT068959.2	2.07455	0.0428029	0.87987	up	NONHSAG026917.2	lncRNA	0.79296	0.40454	0.44701	0.83416	0.38462	0	1.1732	0.63817	1.04966	0.58387	1.14446	2.14128	0.9881
NONHSAT068079.2	-1.04862	0.0409777	0.87987	down	NONHSAG026609.2	lncRNA	3.01841	2.94507	3.35919	2.9857	5.76194	4.21257	1.35046	5.71418	0.7113	1.89272	3.15574	1.03564	1.64554
NONHSAT067970.2	-2.35527	0.0162	0.83478	down	NONHSAG026550.2	lncRNA	0.4148	0.30949	0.64719	0.8636	0.93096	0.47783	0.07659	0	0.91776	0	0.25626	0.37689	0.25198
NONHSAT067325.2	-1.56779	0.0476979	0.87987	down	NONHSAG026299.2	lncRNA	0.68006	0.4757	0.4823	0.72875	0.27255	0.36721	0.3924	0.6064	0.04823	0.15749	0.05835	0.07022	0.45902
NONHSAT066474.2	-1.79987	0.0166725	0.835258	down	NONHSAG025870.2	lncRNA	0.62396	0.35563	1.39207	2.23673	1.45873	1.05756	1.03209	1.02929	0.04425	0.24886	0.16062	0.44023	0.31586
NONHSAT066191.2	-3.00314	0.0269054	0.874655	down	NONHSAG025721.2	lncRNA	1.6242	0.97381	1.17246	1.38529	0	0	0	0	0	0	0	0	0.82221
NONHSAT065176.2	1.97241	0.0431782	0.87987	up	NONHSAG025539.3	lncRNA	0.08539	0.81634	0.04542	0.09804	0.7187	0.06917	0.17738	0.52539	1.23535	1.48319	1.23097	1.19027	0.21614
NONHSAT062892.2	-1.0895	0.0431685	0.87987	down	NONHSAG025094.3	lncRNA	0.7969	0.74323	0.6459	0.59254	0.62051	0.36883	0.47296	0.12181	0.45209	0.10546	0.11722	0.47017	0.88366
NONHSAT061303.2	-3.7277	0.0158073	0.831884	down	NONHSAG024901.2	lncRNA	79.0399	56.2921	5.44867	41.3248	70.0915	58.7079	0.40301	0.12456	62.1591	0.91657	36.2573	49.9747	0.11786
NONHSAT060389.2	-1.20226	0.0229001	0.859472	down	NONHSAG024408.2	lncRNA	0.80798	1.4099	0.85953	0.57456	0.87744	0.50666	0.14438	0.27889	0.73192	0.45873	0.34888	0.54898	0.18472
NONHSAT057072.2	-1.94267	0.0294714	0.87987	down	NONHSAG023258.2	lncRNA	1.20842	0.79103	0.43383	0.3516	0.16124	1.1186	0.14552	0.00268	0.17032	0.14369	0.20867	0.30379	0.58261
NONHSAT057028.2	1.30217	0.0344658	0.87987	up	NONHSAG023244.2	lncRNA	0.33195	0.71207	0.42375	0.54882	0.38315	1.68489	2.89608	0.35519	1.27115	0.92249	1.53807	1.68626	3.36083
NONHSAT054552.2	1.894	0.0474245	0.87987	up	NONHSAG022139.2	lncRNA	0.6598	0.44443	0	0.10101	0	0.07917	1.57362	0.15689	0.24954	0.33955	0.45291	0.36333	0.40823
NONHSAT054352.2	-2.54575	0.0284113	0.87987	down	NONHSAG022059.2	lncRNA	0.76489	0.50955	3.52598	0.90329	0.59558	1.14072	0	0.7405	1.36378	0.60732	0	0	0.44252
NONHSAT054149.2	1.46437	0.0339123	0.87987	up	NONHSAG021999.2	lncRNA	0.49223	0.45908	0.09818	0.08477	0.08877	0.93028	0.76687	1.21799	0.36652	0.56997	0.8236	0.76234	0.74754
NONHSAT052832.2	1.91376	0.00867111	0.749392	up	NONHSAG021415.2	lncRNA	0.11187	0.45213	0.19835	0.10275	0.14347	0.04027	0.36149	0.79803	0.95199	0.27635	0.30717	0.73924	1.51019
NONHSAT052619.2	2.67371	0.00969721	0.761325	up	NONHSAG021318.2	lncRNA	0.04694	0.13135	0.04994	0.04312	0.04515	0.76044	2.40532	1.0046	0.19974	1.21759	1.20839	0.40714	0.23764
NONHSAT051926.2	2.27225	0.0283842	0.87987	up	NONHSAG018235.2	lncRNA	0	0	1.10406	0.69906	0.2662	1.64386	1.91632	1.25858	1.3542	2.11506	0.78366	3.60046	0.42031
NONHSAT051726.2	1.00132	0.0289815	0.87987	up	NONHSAG018145.2	lncRNA	0.21114	0.2613	0.52697	0.45873	0.07811	0.34641	0.44421	0.50398	0.79816	0.3498	0.31774	0.82505	0.7523
NONHSAT044108.2	1.8852	0.0483078	0.87987	up	NONHSAG017018.2	lncRNA	0.10668	0.12436	0.11348	0	0.43608	0.43202	1.32956	1.48389	0.52197	0.09882	0.32952	0.39651	0.51302
NONHSAT042065.2	-2.29848	0.0198747	0.846463	down	NONHSAG016699.2	lncRNA	3.49006	3.55722	4.01803	3.82639	4.13166	3.65912	4.346	4.92311	0.10241	0.12863	2.6785	3.26894	0.09373
NONHSAT041713.2	2.6187	0.0152405	0.828123	up	NONHSAG016546.2	lncRNA	0	0.77332	0.58804	0	0	0.69646	0.7655	1.18296	0.50959	1.02411	0.94862	0.51366	0.83949
NONHSAT040983.2	-6.17338	0.0107937	0.774491	down	NONHSAG016307.3	lncRNA	3.90103	0.32792	1.60297	0.00659	0.97775	0	0	0	0	0	0.1256	0	0
NONHSAT040638.2	-2.14975	0.0495	0.87987	down	NONHSAG016206.2	lncRNA	0.75728	0.32371	0.26853	1.07234	0.88015	0.03408	0.0437	0	0.18796	0.35075	0.25991	0.43004	0
NONHSAT039297.2	-2.3829	0.0265972	0.874655	down	NONHSAG015739.2	lncRNA	0.29891	0.05069	0.52033	1.7222	0.57502	0.23477	0	0.11631	0.13874	0.02517	0.05596	0.53869	0
NONHSAT037763.2	-3.00679	0.0308608	0.87987	down	NONHSAG015446.2	lncRNA	4.43441	0.088	0.66243	4.47169	0.58081	4.51382	0.02613	0.09086	0.1124	0.11362	1.06862	0.2338	0.16239
NONHSAT037642.2	-2.68356	0.0334953	0.87987	down	NONHSAG015378.2	lncRNA	0.09879	4.31181	0.92477	0.36294	4.00976	3.37118	0.60193	0.52851	0.08406	0.09151	0.08137	0.17135	0.12002
NONHSAT037486.2	1.08877	0.0380928	0.87987	up	NONHSAG015299.2	lncRNA	0.23796	0.44387	0.9113	0.48085	0.45777	0.46257	0.52725	1.73141	1.05297	1.01397	1.12707	1.29725	0.86732
NONHSAT035511.2	-3.04837	0.0221738	0.857565	down	NONHSAG014338.2	lncRNA	0.6573	1.61325	0.23921	0.39719	0.31612	0.31756	0.64676	0	0	0	0	1.20015	0.8231
NONHSAT034898.2	-1.36243	0.0258008	0.873252	down	NONHSAG014044.3	lncRNA	1.13146	0.85616	1.63515	1.41183	1.58114	1.03748	1.09387	1.75892	0.18167	0.19776	0.8353	0.18515	0.77811
NONHSAT033784.2	-2.17513	0.0473415	0.87987	down	NONHSAG013515.3	lncRNA	0.88829	1.41712	0.74602	0.10736	0.49466	0.42916	0	0.25013	1.07419	0.06496	0	0.20274	0.52068
NONHSAT033363.2	2.0889	0.0161325	0.83478	up	NONHSAG013310.3	lncRNA	0.06477	0.48325	0	0.17847	0.37379	0	0.89692	0.1386	0.7165	0.29998	0.73357	0.64197	0.32787
NONHSAT033234.2	1.5295	0.0279611	0.87987	up	NONHSAG013245.2	lncRNA	0.38802	0.14476	0.16511	0.14256	0.14929	0.16762	0.21494	0.16608	1.05662	0.50321	0.87896	1.24997	0.94285
NONHSAT032796.2	-2.26639	0.0411029	0.87987	down	NONHSAG013150.2	lncRNA	0.44632	0.39545	1.02082	0.18448	0.30051	1.37372	0	1.45661	0	0.24807	0.02298	0.4424	0.15816
NONHSAT032378.2	-2.71388	0.0290386	0.87987	down	NONHSAG012953.2	lncRNA	2.14462	18.7487	20.2206	3.04878	20.7995	0.81687	2.35377	3.63737	0.39378	0.03297	4.41645	0.61743	2.32449
NONHSAT030771.2	1.4019	0.0111761	0.780544	up	NONHSAG012317.2	lncRNA	0.18021	0.2353	0.49844	0.52968	0.76269	0.19462	0.59895	0.57849	1.59488	0.76791	1.002	1.42899	1.02175
NONHSAT029953.2	-3.90602	0.0153847	0.828482	down	NONHSAG011928.3	lncRNA	1.49742	1.14529	2.22684	0.66628	0.5532	1.65631	1.31309	0	0.84657	0	1.46714	0.9437	0
NONHSAT029608.2	-3.49713	0.0424539	0.87987	down	NONHSAG011762.3	lncRNA	1.8037	2.09929	1.684	1.25766	2.04722	0.99454	0	0	0.92231	0.55124	1.0208	0.90049	2.62869
NONHSAT028334.2	-4.42198	0.0278958	0.87987	down	NONHSAG011182.2	lncRNA	5.0041	4.11601	10.2342	0.01696	0.03552	0.03988	0	0	0.97423	0.01711	0	0.02288	0.0187
NONHSAT027341.2	-1.88157	0.0214938	0.854026	down	NONHSAG010704.2	lncRNA	1.08994	0.19675	0.82286	0.77506	0.27055	0.26579	0.29214	0.30097	0.08976	0.13028	0	0.3485	0.10679
NONHSAT027340.2	-2.23369	0.0448501	0.87987	down	NONHSAG010703.2	lncRNA	0.14526	0.75869	1.06626	1.02737	0.11178	0.18825	0.34198	0.09326	0.14834	0.17493	0	0.43195	0
NONHSAT027329.2	-3.84087	0.000198942	0.184438	down	NONHSAG010692.2	lncRNA	1.18283	0.35973	0.49238	0.73217	0.27206	0.30546	0	0.16508	0	0	0.02648	0.22301	0
NONHSAT027070.2	-2.95337	0.0159607	0.83364	down	NONHSAG010565.2	lncRNA	13.1917	17.0254	12.5847	21.0519	19.9364	11.9989	0.20309	0.14945	0.1248	12.6534	12.907	13.5497	14.7347
NONHSAT027013.2	3.76322	0.0440995	0.87987	up	NONHSAG010542.2	lncRNA	67.7053	0.7213	0.8963	0.57175	0.37497	3.80937	2.20296	155.549	71.3395	262.195	3.89742	47.1784	2.38087
NONHSAT026926.2	-2.19136	0.0253309	0.871447	down	NONHSAG010502.2	lncRNA	0.60148	0.4007	0.18282	0.63139	0.12397	2.22709	0	0.18388	0.21936	0	0.26542	0.15969	0.13049
NONHSAT026210.2	-1.2415	0.0226877	0.859154	down	NONHSAG010355.2	lncRNA	1.74585	3.34702	1.81855	2.68377	2.89208	2.38297	2.61919	1.76431	1.87772	0.35939	1.92246	0.72103	0.28232
NONHSAT026063.2	-2.90982	0.00870358	0.750338	down	NONHSAG010299.2	lncRNA	1.04611	0.8537	0.55643	0.63057	1.6351	0.95322	0	0	0.86239	0	0.13464	0.64806	1.12534
NONHSAT025168.2	3.01611	0.0102925	0.767499	up	NONHSAG064472.2	lncRNA	0.67851	0.11005	0.03138	0	0	0.03186	0.73535	0.53662	1.05436	0.65585	0.54675	0.69446	0.02987
NONHSAT025072.2	2.42605	0.0422055	0.87987	up	NONHSAG010021.2	lncRNA	1.32728	0	0	0.21944	0.85537	0.68803	0.79037	0.58229	0.51956	0.56558	1.35298	0.85514	1.19599
NONHSAT024404.2	1.96657	0.025652	0.872716	up	NONHSAG009729.2	lncRNA	3.29077	2.58772	1.99061	0.05927	0.18619	3.90228	5.27202	2.96884	5.98506	2.7495	1.7274	9.1938	4.96496
NONHSAT023711.2	-2.05058	0.0162178	0.83478	down	NONHSAG009387.2	lncRNA	3.56444	0.43094	0.42132	0.72755	1.26982	1.06928	0.27423	0.28252	0.33703	0	0.2039	0.65427	0.33415
NONHSAT023404.2	-1.07094	0.022127	0.857121	down	NONHSAG009234.2	lncRNA	1.29992	1.05493	0.70939	2.45	1.5264	1.34915	1.02867	1.09288	0.41662	0.93049	0.77353	0.48109	0.24784
NONHSAT023403.2	-1.20025	0.0452909	0.87987	down	NONHSAG009233.2	lncRNA	2.03133	0.98288	1.23482	2.53917	0.58763	0.8577	0.90949	0.84981	0.12997	1.23089	0.67622	0.58663	0.30927
NONHSAT022646.2	-3.02005	0.0309345	0.87987	down	NONHSAG008915.2	lncRNA	0.4899	0.98997	1.38975	0	1.41365	0	0	0.48052	0	0	0	0	0
NONHSAT022145.2	-1.6651	0.0246463	0.865983	down	NONHSAG008675.3	lncRNA	21.9697	10.6201	32.1489	5.54337	7.01061	5.13343	0.66154	4.97742	1.64014	1.2684	13.4462	5.04852	8.19101
NONHSAT018457.2	-1.07973	0.0381389	0.87987	down	NONHSAG007882.2	lncRNA	0.85619	0.56481	0.68866	0.59461	1.48638	0.60891	1.2146	0.11172	0.42649	0.11607	0.34403	0.51747	0.48628
NONHSAT018007.2	3.5621	0.0455073	0.87987	up	NONHSAG063304.2	lncRNA	0.17432	0	0.11332	0	0.20493	0	0	1.00514	0.92299	1.0765	0.53846	0.44395	0.15688
NONHSAT017424.2	1.68929	0.038399	0.87987	up	NONHSAG007392.2	lncRNA	0	0.39772	0.27219	0.39169	0.65628	0.55264	0.53149	1.59704	1.16124	0.90856	1.05381	0.79253	0.60445
NONHSAT017272.2	-3.10362	0.0232286	0.860506	down	NONHSAG007320.2	lncRNA	2.08141	1.64315	2.24738	1.9118	1.03476	1.2123	0.41023	0	1.41963	1.24929	0	3.11974	0.23678
NONHSAT017235.2	-2.34561	0.0407979	0.87987	down	NONHSAG007302.2	lncRNA	0.66743	0.54468	0.91711	0.1788	0.33437	1.17129	0.25033	0.10415	0.88745	0	0	0.20674	0.8306
NONHSAT017203.2	1.27098	0.0468028	0.87987	up	NONHSAG007289.2	lncRNA	2.27098	0.16068	1.6328	2.41679	2.2597	4.922	5.92116	3.67013	3.81177	2.59698	2.90276	4.24971	4.24968
NONHSAT015792.2	6.84298	0.0124555	0.799192	up	NONHSAG061460.2	lncRNA	0	0	0	0	0	0	1.00179	0	0	0.63318	0	1.21152	0.83606
NONHSAT015421.2	1.0441	0.0190322	0.844492	up	NONHSAG006438.3	lncRNA	0.86574	1.04966	0.32234	0.75543	0.29145	0.51422	1.25885	1.08847	2.21015	0.92226	0.80227	1.39444	1.09565
NONHSAT015414.2	-2.88727	0.0202874	0.847665	down	NONHSAG061429.2	lncRNA	1.09316	0.77485	1.74435	0.82334	1.45103	0.85	0	0.09358	1.26513	1.17465	0	0	2.01432
NONHSAT012785.2	-2.89878	0.0111792	0.780544	down	NONHSAG005639.2	lncRNA	0.14683	1.55202	1.14546	0.62937	0.84739	0.47571	0	0	0.66639	0.22669	0	0	0.79285
NONHSAT010923.2	-2.34245	0.0206341	0.849792	down	NONHSAG004987.2	lncRNA	0.91942	0.8575	0.60548	1.44771	0.58957	0.56739	0.63662	0.23424	0.93143	0.48668	0	0	0.15514
NONHSAT009994.2	3.14813	0.0335521	0.87987	up	NONHSAG004527.2	lncRNA	0	0	0	0.84116	0	0.4945	0.99079	1.07177	0.90107	0.37114	0.442	0	1.15898
NONHSAT009993.2	-2.29836	0.0113158	0.782912	down	NONHSAG004526.2	lncRNA	0.43933	0.49755	0.83458	0.37471	0.69424	0.20334	0.08691	0	0.29375	0	0.12925	0.38881	0.4448
NONHSAT009711.2	-2.40186	0.0253392	0.871447	down	NONHSAG004393.3	lncRNA	0.6131	2.00135	0.61961	0.56314	0.70766	0.09932	1.14621	0.0328	0.23478	0	0.03156	0.03798	0.55866
NONHSAT008975.2	-2.26852	0.0249627	0.869401	down	NONHSAG004042.2	lncRNA	6.26035	3.96828	0.40003	6.9207	5.48576	9.18242	0.69434	3.96407	0.19555	4.85739	0.337	0.59533	0.44418
NONHSAT008872.2	4.38187	0.0229678	0.860039	up	NONHSAG003987.2	lncRNA	0.03144	0.02932	3.57851	0.02888	5.89667	0.03395	0.26122	1.34558	5.48436	3.26171	16.7032	8.88101	16.2013
NONHSAT008568.2	-4.05256	0.00343213	0.647792	down	NONHSAG003823.3	lncRNA	0.09174	0.47913	1.11252	0	0.82944	0.97089	0	0	0	0	0	0.22732	0
NONHSAT007193.2	-1.18926	0.0146981	0.825004	down	NONHSAG003270.2	lncRNA	0.37433	0.88557	0.53418	1.57655	0.58838	0.40425	0.25287	0.40054	0.27969	0.12686	0.20682	0.30542	0.68403
NONHSAT007188.2	-3.45716	0.00119107	0.437706	down	NONHSAG003268.2	lncRNA	0.40427	0.46406	1.02554	0.39989	1.04691	0.10075	0	0	0.05293	0	0.03202	0.07706	0.81861
NONHSAT007001.2	-5.44462	0.00438479	0.698958	down	NONHSAG003180.3	lncRNA	1.39466	0	0.97455	0.40189	0.85486	0.62018	0	0.49744	0	0	0	0	0
NONHSAT005139.2	1.68563	0.00215124	0.553388	up	NONHSAG002385.2	lncRNA	0.26383	0.52494	0.15904	0.37157	0.24531	0.08548	0.58458	0.77163	0.9205	0.95315	1.41261	0.90438	0.39177
NONHSAT005032.2	-1.44484	0.0292275	0.87987	down	NONHSAG002334.2	lncRNA	0.24636	0.96661	1.43691	1.3655	1.06225	0.91743	0.71763	0.04545	0.29639	0.24395	1.06715	0.71573	0.15482
NONHSAT004774.2	-1.36943	0.0296391	0.87987	down	NONHSAG002204.2	lncRNA	1.84781	2.58506	3.07142	2.62697	1.86556	2.9603	2.22024	3.31108	1.54064	0.36185	0.22384	2.33994	0.29919
NONHSAT004374.2	1.37239	0.0243918	0.865186	up	NONHSAG002033.2	lncRNA	0.18801	0.49415	0.2	2.16641	1.41381	1.1813	1.70415	2.10314	1.4108	1.97905	2.02381	1.22822	1.47086
NONHSAT004341.2	-2.29243	0.026176	0.874655	down	NONHSAG002015.2	lncRNA	0.72041	1.49737	0.65689	0.77514	1.1879	0.40012	0	0	0.64808	0.74361	0.55104	0.25503	0.27091
NONHSAT004284.2	-2.57907	0.0118504	0.791048	down	NONHSAG001993.3	lncRNA	0.66262	0.64089	0.75711	1.57792	1.02684	1.36493	0	0.27573	1.2426	1.10259	0.05054	0.16724	0.03727
NONHSAT003845.2	-2.4167	0.028783	0.87987	down	NONHSAG001790.2	lncRNA	0.75921	0.38127	0.80765	0.32185	0	1.07218	0	0	0	0.21639	0.24053	0	0.23651
NONHSAT003605.2	-5.29495	9.84044e-05	0.117875	down	NONHSAG001663.2	lncRNA	18.3406	4.95963	13.2265	3.79307	5.00366	9.98397	0.07395	0.07142	0.0587	0.05771	1.20964	0.04686	8.89143
NONHSAT002140.2	-1.26104	0.0175438	0.838425	down	NONHSAG000920.2	lncRNA	1.87837	2.87416	1.15522	2.18358	2.31488	1.29953	0.3658	0.21983	0.74927	1.38656	1.6621	0.9091	1.12917
NONHSAT001732.2	-3.57913	0.00373294	0.667002	down	NONHSAG000736.2	lncRNA	0.58348	0.25777	0.45737	0.62056	0.66462	0.74621	0	0.27931	0	0.49783	0.41107	0	0
NONHSAT000953.2	3.20899	0.0201364	0.846463	up	NONHSAG000398.2	lncRNA	0	0	0	0	0.35432	0	0.54937	1.94047	0.69927	0	0.58352	0	0.31558
NONHSAT000327.2	4.42594	0.00134758	0.461035	up	NONHSAG000111.2	lncRNA	0	0	0	1.29881	1.09642	0	1.15894	1.23514	0.72444	0.54801	0.84684	1.09052	0.65739
NONHSAT000108.2	-3.05032	0.0131039	0.808289	down	NONHSAG000039.3	lncRNA	1.21076	1.78794	0.88551	0.23169	1.57705	0.19069	0	0.16194	0.51516	0	0.20778	1.03134	0
ENST00000644216	-6.07536	2.78858e-11	1.5167e-06	down	ENSG00000232234	-	0.31104	0.72523	0.49633	1.0158	1.04712	0.33591	0	0	0	0	0	0	0
ENST00000635687	3.31561	0.0460455	0.87987	up	ENSG00000228526	MIR34A host gene	0	0	0.01306	0	0	0	0	2.51279	0.01393	0	0	0.03041	2.50602
ENST00000623670	1.83736	0.0141344	0.817556	up	ENSG00000221949	long intergenic non-protein coding RNA 1465	0.75097	0.0412	0.04699	0.36517	0.06374	0.14312	0.61175	0.77992	0.48869	0.45013	0.36388	0.41049	0.55906
ENST00000618845	1.52364	0.0304097	0.87987	up	ENSG00000278002	-	0.31611	1.0196	0.3643	0.37504	0.05068	1.83495	1.05793	2.52276	1.12084	0.56125	0.90865	1.7788	1.0935
ENST00000616576	-1.67583	0.036828	0.87987	down	ENSG00000255856	-	0.88556	0.4505	0.77078	0.07395	0.77435	0.17388	0.48311	0.02871	0.36537	0.04972	0.05526	0.16624	0.05434
ENST00000614356	5.87799	7.63664e-05	0.102122	up	ENSG00000285294	long intergenic non-protein coding RNA 842 [Source:HGNC Symbol;Acc:HGNC:44989]	0	0	0	0	0	0	1.59497	0.34019	0	0.29451	0.16059	0.10405	1.53049
ENST00000610145	-2.0034	0.0328369	0.87987	down	ENSG00000273175	-	0.77285	0.3604	0.82216	0.47325	0.37169	0.79986	0.17838	0.55131	0.43845	0	0.26526	0.59847	0
ENST00000599387	2.57231	0.0302011	0.87987	up	ENSG00000227733	-	0	0.56051	0.56829	0.71557	0	0	0.73979	0.09527	0.90919	0.433	0.29794	0.71704	0.72115
ENST00000558031	-2.33933	0.0360791	0.87987	down	ENSG00000245694	uncharacterized LOC101927480	2.005	0.51944	0.0395	0.8526	0.82141	1.24304	0.15426	0.03973	0.0316	0.6191	0.03823	0.18401	0.15037
ENST00000556370	3.36543	0.0165153	0.835258	up	ENSG00000259005	-	0	0	0	0.40299	0.33761	0	0.32405	0.46947	0.62227	0.89414	1.29504	0	0.91804
ENST00000508179	-4.1077	0.0495274	0.87987	down	ENSG00000250786	small nucleolar RNA host gene 18	1.24495	0	2.57744	0.76526	0.53426	1.43756	0.01326	0	0.04075	1.14437	0	0.07119	0.0097
ENST00000505522	3.9365	0.0139431	0.817556	up	ENSG00000281398	small nucleolar RNA host gene 4 [Source:HGNC Symbol;Acc:HGNC:32964]	0	0	0	0.41166	0	0	0	1.05504	0.67125	0	0.55377	0.95511	1.48835
ENST00000505448	5.36972	0.00246644	0.576977	up	ENSG00000251615	-	0.0053	0.00495	0.04513	3.55059	0	2.50249	2.26906	3.6937	0.546	2.22514	2.22762	4.16531	3.29634
ENST00000504245	5.03264	0.0151034	0.828123	up	ENSG00000248508	SRP14 antisense RNA1 (head to head)	0	0	0	0	0	0.81103	0.30891	2.02087	0.43026	0.61302	0	0.9489	0.98619
ENST00000487977	-4.28328	0.0400294	0.87987	down	ENSG00000203709	MIR29B2 and MIR29C host gene [Source:HGNC Symbol;Acc:HGNC:32018]	0.03233	0.8142	3.4396	0.01485	0.18142	1.14648	0.92537	0	0	0	0	0.32716	0
ENST00000437686	3.1584	0.00126434	0.448479	up	ENSG00000225520	testis-specific transcript, Y-linked 16 (non-protein coding)	0	0	0	0.57693	0	0	2.36096	0.48006	0.30543	0.49872	0.46196	0.33352	0.99932
ENST00000426023	-2.88158	0.0490513	0.87987	down	ENSG00000237807	-	1.99203	2.86759	1.37436	2.00206	1.77027	1.5589	1.3993	0.9808	1.4372	0	0	2.03888	2.41143

## Sheet: Table S5
Table S5. Differentially expressed miRNAs in non-smokers and smokers
	SM							NS						SM							NS
	RawRC.B1	RawRC.B2	RawRC.B3	RawRC.B4	RawRC.B5	RawRC.B7	RawRC.B13	RawRC.A2	RawRC.A4	RawRC.A6	RawRC.A9	RawRC.A11	RawRC.A15	NormRC.B1	NormRC.B2	NormRC.B3	NormRC.B4	NormRC.B5	NormRC.B7	NormRC.B13	NormRC.A2	NormRC.A4	NormRC.A6	NormRC.A9	NormRC.A11	NormRC.A15	log2FC	PValue	FC	Regulation
hsa-miR-122-5p	4	6	33	39	68	130	6	5	9	2	15	14	29	0.329266	0.572003	2.86729	2.21311	3.95379	8.40591	0.539804	0.441157	0.713151	0.15748	1.06607	0.969388	2.79687	1.47623	0.0291752	2.7822	up
hsa-miR-1228-5p	0	0	1	5	6	0	2	0	0	0	1	0	0	0	0	0.0868877	0.283732	0.348864	0	0.179935	0	0	0	0.0710714	0	0	2.74767	0.0314911	6.71633	up
hsa-miR-1286	3	2	2	4	7	2	5	0	2	2	0	1	0	0.24695	0.190668	0.173775	0.226985	0.407008	0.129322	0.449837	0	0.158478	0.15748	0	0.069242	0	1.88059	0.00705556	3.68225	up
hsa-miR-184	92	103	72	213	222	110	381	37	124	80	40	110	32	7.57312	9.81938	6.25591	12.087	12.908	7.1127	34.2776	3.26456	9.82563	6.29922	2.84285	7.61662	3.0862	1.21098	0.00273737	2.31494	up
hsa-miR-196a-5p	24	23	14	213	114	34	19	17	4	7	24	28	15	1.9756	2.19268	1.21643	12.087	6.62842	2.19847	1.70938	1.49993	0.316956	0.551181	1.70571	1.93878	1.44666	1.77929	0.00139885	3.43257	up
hsa-miR-203b-5p	1	5	2	10	1	5	2	0	0	0	1	3	0	0.0823165	0.476669	0.173775	0.567464	0.058144	0.323304	0.179935	0	0	0	0.0710714	0.207726	0	2.22151	0.0079606	4.6638	up
hsa-miR-3190-3p	10	14	9	14	12	15	11	5	8	7	6	6	2	0.823165	1.33467	0.781989	0.794449	0.697728	0.969913	0.989641	0.441157	0.633912	0.551181	0.426428	0.415452	0.192888	1.02656	0.00516775	2.03716	up
hsa-miR-3677-3p	1	0	4	4	4	2	6	1	1	1	2	0	0	0.0823165	0	0.347551	0.226985	0.232576	0.129322	0.539804	0.0882314	0.0792389	0.0787402	0.142143	0	0	1.64233	0.0362723	3.12169	up
hsa-miR-3940-3p	12	11	131	44	48	22	20	19	17	5	41	11	2	0.987798	1.04867	11.3823	2.49684	2.79091	1.42254	1.79935	1.6764	1.34706	0.393701	2.91393	0.761662	0.192888	1.41897	0.0196453	2.67395	up
hsa-miR-4284	0	1	1	12	10	0	0	0	0	1	0	0	0	0	0.0953338	0.0868877	0.680956	0.58144	0	0	0	0	0.0787402	0	0	0	3.40372	0.0127312	10.5833	up
hsa-miR-4485-3p	2	13	14	199	106	3	4	2	6	1	3	6	11	0.164633	1.23934	1.21643	11.2925	6.16327	0.193983	0.35987	0.176463	0.475434	0.0787402	0.213214	0.415452	1.06088	2.96737	0.000681785	7.8211	up
hsa-miR-4515	2	2	1	1	0	1	2	0	0	1	0	0	0	0.164633	0.190668	0.0868877	0.0567464	0	0.0646609	0.179935	0	0	0.0787402	0	0	0	2.2368	0.0465353	4.7135	up
hsa-miR-4660	2	2	7	7	7	6	3	3	3	0	3	0	1	0.164633	0.190668	0.608214	0.397225	0.407008	0.387965	0.269902	0.264694	0.237717	0	0.213214	0	0.0964439	1.38887	0.0266074	2.61874	up
hsa-miR-4704-5p	2	3	1	0	0	1	1	0	0	0	0	0	0	0.164633	0.286001	0.0868877	0	0	0.0646609	0.0899674	0	0	0	0	0	0	3.36681	0.0241159	10.316	up
hsa-miR-4758-3p	7	3	5	8	6	5	5	4	1	1	7	2	0	0.576216	0.286001	0.434438	0.453971	0.348864	0.323304	0.449837	0.352926	0.0792389	0.0787402	0.4975	0.138484	0	1.06555	0.043977	2.09296	up
hsa-miR-4777-3p	37	104	31	126	112	34	19	21	28	17	28	26	34	3.04571	9.91472	2.69352	7.15004	6.51213	2.19847	1.70938	1.85286	2.21869	1.33858	1.99	1.80029	3.27909	1.24657	0.00297813	2.37277	up
hsa-miR-511-3p	546	1079	456	1105	894	578	435	249	230	263	346	441	440	44.9448	102.865	39.6208	62.7047	51.9807	37.374	39.1358	21.9696	18.225	20.7087	24.5907	30.5357	42.4353	1.07325	0.000333956	2.10416	up
hsa-miR-5187-5p	3	3	2	7	0	5	1	2	0	1	0	1	1	0.24695	0.286001	0.173775	0.397225	0	0.323304	0.0899674	0.176463	0	0.0787402	0	0.069242	0.0964439	1.61745	0.0335961	3.06831	up
hsa-miR-597-5p	5	2	5	7	1	6	4	0	2	3	1	3	1	0.411583	0.190668	0.434438	0.397225	0.058144	0.387965	0.35987	0	0.158478	0.236221	0.0710714	0.207726	0.0964439	1.242	0.0374533	2.36527	up
hsa-miR-6131	1	0	2	0	1	1	7	0	0	0	0	0	0	0.0823165	0	0.173775	0	0.058144	0.0646609	0.629772	0	0	0	0	0	0	3.9047	0.0111672	14.9773	up
hsa-miR-6763-5p	0	2	0	1	2	1	1	0	0	0	0	0	0	0	0.190668	0	0.0567464	0.116288	0.0646609	0.0899674	0	0	0	0	0	0	3.14128	0.0295125	8.82306	up
hsa-miR-101-2-5p	1	0	1	1	2	0	1	0	5	4	4	5	1	0.0823165	0	0.0868877	0.0567464	0.116288	0	0.0899674	0	0.396195	0.314961	0.284285	0.34621	0.0964439	-1.78923	0.0146156	0.289326	down
hsa-miR-10b-3p	83	69	36	28	23	105	57	116	49	102	299	241	67	6.83227	6.57803	3.12796	1.5889	1.33731	6.78939	5.12814	10.2348	3.88271	8.0315	21.2503	16.6873	6.46174	-1.29632	0.00179612	0.407163	down
hsa-miR-10b-5p	9526	9926	4077	4429	5741	16373	9202	14956	5236	16164	35280	44660	10242	784.147	946.284	354.241	251.33	333.805	1058.69	827.88	1319.59	414.895	1272.76	2507.4	3092.35	987.778	-1.28026	0.0010916	0.411723	down
hsa-miR-11400	0	1	14	1	4	5	2	22	2	2	9	9	25	0	0.0953338	1.21643	0.0567464	0.232576	0.323304	0.179935	1.94109	0.158478	0.15748	0.639642	0.623178	2.4111	-1.63364	0.0279492	0.322274	down
hsa-miR-202-5p	26	16	40	29	28	72	17	65	32	86	89	148	122	2.14023	1.52534	3.47551	1.64564	1.62803	4.65558	1.52945	5.73504	2.53565	6.77166	6.32535	10.2478	11.7662	-1.55307	2.87199e-05	0.340784	down
hsa-miR-205-5p	2481	2147	1289	1280	275	2618	668	3826	3501	8577	5656	1534	858	204.227	204.682	111.998	72.6354	15.9896	169.282	60.0982	337.573	277.416	675.355	401.98	106.217	82.7488	-1.36365	0.00432272	0.388597	down
hsa-miR-206	28	7	9	12	6	61	53	12	37	20	21	331	183	2.30486	0.667337	0.781989	0.680956	0.348864	3.94431	4.76827	1.05878	2.93184	1.5748	1.4925	22.9191	17.6492	-2.05806	0.00274327	0.240139	down
hsa-miR-302b-3p	1	0	0	0	0	0	0	1	0	2	2	1	1	0.0823165	0	0	0	0	0	0	0.0882314	0	0.15748	0.142143	0.069242	0.0964439	-2.31858	0.0453181	0.200465	down
hsa-miR-3152-5p	4	3	1	3	3	3	2	19	1	1	4	9	5	0.329266	0.286001	0.0868877	0.170239	0.174432	0.193983	0.179935	1.6764	0.0792389	0.0787402	0.284285	0.623178	0.482219	-1.31456	0.0366314	0.402048	down
hsa-miR-3616-5p	2	0	1	1	0	3	0	0	2	1	9	11	2	0.164633	0	0.0868877	0.0567464	0	0.193983	0	0	0.158478	0.0787402	0.639642	0.761662	0.192888	-1.92486	0.0248809	0.263366	down
hsa-miR-3620-3p	0	0	0	0	0	0	0	1	2	0	2	4	0	0	0	0	0	0	0	0	0.0882314	0.158478	0	0.142143	0.276968	0	-3.70058	0.00536279	0.0769154	down
hsa-miR-3622a-3p	2	1	5	3	1	2	14	6	18	7	11	8	11	0.164633	0.0953338	0.434438	0.170239	0.058144	0.129322	1.25954	0.529388	1.4263	0.551181	0.781785	0.553936	1.06088	-1.36555	0.0133591	0.388085	down
hsa-miR-3622a-5p	7	2	5	3	1	14	9	15	12	10	19	14	20	0.576216	0.190668	0.434438	0.170239	0.058144	0.905252	0.809707	1.32347	0.950867	0.787402	1.35036	0.969388	1.92888	-1.42013	0.00132225	0.373679	down
hsa-miR-3622b-3p	1	1	0	0	0	0	2	2	0	3	1	1	8	0.0823165	0.0953338	0	0	0	0	0.179935	0.176463	0	0.236221	0.0710714	0.069242	0.771551	-2.01926	0.0421049	0.246684	down
hsa-miR-372-3p	2	1	5	6	3	7	3	13	3	2	19	26	10	0.164633	0.0953338	0.434438	0.340478	0.174432	0.452626	0.269902	1.14701	0.237717	0.15748	1.35036	1.80029	0.964439	-1.67956	0.00142271	0.312179	down
hsa-miR-4301	2	1	1	0	0	0	1	1	0	13	2	3	1	0.164633	0.0953338	0.0868877	0	0	0	0.0899674	0.0882314	0	1.02362	0.142143	0.207726	0.0964439	-2.01304	0.0485646	0.24775	down
hsa-miR-4433b-5p	6	3	30	11	9	6	10	37	17	4	18	22	44	0.493899	0.286001	2.60663	0.62421	0.523296	0.387965	0.899674	3.26456	1.34706	0.314961	1.27928	1.52332	4.24353	-1.21443	0.0268889	0.430942	down
hsa-miR-4670-3p	0	0	0	0	0	0	1	1	2	1	1	0	2	0	0	0	0	0	0	0.0899674	0.0882314	0.158478	0.0787402	0.0710714	0	0.192888	-2.32912	0.0489654	0.199006	down
hsa-miR-4703-5p	0	0	0	0	0	0	0	2	0	2	1	1	1	0	0	0	0	0	0	0	0.176463	0	0.15748	0.0710714	0.069242	0.0964439	-3.40416	0.00939563	0.0944596	down
hsa-miR-4731-3p	0	1	1	0	0	0	0	1	5	2	1	5	0	0	0.0953338	0.0868877	0	0	0	0	0.0882314	0.396195	0.15748	0.0710714	0.34621	0	-2.58343	0.00906956	0.166844	down
hsa-miR-488-5p	2	0	2	0	0	2	1	1	1	3	10	3	2	0.164633	0	0.173775	0	0	0.129322	0.0899674	0.0882314	0.0792389	0.236221	0.710714	0.207726	0.192888	-1.6225	0.0335053	0.324772	down
hsa-miR-548ap-5p	2	7	6	6	9	11	3	21	13	4	9	17	12	0.164633	0.667337	0.521326	0.340478	0.523296	0.71127	0.269902	1.85286	1.03011	0.314961	0.639642	1.17711	1.15733	-1.09317	0.0123304	0.46873	down
hsa-miR-548ar-3p	23	30	13	29	25	31	11	16	8	201	329	29	27	1.89328	2.86001	1.12954	1.64564	1.4536	2.00449	0.989641	1.4117	0.633912	15.8268	23.3825	2.00802	2.60398	-2.10543	0.000553805	0.232381	down
hsa-miR-548j-5p	32	31	43	36	40	65	41	119	104	32	77	104	58	2.63413	2.95535	3.73617	2.04287	2.32576	4.20296	3.68866	10.4995	8.24085	2.51969	5.4725	7.20117	5.59374	-1.06969	0.000684558	0.476421	down
hsa-miR-556-3p	4	1	3	8	8	1	4	7	10	14	5	10	11	0.329266	0.0953338	0.260663	0.453971	0.465152	0.0646609	0.35987	0.61762	0.792389	1.10236	0.355357	0.69242	1.06088	-1.2793	0.00322732	0.411994	down
hsa-miR-5571-3p	20	8	2	5	7	29	2	4	6	60	46	30	7	1.64633	0.762671	0.173775	0.283732	0.407008	1.87517	0.179935	0.352926	0.475434	4.72441	3.26928	2.07726	0.675107	-1.28813	0.0401621	0.409483	down
hsa-miR-6510-3p	9	5	11	4	0	10	1	26	9	36	23	11	3	0.740849	0.476669	0.955765	0.226985	0	0.646609	0.0899674	2.29402	0.713151	2.83465	1.63464	0.761662	0.289332	-1.62669	0.00560629	0.323831	down

## Sheet: Table S6
Table S6. Differentially expressed mRNAs in smokers and COPD patients
ID	logFC	Pvalue	adj.Pvalue	regulation	ensembl	entrez	uniprot	symbol	COPD|C1	COPD|C2	COPD|C4	COPD|C5	COPD|C6	COPD|C7	COPD|C9	SM|B1	SM|B2	SM|B3	SM|B4	SM|B5	SM|B7	SM|B13
ENST00000521075	9.57379	0.0384582	0.908043	up	ENSG00000153317	50807	Q9ULH1	ASAP1	19.1653	20.7099	0	22.7517	19.0442	15.8775	1.2173	0	0	0	0	0	1.63073	0
ENST00000357721	8.3636	8.66802e-06	0.150221	up	ENSG00000139160	254013	Q8IXQ9	ETFBKMT	1.45546	1.57469	0	1.06276	0.86991	0.81012	1.3524	0	0	0	0	0	0	0
ENST00000637806	8.0378	0.000131836	0.432864	up	ENSG00000080503	6595	P51531	SMARCA2	0.13595	2.74833	3.53182	0.44642	1.42262	0.63518	1.14131	0	0	3.53384	0	0	0	0
ENST00000441222	7.92792	0.000570168	0.581578	up	ENSG00000109189	64854	P62068	USP46	0	3.24633	0	2.30679	1.6094	2.71045	1.28748	0	0	0	0	0	0	0
ENST00000265713	-7.84014	0.045802	0.908043	down	ENSG00000083168	7994	A5PKX7	KAT6A	0	0	0	0	0	3.66827	0	1.95494	6.10453	0	1.04267	1.10857	1.28498	7.81139
ENST00000336294	7.5514	0.000391775	0.532827	up	ENSG00000121775	55116	Q9BT39	TMEM39B	0.24068	6.93983	3.62171	3.76438	6.39068	6.60249	0.43673	0	0	0	0	0	0	6.67691
ENST00000283415	-7.46198	0.000315384	0.514108	down	ENSG00000153395	79888	Q8NF37	LPCAT1	0	0.79311	17.0467	0.1987	0	22.0986	0	58.3339	22.3946	22.3126	27.8137	19.1749	10.5436	23.3537
ENST00000470074	-7.40828	0.000591936	0.581578	down	ENSG00000115183	85461	Q9C0D5	TANC1	0	0	0	0	0	0	0	2.39623	3.59283	3.23134	0	4.26048	0	1.17461
ENST00000262027	-7.09525	0.0235678	0.908043	down	ENSG00000166986	4141	P56192	MARS	0	0	0	0	0	4.29095	0	7.85142	0	0.17663	3.96093	4.69582	5.74604	5.19378
ENST00000304987	-7.0718	0.00359828	0.826672	down	ENSG00000170145	23235	A0A024R3G7	SIK2	0	0	0	7.14101	11.6702	8.68038	0	15.7624	5.04004	3.2963	15.7892	14.3354	2.39967	14.6455
ENST00000640218	-7.06053	0.0176467	0.908043	down	ENSG00000153187	3192	Q96BA7	HNRNPU	0	0	0	0	0.00529	0.00451	0	8.78764	6.69317	8.94004	0	11.2958	0	0.00509
ENST00000611091	-6.93331	1.96087e-05	0.222646	down	ENSG00000167842	79003	Q9H081	MIS12	0.99238	0	0	0	0	0	0	3.32471	0.17811	1.09505	0.54561	0.46803	0.98359	2.39829
ENST00000426542	6.87608	0.00177623	0.773646	up	ENSG00000214944	64283	Q8N1W1	ARHGEF28	1.85725	0.29047	0	0.15311	0.67869	1.66081	0.91745	0	0	0.29235	0	0	0	0
ENST00000232496	6.87085	0.0150996	0.908043	up	ENSG00000114383	11334	O75896	TUSC2	6.27564	6.5157	3.97453	0	5.07179	7.52698	0.72838	0	0	6.66708	0	0	0	0
ENST00000341084	6.85128	0.0240704	0.908043	up	ENSG00000034677	25897	Q9NV58	RNF19A	3.44195	0.04977	2.22889	7.55069	0.00846	12.228	0.73092	0	0	0	0.10056	0	0.04483	0.01221
ENST00000611582	-6.80981	8.84896e-05	0.427007	down	ENSG00000135931	80210	Q7Z3E5	ARMC9	0	0.98745	0.52977	0	0	0	0	1.56596	1.41483	1.45614	0.69833	0.36347	0.93403	1.31146
ENST00000369367	-6.78064	0.000651376	0.589335	down	ENSG00000139218	9169	Q99590	SCAF11	2.42965	0	0.09086	0	0	0	1.22233	2.57781	0.8847	1.8717	0.58606	3.16543	1.24231	5.53135
ENST00000372994	-6.75572	0.0123076	0.908043	down	ENSG00000171159	79095	Q9BUW7	C9orf16	0	0	0	10.6981	0	0	0	0.60231	0	13.3241	13.7208	9.52886	13.7713	12.2319
ENST00000397238	-6.72893	0.000355548	0.532827	down	ENSG00000133612	116988	Q96P47	AGAP3	2.82513	0	0	0	0	5.02569	0	2.84818	1.88631	2.573	0.89074	3.3553	1.82679	5.18143
ENST00000258281	-6.70973	0.00718933	0.908043	down	ENSG00000135801	27097	O75529	TAF5L	1.59286	0	0	0	0	0	0	2.34595	0	1.67712	1.74873	1.60746	1.72164	1.82162
ENST00000425280	6.66433	0.00425745	0.844512	up	ENSG00000198728	8861	Q86U70	LDB1	2.10552	6.51634	5.84193	2.17802	3.19414	2.65039	0.04211	8.07454	0	0	0.00764	0	0	0
ENST00000618612	6.59756	0.000403242	0.532827	up	ENSG00000088832	2280	P62942	FKBP1A	2.17314	9.98597	0	0.9991	12.3985	0	1.94733	0	0	0	0	0	0	0
ENST00000396373	6.45631	0.000878548	0.656908	up	ENSG00000139083	2120	A0A0S2Z3C9	ETV6	4.03057	0.57565	0.57587	3.64709	2.81561	11.9923	2.48553	0.76486	0.00308	0.01714	0	0	0.38136	0.40192
ENST00000509061	6.34904	0.0177197	0.908043	up	ENSG00000174720	51574	Q4G0J3	LARP7	3.56268	4.98382	3.68788	0	4.85954	0.04642	3.2671	0	0	0	0	0	0	2.18408
ENST00000547587	-6.34746	0.00173622	0.771025	down	ENSG00000152556	5213	P08237	PFKM	0	0.4029	0	0	0	0	0	1.07349	0.40508	0.73636	1.73117	0.75486	0	3.2975
ENST00000377346	6.33962	0.000602092	0.58268	up	ENSG00000171608	5293	O00329	PIK3CD	0	3.79125	0.14022	0.18004	0.67607	4.16437	0	0	0	0	0	0	0	0
ENST00000520311	-6.27497	0.000250759	0.496127	down	ENSG00000186106	157567	Q86W74	ANKRD46	0	0	0	0	0	0	0	0	0.1353	3.16078	2.41094	2.48456	0	0.14402
ENST00000328724	-6.24997	0.0195663	0.908043	down	ENSG00000078304	5527	Q13362	PPP2R5C	0	0	0	0	0.00448	1.78169	0	3.86331	2.98961	0.60527	1.47952	0	2.20052	0.06899
ENST00000488958	6.22696	0.000724923	0.606717	up	ENSG00000136147	51131	Q9UIL8	PHF11	11.72	14.4002	8.6219	13.0413	15.8345	14.5033	16.1537	0	0	10.6117	0	5.77396	0	13.8298
ENST00000485775	-6.22112	0.000660427	0.589335	down	ENSG00000143093	85369	Q5VSL9	STRIP1	1.75424	1.36335	0	0	0	0	0	1.56784	0.91542	2.5982	1.21959	1.862	1.70105	0.22303
ENST00000273375	6.21163	0.0122602	0.908043	up	ENSG00000144840	285282	Q5HYI8	RABL3	0.25172	8.70017	0	5.72087	0	1.30638	1.30505	0	0	0	0	0.20101	0	0
ENST00000261374	6.18636	0.000137826	0.432864	up	ENSG00000122254	9956	Q9Y278	HS3ST2	0.46766	0.57598	0.23885	4.16381	0.79141	1.84463	1.33069	0	0.2151	0.39914	0	0	0	0
ENST00000393189	6.18408	0.00033284	0.52719	up	ENSG00000124772	57699	Q9HCH3	CPNE5	0	0.74104	0.81754	0.50304	0	3.51655	4.02856	0	0	0	0	0	0	0
ENST00000362021	6.17316	0.000497751	0.557359	up	ENSG00000165915	91252	Q96H72	SLC39A13	3.64134	3.21984	0	0.05828	0.54491	0.47825	2.57496	0.01039	0	0.06385	0	0	0.0093	0
ENST00000542879	6.14274	0.00293136	0.819386	up	ENSG00000148516	6935	P37275	ZEB1	1.06305	1.50652	0.95226	0.39161	0.81084	0.36489	0	0	0	0.90096	0	0	0	0
ENST00000367928	6.12567	0.0353361	0.908043	up	ENSG00000112299	8876	O95497	VNN1	2.8266	2.35155	1.92896	6.08926	0	3.20663	0	0	0	2.25149	0	0	0	0
ENST00000618698	6.12499	1.88403e-06	0.0689302	up	ENSG00000214575	64506	Q9BZB8	CPEB1	0.51425	0.5667	0.56708	0.80916	0.56564	0.87379	2.05536	0.03308	0	0.22868	0	0	0.04439	0
ENST00000647103	6.12431	0.00259325	0.805478	up	ENSG00000159023	2035	P11171	EPB41	0.54733	0.70813	1.16823	0.4302	1.21885	0.06431	0.00915	0	1.63521	0	0	0	0	0
ENST00000533572	-6.12252	0.0132597	0.908043	down	ENSG00000164733	1508	P07858	CTSB	1.96918	0	0	0	0	0.01586	0.01805	6.11747	4.04612	3.36819	0	6.58621	3.83126	6.24359
ENST00000392316	-6.06819	0.00916496	0.908043	down	ENSG00000128641	4430	O43795	MYO1B	7.89539	7.11737	0.00464	0	6.6263	0	0	7.75239	6.63237	9.15213	3.86917	0.33512	11.1926	3.03893
ENST00000612128	6.03674	0.045941	0.908043	up	ENSG00000130024	55274	Q8WUB8	PHF10	3.06192	10.0966	0.12576	2.9704	0	2.6075	0	0	0	1.838	0	0	0	0
ENST00000340578	6.01862	0.00703485	0.908043	up	ENSG00000031823	8498	Q9H6Z4	RANBP3	2.5806	2.07228	0.09574	4.98543	2.30505	3.02805	3.407	3.44626	0	0	0	0	0.03961	4.54816
ENST00000377705	-6.00238	0.0390266	0.908043	down	ENSG00000162408	79707	Q5SY16	NOL9	0	0	3.78059	0	0.74175	0	0	1.5537	0.44915	2.55552	0.87608	2.19037	0.00642	1.97276
ENST00000431721	-5.9976	0.000960219	0.66998	down	ENSG00000068745	51447	Q9UHH9	IP6K2	0	0	0	0	0	0.04268	0	0	0.22047	5.90067	0.10277	0.36718	0.04909	15.0197
ENST00000337338	-5.99496	0.00350967	0.826672	down	ENSG00000171492	55144	Q7L1W4	LRRC8D	0	0	4.19218	5.90239	4.42052	0	0	5.06155	7.70513	5.12195	0.6424	3.30082	4.43124	4.67199
ENST00000251157	-5.99131	0.00150267	0.755001	down	ENSG00000116641	85440	Q96N67	DOCK7	0	0	4.1102	2.51453	0.08703	0	5.27817	4.19302	6.60194	2.33858	3.9312	5.30871	3.70022	5.4096
ENST00000407192	-5.98213	0.00014953	0.432864	down	ENSG00000239857	51608	Q7L5D6	GET4	0	0.81185	0	0.69634	0	0	0	0.41078	1.30345	0.5284	0.62283	0.53755	0.67624	1.08516
ENST00000495417	5.97287	1.17718e-06	0.0689302	up	ENSG00000104974	11024	O75019	LILRA1	0.26473	1.05028	0.3122	1.0965	0.26553	0.81695	0.96628	0	0	0.03067	0	0	0	0.15509
ENST00000531499	-5.9341	0.00148161	0.755001	down	ENSG00000119714	8111	A1A5B2	GPR68	0	0.00622	0	0.0052	0.00634	0.00541	0.00615	0.00834	0.38687	2.16397	0.82614	1.69387	0.05226	2.09264
ENST00000301919	5.93299	0.00474622	0.860991	up	ENSG00000170903	84437	Q8NCY6	MSANTD4	1.80221	2.17844	0	3.33977	0	0.24218	0.37456	0	0	0.12196	0	0	0	0
ENST00000545781	-5.89622	0.00338839	0.826672	down	ENSG00000054392	55733	Q5VTY9	HHAT	0.73132	0	0	0	0	0	0	0.83304	1.09422	0.58356	1.08103	1.16444	0.79748	0
ENST00000370479	5.89006	0.014893	0.908043	up	ENSG00000082269	57579	Q9P2D6	FAM135A	0.30611	1.9719	0.09693	2.12377	0.06421	2.6028	2.75654	0	1.50771	1.86905	0	0	0	0
ENST00000399409	-5.88724	0.00120678	0.7102	down	ENSG00000100949	5875	Q92696	RABGGTA	0	0	0	0	0	0	0	0	5.69718	5.15226	0	0.00783	2.06388	2.07156
ENST00000368054	5.88694	0.00423719	0.842522	up	ENSG00000066294	8832	Q9UIB8	CD84	7.79366	7.22485	6.26145	21.9444	4.19333	19.0819	9.84628	0	3.96585	3.78836	5.78787	0	0	4.27059
ENST00000615234	5.80127	0.0313007	0.908043	up	ENSG00000099817	5434	P19388	POLR2E	3.4341	3.27048	0	0	2.24808	3.01553	2.4364	0	1.40651	0	0	0	0	0
ENST00000328654	5.78773	0.00115483	0.696446	up	ENSG00000198393	7574	V9HW07	ZNF26	0.64854	0.16558	1.05637	0.38015	1.30934	1.0096	1.24561	0	0.02304	0.77214	0	0.17335	0.057	0
ENST00000526491	-5.76846	0.000290377	0.49886	down	ENSG00000143537	8751	Q13444	ADAM15	0	0	0	0	0	0	0.48956	0.36277	0.54272	0.01897	0.26332	0.28695	1.54688	0.96496
ENST00000502905	5.76625	0.00013836	0.432864	up	ENSG00000204628	10399	P63244	RACK1	0	1.79645	0	5.6192	1.97393	5.00284	3.47533	0	0	0	0	0	0	0
ENST00000366539	5.75581	0.00933609	0.908043	up	ENSG00000117020	10000	Q9Y243	AKT3	0	1.20276	0	1.80097	1.40401	1.04069	0.14757	0	0	0	0.17431	0	0	0
ENST00000644384	5.69743	1.4327e-05	0.181445	up	ENSG00000160183	64699	P57727	TMPRSS3	0.72489	0.92618	0.94518	0.53276	0.88592	0.53525	0.77375	0	0	0.0776	0	0.00722	0	0.98719
ENST00000284049	5.68493	0.00300106	0.821567	up	ENSG00000153922	1105	B3KT33	CHD1	4.51693	3.26413	1.06484	0.43522	2.3897	1.28859	0.68943	0	0	1.20791	1.21602	0	0	0.63752
ENST00000391781	5.6686	0.00225665	0.790507	up	ENSG00000204604	90333	Q5VIY5	ZNF468	1.49426	2.22358	1.00459	0.86413	1.76424	3.01468	2.69988	2.20749	0	1.92611	0	0	0	2.27151
ENST00000550100	5.64589	0.000133985	0.432864	up	ENSG00000050426	25875	Q6P1Q0	LETMD1	0.54249	1.34484	0	1.12521	1.13937	2.90501	0	0	0	0	0	0	0	0
ENST00000436978	-5.63716	0.0499082	0.908043	down	ENSG00000163629	5783	Q12923	PTPN13	0	0.00415	0.00258	0	0	0.00361	0.0041	7.6336	0.0043	0.00171	3.01385	0.44694	4.45437	0
ENST00000372805	-5.62829	0.00845113	0.908043	down	ENSG00000131236	10487	D3DPU2	CAP1	36.8686	45.5539	0.00997	0	0	40.188	40.5722	41.7867	50.5222	49.8806	35.1791	48.7125	37.7808	36.3252
ENST00000394225	5.62644	0.027648	0.908043	up	ENSG00000109390	4717	O43677	NDUFC1	8.75335	0	6.75901	7.14334	0	9.96874	11.7657	0	0	0	7.57095	0	0	0
ENST00000467011	-5.62005	0.00102078	0.673705	down	ENSG00000109689	57620	B3KUB5	STIM2	0.32462	0	0	0.10607	0	0	0.29587	3.70789	0.36634	0.2764	0.54078	3.22242	0.66892	0.56883
ENST00000261486	5.60684	0.00248282	0.805478	up	ENSG00000129595	64097	Q8N8X1	EPB41L4A	5.62522	6.96948	7.13929	0.24955	5.31207	2.34923	5.27829	0	0.42297	0.39867	1.3935	0.01884	0.0136	0.01853
ENST00000314276	-5.60582	0.00242185	0.803291	down	ENSG00000111077	23371	Q63HR2	TNS2	0	0	0	0	0	0.01564	0	1.02304	0.75692	0.34991	0	1.18763	0.60445	0
ENST00000570932	-5.58743	0.00721831	0.908043	down	ENSG00000181409	9625	Q6ZMQ8	AATK	0	0	0	0	0	0.27879	0	2.36544	0	2.78886	1.7337	0.26928	0	3.66562
ENST00000300976	-5.58629	0.000624841	0.58268	down	ENSG00000167487	55295	A0A024R7N5	KLHL26	0	1.15732	0	0	1.04093	0	1.30959	1.21808	1.56444	1.77312	1.09363	1.11901	1.45307	1.65442
ENST00000645635	5.5664	0.0252195	0.908043	up	ENSG00000285330	-	-	AC126283.2	0	1.40827	1.68709	2.16955	0	4.79853	2.15426	0	0	0	1.68624	0	0	0
ENST00000474852	5.56561	0.00124691	0.714055	up	ENSG00000047410	7175	P12270	TPR	0.20892	2.81681	0.12028	1.48311	0.5064	1.47531	0.4659	0.15577	0	1.26559	0	0	0	0
ENST00000564584	-5.56505	5.88304e-05	0.351961	down	ENSG00000174177	348180	Q2VPK5	CTU2	0	0	0.76491	0	0	0	2.25836	1.38462	1.9134	1.27626	2.67172	1.44526	2.52526	2.86169
ENST00000295598	-5.55902	0.0172633	0.908043	down	ENSG00000163399	476	P05023	ATP1A1	0	0	0	0	0.02977	0.00423	0.02889	0.00653	0.32288	50.4015	0.05678	0.11651	0.04089	1.63734
ENST00000265865	5.53922	0.000787881	0.623637	up	ENSG00000204130	55680	Q8WXA3	RUFY2	3.64021	2.16784	1.87045	4.66619	3.39806	2.95161	2.40608	2.24147	0	0	1.51505	3.42043	0	0
ENST00000569717	5.50641	3.62525e-06	0.0918245	up	ENSG00000157429	7567	P17023	ZNF19	0.60063	0.41986	1.0106	0.32075	0.98715	0.21447	0.7772	0	0	0.06024	0.0082	0.14578	0	0
ENST00000411732	5.50615	0.0369654	0.908043	up	ENSG00000122877	1959	P11161	EGR2	2.48462	0.86212	6.00463	2.09028	0	0	2.60444	0	0	0	0	0	0	1.82827
ENST00000478250	-5.4869	0.0022275	0.786838	down	ENSG00000123358	3164	P22736	NR4A1	17.9624	2.44108	0	3.15351	0	0.0085	0	3.9851	2.81581	12.9368	8.46182	2.71935	7.51787	5.51074
ENST00000216038	-5.48212	0.0433555	0.908043	down	ENSG00000100220	51493	Q9Y3I0	RTCB	0	0	0	0	0	3.88355	0	0.54143	0	5.1352	3.55084	0	5.22319	3.86373
ENST00000380989	5.44819	0.00120512	0.7102	up	ENSG00000107959	10531	Q5JRX3	PITRM1	0	0.69311	0	0.23879	0.0104	11.3851	0.8326	0	0	0	0	0	0	0
ENST00000300060	-5.4345	0.0086885	0.908043	down	ENSG00000166825	290	Q59E93	ANPEP	0.02847	0	0	0.07681	0	0	0	1.91358	0	2.3398	0.56842	0.05305	1.59018	0.05691
ENST00000345436	-5.42658	0.000543454	0.573551	down	ENSG00000217555	51192	Q9UBR5	CKLF	0	0	0	1.01556	0	0	0	2.50699	3.26073	0.77026	3.96881	1.398	0	1.80231
ENST00000264399	5.42055	0.0272289	0.908043	up	ENSG00000138669	5593	A0A140VJM3	PRKG2	1.66868	0.00369	0.8803	1.95806	1.66955	1.35027	1.16768	0	0.00382	1.77861	0.8241	0	0	0
ENST00000542077	-5.41064	0.000586531	0.581578	down	ENSG00000143476	51514	Q9NZJ0	DTL	0	0.96984	0.50437	0	0	0	0.56671	1.51014	0.4989	0.60335	1.11724	0.80145	1.33679	1.11967
ENST00000415526	-5.39661	0.0129468	0.908043	down	ENSG00000148337	25792	Q9ULV3	CIZ1	0	0.21257	0.07052	0	0	5.95065	0	1.99769	2.9695	5.70526	0.03182	1.13875	1.14899	1.56484
ENST00000551085	-5.39386	0.0161277	0.908043	down	ENSG00000065361	2065	P21860	ERBB3	0	0	0	0.05429	0	2.01172	0	0.2559	0.4922	5.36642	3.0811	0.03239	0.05845	0.13932
ENST00000515682	5.37522	0.000974615	0.66998	up	ENSG00000125089	54436	B3KWX8	SH3TC1	0.26427	0.88172	0.59223	0.42601	0.72646	0.60882	0.05328	0.45571	0	0	0	0	0	0.29254
ENST00000451436	-5.37163	0.0263077	0.908043	down	ENSG00000131080	60401	Q9HAV5	EDA2R	0	0	0	0	0	0	1.3918	0	0	1.57441	0.93985	0.94226	2.95782	0.9668
ENST00000418678	-5.36829	0.0390732	0.908043	down	ENSG00000068650	23250	P98196	ATP11A	0.10485	0.08428	0.00699	0.0047	0.0172	0.08312	0	6.04185	3.13554	9.79848	0.03532	4.38009	0.2362	0.0386
ENST00000528723	5.36814	0.0449463	0.908043	up	ENSG00000133805	272	Q01432	AMPD3	0.5389	0.936	0	3.26759	1.13942	2.81447	4.65295	0	0	0.8627	0	0	2.57419	0
ENST00000507352	-5.36318	0.000149259	0.432864	down	ENSG00000138640	10144	O94988	FAM13A	0.34748	0	0.22007	0	0	0	0	1.33357	2.58308	1.02153	0.46435	1.50769	0.1471	1.00169
ENST00000475536	5.35257	0.00384085	0.832132	up	ENSG00000002933	55365	A0A090N8H6	TMEM176A	0.18995	2.85798	3.55551	4.40493	0.59197	12.0246	5.82972	0	0.13374	2.1273	0	0.3861	0	0
ENST00000315939	-5.34978	0.0126627	0.908043	down	ENSG00000060237	65125	Q9H4A3	WNK1	2.12916	2.50787	0	9.28951	0	3.71989	0	2.15025	3.85726	4.56006	1.14822	13.0786	9.88653	13.3323
ENST00000258530	5.34548	0.00428675	0.845333	up	ENSG00000136044	55198	Q8NEU8	APPL2	4.16011	5.52499	3.30362	5.35262	4.32166	0.20532	4.96522	0	0.02277	0.00905	0.02464	2.45357	0.02636	5.08364
ENST00000622333	5.33796	0.00104584	0.677903	up	ENSG00000141446	114799	Q5FWF5	ESCO1	3.48139	5.04314	3.60903	1.7039	2.18563	2.24041	3.62373	0	0	2.57552	0	0	3.09223	1.76313
ENST00000271277	-5.31649	0.0310557	0.908043	down	ENSG00000143079	55917	Q9P2B4	CTTNBP2NL	0	0	0	0.27736	0.00922	0	0	1.8368	0	0.78561	0.41406	0.59261	0	1.07076
ENST00000327441	5.31295	0.00122984	0.711704	up	ENSG00000151338	145282	Q8TD10	MIPOL1	0.08988	0.84836	0.25539	0.87123	0.98167	0.15498	0.32081	0.05313	0	0.28974	0	0	0.19013	0
ENST00000341517	5.30788	0.0351053	0.908043	up	ENSG00000184588	5142	Q07343	PDE4B	18.4327	0.31344	0	0.34187	0.22272	7.46729	0	0	0.99865	0	0	0	0	0
ENST00000457765	5.30747	0.0177546	0.908043	up	ENSG00000117600	9890	Q7Z2D5	PLPPR4	0.04682	0.71876	0.03194	0.55536	1.74734	2.15739	2.24392	0	0.07228	1.40374	0	0	0.03083	0
ENST00000526312	-5.29349	0.00444266	0.855087	down	ENSG00000110723	23086	Q8NEV8	EXPH5	0.60986	0	2.92497	0	5.20695	1.15675	0	1.67159	10.5507	5.37868	4.32159	1.95308	1.94227	1.92997
ENST00000539695	5.27819	0.00610097	0.908043	up	ENSG00000089041	5027	Q99572	P2RX7	0.97179	0	0	4.73987	1.36583	0.50651	1.44068	0	0	0.52016	0	0	0	0
ENST00000561449	5.27233	0.00248241	0.805478	up	ENSG00000140262	6938	A0A024R5T1	TCF12	0.93572	1.16659	0	1.69187	1.66639	4.09481	2.04062	0	0	0	0	0	1.7282	0
ENST00000316610	5.27048	0.00304773	0.821567	up	ENSG00000176055	153364	Q68D91	MBLAC2	1.12555	0.20761	1.11575	1.6467	2.12245	1.38756	2.33511	0	0.40056	1.10982	0	0	0	1.49567
ENST00000587672	-5.24603	0.0014025	0.740082	down	ENSG00000065717	7089	Q04725	TLE2	0	0	0.02867	0	0	0	0	0.71172	0	0.03803	7.7001	9.52528	0	11.6737
ENST00000378628	-5.23387	0.00378128	0.830255	down	ENSG00000130962	5638	Q8NEK6	PRRG1	0	0.43508	0	0	0.16142	0	0	0.04779	0.36926	0.38503	3.89653	0.07502	0.2518	0.3261
ENST00000607471	-5.20703	0.000553566	0.578659	down	ENSG00000175221	10025	Q9Y2X0	MED16	0	0	0	0	0	0	0	0.15477	2.66766	0.08779	0	3.37255	0	1.61023
ENST00000326035	-5.19698	0.000591024	0.581578	down	ENSG00000177453	167359	Q8IY84	NIM1K	0	0	0.08602	0	0	0	0	0.19598	0.26301	1.17894	0.87627	0	0.21226	1.17642
ENST00000521604	5.19193	0.00955411	0.908043	up	ENSG00000187735	6917	P23193	TCEA1	0.00611	1.95245	0	8.70908	0	19.3887	0.00616	0	0	0	0	0.01241	0	0
ENST00000470229	5.1908	0.000223153	0.475467	up	ENSG00000013374	51667	Q9Y5A7	NUB1	0.13594	4.058	0.88158	0	0.06778	0.02891	0.26311	0	0	0	0	0	0.0133	0
ENST00000472509	5.18488	0.000269254	0.496127	up	ENSG00000106290	6878	P49848	TAF6	0	6.61103	0.17333	0.23315	0.39093	0.13944	0.13105	0	0	0	0	0	0.03347	0
ENST00000406877	5.17597	0.00393459	0.833899	up	ENSG00000164649	55536	A0A024RA51	CDCA7L	1.78185	3.41394	1.93249	2.5218	3.54241	4.29261	2.82355	0	3.43316	6.33573	0	0	0	3.62394
ENST00000646076	5.161	0.00664269	0.908043	up	ENSG00000102974	10664	P49711	CTCF	0.42881	2.65964	3.55817	1.07724	1.10455	2.91554	0.14997	0	0	5.18948	0.012	0	0.05351	0.32358
ENST00000449309	5.14913	0.0470537	0.908043	up	ENSG00000221909	221786	Q8TCP9	FAM200A	2.44217	3.00961	0	2.45217	0.52641	2.56304	1.19905	0	0	0	0	0	2.46163	2.0889
ENST00000523303	-5.1407	0.033809	0.908043	down	ENSG00000104299	55756	Q9NV88	INTS9	0	0	0	0	2.48277	0	0	0	0	3.30405	3.20667	0.50919	1.59802	0.96754
ENST00000510170	-5.13785	0.0048963	0.864941	down	ENSG00000113580	2908	P04150	NR3C1	0.08951	0	0	0	1.33277	0	0	3.22187	2.30037	6.01462	1.96419	3.60847	1.5325	0
ENST00000413728	5.12461	0.0309339	0.908043	up	ENSG00000163947	50650	Q9NR81	ARHGEF3	0.76078	0	1.21839	0.97959	1.49888	0.50364	0.33939	0	0.1293	1.16051	0	0	0	0
ENST00000484488	5.12454	0.0259964	0.908043	up	ENSG00000101182	5688	A0A0K0K1K4	PSMA7	1.56968	1.12915	0	5.42141	8.11772	1.02801	5.31479	0	2.00022	0	1.04522	0	0	0
ENST00000310128	-5.1238	0.0350076	0.908043	down	ENSG00000175538	10008	Q9Y6H6	KCNE3	0	0	0	1.89705	2.74604	0	4.76978	5.95884	3.70683	6.16652	2.62007	5.14169	0.04754	1.82585
ENST00000412177	5.12188	0.00978981	0.908043	up	ENSG00000224383	92340	P0C7W0	PRR29	0.16745	1.48897	0.19796	0.1902	0	0.85562	5.2556	0.47304	0	0	0	0	0	0
ENST00000559770	-5.11956	0.00116949	0.704001	down	ENSG00000140545	4240	Q08431	MFGE8	4.49187	0.02613	0	0	0	1.75124	0	15.5078	2.8736	1.03487	3.23875	1.25217	3.57853	1.74427
ENST00000553909	5.11631	0.010441	0.908043	up	ENSG00000259171	-	-	AL163636.2	1.79435	1.55408	2.8484	0	0.84729	0.45426	2.02032	0	0	0	0.23438	0	0	0.25617
ENST00000380818	-5.11437	0.0115815	0.908043	down	ENSG00000085231	102157402	Q9Y3D8	AK6	0	0	0	1.58367	0	0	0	0	3.2568	2.2307	2.71156	0	0.86609	2.72773
ENST00000435881	-5.10681	0.0483004	0.908043	down	ENSG00000108788	6945	Q9UH92	MLX	0	0.00732	0	2.09438	0	0	0	0.01965	4.0164	0.09661	4.27241	0	4.23747	2.43537
ENST00000503429	-5.08774	0.000136128	0.432864	down	ENSG00000134986	9315	Q16612	NREP	0	0	1.04497	0	0	1.01766	0	1.14979	0.99092	1.6033	0.84307	1.24946	0.91001	1.35791
ENST00000437161	-5.06702	0.00181067	0.774301	down	ENSG00000284024	51182	Q0VDF9	HSPA14	0	0.00434	0	0	0.00886	0	0.0043	0.00583	0.0045	0.01791	0.98672	1.11845	0.81898	0.59251
ENST00000356736	5.03022	6.48047e-05	0.371178	up	ENSG00000138821	64116	A0A024RDG0	SLC39A8	13.7845	24.2261	5.21767	25.3254	13.1606	16.7396	4.01273	0.15177	2.52125	0.06062	0.14721	0.06771	5.83202	0.99308
ENST00000556314	5.01773	0.000409897	0.532827	up	ENSG00000198604	11177	Q9NRL2	BAZ1A	2.85283	0.50171	0	1.30351	0.8352	1.05708	1.2811	0	0	0.9585	0	0	0	0
ENST00000555805	-5.01489	0.00326957	0.826672	down	ENSG00000025423	8630	A0A024RB43	HSD17B6	0	0	0	0	0.06318	0	0	10.3773	0	0.01703	0.06487	5.6555	0.68177	0.54698
ENST00000498633	-5.01238	0.000116072	0.432864	down	ENSG00000183826	114781	Q96Q07	BTBD9	0	0	0	0	0	0	0	1.83204	2.09117	1.63749	2.00533	0	0	1.52205
ENST00000296585	5.00717	0.0330323	0.908043	up	ENSG00000164171	3673	P17301	ITGA2	1.04694	6.08403	4.04855	5.36633	1.72817	8.55134	0.14982	0	0.00234	6.58229	0	7.26561	0	4.15397
ENST00000360526	5.00527	0.0363546	0.908043	up	ENSG00000198848	1066	P23141	CES1	0.0087	5.5457	0.54003	4.99583	7.93611	2.92195	0.25437	0.01189	0.66165	0.02193	0.00796	0.00884	0.09577	0.02609
ENST00000486925	4.99947	6.14785e-06	0.137926	up	ENSG00000006634	10926	Q9UBU7	DBF4	1.03387	0.52632	0.57774	1.73557	0.25271	0.94302	0.79701	0	0	0	0.41705	0	0	0
ENST00000377475	-4.99696	0.00993542	0.908043	down	ENSG00000101310	10483	Q15437	SEC23B	0	0	0.06346	0	8.31654	4.62101	1.31815	6.34117	2.70379	2.62579	0.36187	5.2087	1.70324	8.49606
ENST00000282226	4.99614	0.00380373	0.830255	up	ENSG00000152380	167555	Q6UXP7	FAM151B	0	2.20456	1.49363	0.11258	0.50689	0.58547	1.4347	0	0	0	0	0.01033	0	0.54858
[truncated: 1,154 more rows]

## Sheet: Table S7
Table S7. Differentially expressed circRNAs in smokers and COPD patients
[truncated: 33 more rows]

## Sheet: Table S8
Table S8. Differentially expressed lncRNAs in smokers and COPD patients
[truncated: 434 more rows]

[truncated: 2 more sheets: Table S9, Table S10]
